# Supplementary material for: Mitochondrial genomes of Anopheles arabiensis, An. gambiae and An. coluzzii show no clear species division
Source: F1000Res. 2019 Mar 15;7:347. Originally published 2018 Mar 21. [Version 2] doi: 10.12688/f1000research.13807.2 (PMC6489993; doi:10.12688/f1000research.13807.2)
Supplement: Aligned FASTA file of mitogenome samples [file f1000research-7-20094-s0000.tgz › fb0f338b-d21b-450d-8402-85c8a4ae0764_MH_mitogenome_samples_alignment.fasta]

>11MUTE470 [organism=Anopheles coluzzii] [subgroup= Forest chromosomal form]
AATGAATTGCCTGATAAAAAGGATTACCTTGATAGGGTAAATCATGAAATTTAACGTTTCATTCATTATATTTAACAGAATTAAACTGTTTCTAAAAGAATCAAAATCTTTTGTGCATCATACACCAAAATATAAAAAGATAAGCTAATTAAGCTATTGGGTTCATACCCCACTTATAAAGGTTATAATCCTTTTCTTTTTAATCAAAAAAATTTCTAATAATATTTTTTTAATTATATTAATTTTTGGAACTTTAGTGACAATTTCCTCAAATTCTTGATTGGGAGCTTGAATAGGTTTAGAAATTAATTTATTATCATTTATCCCCCTAATAAATGATAATAAAAAAAATTTATTAACCTCAGAAAGATCACTAAAATATTTTTTAACTCAAGCATTTGCTTCTTCAATTTTATTATTTGCAATTATTATATTAATATTTTTATATAACAATAATTTATCTTTATATAATTCATTTAATGAAATTTTAATTTTATCTACACTATTACTAAAAAGAGGTGCAGCCCCTTTTCATTTTTGATTTCCAGAAGTTATAGAAGGATTATCTTGAGTTAATGGATTAATTTTAATAACATGACAAAAAATTGCTCCATTAATATTAATTTCTTATAATTTTATTTACAATTTTTTTATAATTTCTATTATTTTATCTATATTAATTGGATCTTTAGGAGGATTGAATCAAACTTCCATTCGAAAATTAATAGCTTTTTCATCAATTAATCATTTAGGATGGATATTGTTAGCAATAATAAATAATGAAATATTATGAATAACATATTTTTTAATATACTCATTACTATCTTTTTCAATTGTTTTAATATTCAATAATTTTAAATTATTTTATTTTAATCAAATTTTTAATTTATCAATAATAAATCCTATTATTAAATTATTAATTTTTTTAAATTTGTTATCATTAGGAGGATTACCTCCATTTTTAGGATTTTTACCAAAATGACTTGTTATTCAAAATTTAACAGCAATAAACCAATTATTTATTTTAACAATTAGAGTATGTTTAACTTTAATTACATTATATTTTTATCTTCGATTATCTTATAGAATTTTTATATTAAATTATCAAAAAAACTCATGAATATTAAAAAATAATTTTAATAATAAAATATCATCTATTAGACTAATTTTTAATTTTATTTCAATTGGGGGATTAGTAATAATTTCAATAATTTATATTATTATATAAGAATTTAAGTTAATTAAACTAATAGCCTTCAAAGCTGAAAATATTTGTATTAATCTTTTAATTCTTAAGCTTTAATAAATTAAATTATTCCTTTAGAATTGCAGTCTAATATCATTATTGACTATAAAGCCTGATTAAAGAGAAAAATTCCCATAAATAAATTTACAATTTATCGCCTAAACTTCAGCCATTTAATCGCGACAATGATTATTTTCAACAAATCATAAGGATATTGGAACTTTATATTTTATTTTCGGAGCTTGAGCTGGAATAGTAGGAACATCTTTAAGAATCCTAATTCGAGCTGAACTAGGACACCCTGGAGCATTTATTGGAGACGATCAAATTTATAATGTAATCGTTACTGCTCATGCTTTTATTATAATTTTCTTTATAGTTATACCTATTATAATTGGAGGGTTTGGAAACTGATTAGTTCCTTTAATATTAGGAGCACCTGATATAGCTTTTCCTCGAATAAATAATATAAGATTTTGAATGCTTCCTCCTTCATTAACACTTTTAATTTCTAGTAGTATAGTAGAAAACGGGGCTGGAACAGGATGAACTGTTTATCCTCCTCTATCTTCTGGAATTGCTCATGCTGGAGCTTCAGTAGATTTAGCAATTTTTTCTCTTCATTTAGCAGGAATTTCTTCTATTTTAGGAGCAGTAAATTTTATTACAACAGTAATTAATATACGGTCTCCAGGAATTACATTAGATCGAATACCATTATTTGTTTGATCGGTAGTTATTACAGCAGTATTATTATTATTATCATTACCAGTATTAGCAGGAGCTATTACTATATTATTAACTGATCGAAATTTAAATACATCTTTCTTTGATCCAGCAGGAGGAGGTGATCCAATTTTATATCAACACTTATTCTGATTTTTTGGTCATCCAGAAGTATATATTTTAATTTTACCTGGATTCGGAATAATTTCGCATATTATTACTCAAGAAAGTGGAAAGAAGGAAACATTTGGAAACTTAGGAATAATCTATGCTATACTAGCAATTGGTTTACTTGGATTTATTGTTTGAGCTCATCATATATTTACAGTTGGAATAGACGTTGATACTCGAGCTTACTTTACATCAGCAACTATAATTATTGCTGTGCCAACTGGAATTAAGATTTTTAGTTGATTAGCTACATTACACGGAACACAATTAACTTATAGCCCAGCTATATTGTGAGCATTTGGATTCGTTTTCTTATTTACAGTTGGTGGTCTAACAGGAGTTGTACTAGCTAATTCATCTATTGATATTGTTCTTCACGATACTTATTATGTTGTTGCTCATTTCCATTATGTATTATCAATAGGGGCAGTATTTGCTATTATAGCAGGATTTGTACATTGATATCCATTATTAACTGGATTAACAATAAATCCAACTTGATTAAAAATTCAATTTTCTATTATATTTGTAGGAGTAAATTTAACATTTTTTCCTCAACATTTTTTAGGTTTAGCCGGAATACCTCGACGATATTCAGACTTTCCAGATAGCTATTTAACATGAAATGTAGTTTCTTCTTTAGGTAGTACAATCTCATTATTCGCTATTTTATATTTTTTATTTATTATTTGAGAAAGTATAATCACTCAACGAACTCCAGCTTTCCCTATACAATTATCATCATCAATTGAATGATACCATACCCTTCCTCCTGCAGAACATACTTATGCAGAGCTTCCTCTATTAACTAATAACTTCTAATATGGCAGATTAGTGCAATGAATTTAAGCTTCATATATAAAGATTTTATCTTTTGTTAGAATTTAAATGGCAACATGAGCAAATTTAGGATTACAAGATAGTTCTTCTCCTTTAATAGAACAATTAAACTTTTTTCATGATCATACACTTCTTATTTTAACAATAATTACCATTTTAGTAGGATATATTATAGGAATACTAAGTTTTAATAAATTTACTAATCGATTTTTATTACATGGGCAAACAATTGAAATTATTTGAACAGTATTACCTGCAATTATTTTAATATTTATTGCATTTCCTTCTTTACGACTATTATACTTAATAGACGAAATTAATACACCATCAATTACATTAAAGTCAATTGGTCATCAATGATACTGAAGTTATGAATATTCAGATTTTTTAAATCTAGAATTCGACTCATATATAGTACCAACTAATGAACTAGAAACAAACGGATTCCGATTATTAGATGTAGATAACCGAGTGGTTCTACCAATAAATAATCAAATTCGAATTTTAGTTACAGCTACTGATGTACTCCACTCATGAACAGTTCCTTCATTAGGAGTTAAGGTAGATGCTACTCCAGGACGATTAAACCAATTAAATTTTTTAATTAATCGACCAGGATTATTTTTTGGTCAATGTTCAGAAATTTGTGGAGCAAATCATAGTTTTATGCCTATTGTAATTGAAAGCATTCCTATAAATTACTTTATTAAATGAATTACTTCAATAACTAACTCATTAGATGACTGAAAGCAAGTAATGATCTCTTAAATCATATTATAGTAAATTAGCACTTACTTCTAATGATTATTATAACTAAAAAATTAGTTTTATATAAAACCTTAGTATGTCAAACTGAAAAAATTAGTTAAATCTAATATTTTTTAATCCCACAAATAGCCCCTATTAATTGGTTAATTTTATTTATTGTATTTTCAATTACATTAGTAGTTTTTAATATTTTAAACTACTTTTGTTTTTTTTATACTCCACTTAAAACATCTCA--ATCTTTAAATATTAAATTTAATAAATTAAATTGAAAATGATAACAAACTTGTTTTCTGTTTTTGACCCTTCAACAACAATTTTAAATTTATCATTAAATTGATTAAGAACATTCTTAGGATTATTCCTGATTCCAGTTTCTTATTGATTAATACCTAATCGATTCCAAGTAATTTGAAATAATATTTTATTAACACTTCATAAGGAATTCAAAACTTTACTAGGACCTTCAGGACATAATGGTAGAACATTAATGTTTATTTCATTATTCTCATTAATTATATTTAATAATTTTTTAGGTTTATTCCCTTATATTTTTACTAGTACTAGTCATTTAACTTTAACATTAGCTTTAGCTTTCCCTTTATGACTTAGTTTTATATTATATGGATGAATTAATCATACTCAACATATATTTGCTCATTTAGTTCCTCAAGGAACTCCTCCTGTTTTAATGCCTTTTATGGTATGCATTGAAACAATTAGTAATGTTATTCGACCTGGAACTTTAGCTGTTCGATTAACAGCTAATATAATTGCTGGACATTTACTGTTAACTTTATTAGGTAATACAGGTCCTATAGCATCAAATTATTTAATTTTATCATTAATTTTAACTACTCAAATTGCTTTATTAGTATTAGAATCAGCCGTAGCAATTATTCAATCATATGTATTTGCTGTATTAAGAACTCTTTATTCAAGAGAAGTAAATTAATGTCAACACATGCAAATCACCCATTTCACTTAGTAGATTATAGCCCATGACCCTTAACTGGAGCAATTGGAGCAATAACTACTGTTTCAGGATTAGTACAATGATTTCATCAATATACTATAACATTATTTATTTTAGGTAATGTTATTACTATTTTAACTATGTATCAATGATGACGAGATATTTCTCGAGAAGGAACTTTTCAAGGACTTCATACTTTTCCAGTAACTATTGGATTACGATGAGGAATAATTTTATTTATTGTATCTGAAGTATTTTTTTTTATTTCTTTTTTCTGAGCATTTTTCCATAGTAGTTTATCTCCTACAATTGAATTAGGAATAACATGACCTCCTGTAGG---AATTGCCGCATTTAATCCCTTCCAAATTCCTCTTTTAAATACTGCTATTTTATTAGCTTCTGGAGTAACTGTCACTTGAGCTCATCAT-GCTCTAATAGAAGGTAATCATTCACAAGCCACACAAGGATTATTTTTTACAATTGTATTAGGAATATATTTTACTATTTTACAAGCTTATGAATATATTGAAGCTCCTTTTACTATTGCAGATGCTGTTTATGGATCAACTTTTTATATAGCAACAGGATTCCACGGATTACATGTACTAATTGGAACAACTTTTTTATTAATTTGCTTTTTACGTCATATTAATTATCATTTTTCTAAAAATCATCATTTTGGTTTTGAAGCTGCAGCTTGATACTGACACTTTGTAGATGTTGTATGATTATTTTTATATATTACAATTTATTGATGAGGTAGATATTTATAAAGTATATATTTGTATGTGTGACTTCCAATCACAAGGACTAAACAATTTTAGTATAAATAATATTAATACTATCAACAATAACATTAATTATTTTTATTATTACAATTGTAGTAATAATATTAGCCACTTTATTATCAAAAAAAACTTTATTAGATCGAGAAAAATGTTCTCCATTTGAATGTGGGTTTGATCCAATAAATTCCTCACGATTACCTTTTTCATTACGATTTTTTTTAATTGCTATTATTTTTTTAATTTTCGATGTAGAAATTGCTCTTTTATTACCTATAATTATAATTATTAAAACATCAAATTTAATAAATTGAACTATTACTAGATTATTTTTTATTTTCATTTTATTAATTGGCTTATACCATGAATGAAACCAAGGAGCTTTAGAATGAAATGAATAAATATGAAGCGATAAATTGCAATTAGTTTCGGCCTAATCTTAGGTGAAATTCACCCATATTTTAGGGTAATAGTTAACTATAACATTTAATTTGCATTTAAAAAGTATTGAATTTTTCAATTTACCTTATTAATTGAAACCAAAGAGAGGTATATCACTGTTAATGATAAAATTGAATTTTTATAATTCCAATTAAAGAAATATAAATGGAATTAAACCATTAAAGAGAAAAGTTAGCAGCTTTTTCTTGATCAACATATTTCATTTATATAGTTTAACAAAAACATTACATTTTCAATGTAAAAATAAAAATTTA-TTTTTTATAAATATTTAAAGATTAAAATAATCACCCTAACATCTTCAGTGTCATGCTCTAAATGTAAGCTATTTAAATTTAATTTACTAATACAACTAATATTAATAAAATAATAAATCACAATATATAACTTAATAAATAAATTTTTAAACTATTACTTTGAAATTCTTGAAGATATAAAGAATAATTTTTTAACTGAGAATATACTATTTGCCCTCCAAAAAATTCTCTTCAACCTTGATCAAAACTTTTATAAGAATATAATCCTAACTTTAATGGATAATTAATTACACCTAATGTAGAAATAACAGGTATAAATCATATAGACCCAACAAAATTAGTAAAGTTATAAAAGTATAAAGCCTTATTAGTAAAAAATAATTTTACATCTCTGATTAAATATCCTATTAAACCTCCAACAATACAAACAAATAAAGTCAATAACTTTATTTCTAAAGGTAAACAAATTATTGCAGGATTTAAAAACATTAATCATCTTAATATACTTCCACCAATTACTGCTATAACAGTTAAAAAACAAATTCTAAATAATATAGTTCAACCTGAATCATTTAAAGGGTGTAATCTTCTACTATTAAAATCACCAGTTATTGAATAATAAACTAACCGAAATGAATAACATACAGTTAATCCTGTACTAAAAAAAAAAAGAAAAAACGAAAAAACATTTACATAAGATAACATAACTATTTCTAAAATAAGATCCTTAGAATAAAATCCAGCTAAAAAAGGTATACCACATAAAGCTAAATTAGCTACATTAAAACAACTACAAGTTAACGGTATTCTTATTCTTAAGCTTCCTATTATTCGAATATCTTGAGAATTCTTTATATTATGAATAATAGAACCTGCACATATAAATAATAATGCCTTAAATAAAGCATGAGTTAATAAATGAAAAAAAGCTAATTTATAAAATCCTATAGATAAAATACTTATTATTAAACCTAATTGTCTTAAAGTTGATAAAGCAATAATTTTCTTTAAATCAAATTCAAAATTTGCACCTAATCCTGCTATAAATATAGTTAATCCTGAAACTAATAATAAAAATTGAGCTATTCATCAATTTATTAAAACATCATTAAATCGAATTAATAAATAAACCCCTGCTGTTACTAAAGTTGAAGAGTGAACTAAAGCAGAAACAGGAGTAGGAGCAGCTATTGCTGCTGGTAATCAAGAAGAAAAAGGAATTTGGGCACTTTTAGTTATAGCAGCTAATATAACTAACCCCCCAATAATTATTATTTCAATATTATTTTTTATTATATCTAAATAAAAAATATAATTTCAACTTCCATAGTTTAATATTCAAGCAATAGCTAATAATAAAGCCACATCCCCAATTCGATTGGATAAAGCAGTTAATATACCAGCATTATAAGACTTTACATTTTGAAAATAAATAACTAAACAATAAGAAACTAAACCTAAGCCATCTCATCCTAATAAAATTCTAATTAAATTTGGTCTAATAATTAACATTATTATAGATATTACAAATATTAATACTAATAAAATAAACCGATTAATATTATAATCTTCTTCTATATATTGATTTCTATAAAAGATTACTAAAGAAGAAATTAACAAAACAAAAGATATAAATATTAAGCTTATTCAATCAAATAAAAATGTTATAACAATAGATATAGATTGTAATCTTAAAATTTCTCATTCAATAAAATATACTAAATCTGTTAATAAAAACTTTAATCTAATTAAAAATAATCTTAATCTAATTGATATTAAAAAATAAAATCTAATTTTACAATAATTAACTAAATAATTCACGATCTAAAATGAATAATTTCATATCATTGACACCACAAATCAATA-TTTTTTTTAAACTATTTAAATAAATTCATAACATACAAAAATTACTTTTTAAAATTAATAAATTTAAAGGTAATCAATGTAATATTAATAATAAAAATTCTCGAGTAGTTCCTACAGAAAAAAAATAAACTCCAGAATAAATTTTTCCATGTTGACTATATGCAAATAAATATAAAGAATAAGCTGCTCTAAAAAAAGATAAAAAAGATAGTATAATCATAGTAATTCAAGACCAACTAACAATTCTATTCAATAAAGAAATTTCTCCTAATAAATTTAACGTTGGAGGAGCAGCTATATTACCAGAACATAATAAAAATCATCATAAACTTAATGTTGGTATAAAATTTAATAATCCCTTATTAATTAATAAACTTCGGCTTCCTATTCGTTCATAAGAAATATTAGCTAAACAAAATAAACCAGAAGAACATAAACCATGAGCAATTATTAATGCATAAGACCCTGTTAACCCTCAATAAGTTATTGTTAATAATCCTCTTAAAACAATACCCATATGAGCTACAGAAGAATAAGCAATTAAAGCCTTTAAATCTGTTTGTCGTAAACATACTAAACTAATTAAAACCCCTCCAACTAAACTAATACTAATTCATCAATAATTATATTTTACACCAGAAATTTGTAGTAAGGAAAATATTCGTAATAAACCGTATCCTCCTAATTTTAATAAAATACCAGCTAAAATTATAGATCCAGAAACTGGGGCTTCAACATGAGCCTTAGGTAATCATAAATGAACCAAAAATATAGGTATTTTTACTAAAAAAGCAAAAACTAGAGAAAGATACAATAAA-TTAAAGTTAGAAAATCTGTAATTTAATAATAAAGTAAAAGATAATGTATTTTTTGAATTTAAAATATAAAAAATACCAATTAATAAAGGTAAAGAAGCTAAAAGAGTATAAAATAATAAATAAACCCCTGCTTGCAATCGTTCAGGTTGATACCCTCAACCTAAAATTAAAAATAATGTAGGAATTAAACTAGCTTCAAAAAATAAATAAAACATAAAAACTCTTATTGATCTAAATGTTAATACTAACATAAAAAGTAAAAATAAAATTATAAAAACAAATAACTTTTCATAATTATTTGTTGAAAATACTTTTTCACTTGCTATCAATATTAGTCCACAAATTCAAAAACTTAATAAAATTAATCCGTAAGAAACTATATCTAACCCAAAATAATAAGAAATATAATTAAAATAATTTAAAGATCTTAAATTAATTATAAACATAAAAGTTAATAAAAAAATCAAATTTTGAACCGTTCAATAAAAATTTTTTAAAAAAGAAAGAGGAAATATAAATATTAATATAAAAATAAACTTTAACATTGTAAAATAGAAAAACTTTGAAAATAATCATTACCATGAGTACGAATTATAGAAACCAAAATTGATAAACCTAAAACACCTTCACATACACAAAAAGTTAAAAAAAATATACTAAAATAAGTTTCATAATTTATAAAATTTAAATAAAAAAATAAAAAAATAAATAAACTTAATACTATATATTCAAGTCTTAATAAAGTTGATAATAAATGCTTTCGATTAGAAACAAATACTATACAACCAAATAAAAACATAATTATTGATAAATAAAATATTAAAAATATATTTGCCATTAATATAAGTTTAAATAGTTTAACAAAAACATCAGTCTTGTAAACTGGAAATAAGAATTTCTCTTTTTAAACTTCAAGAAAAAAGAAATCTCTTTTTCACTAACTCCCAAAGTTAATATTTTAAATAAACTATTTCTTGAAATTACAAAATTAATTATTATAATAATATGCTTAATTATAAGATTTATTTTTATACAAATAAAACATCCTTTATCAATAGGTTTAATACTATTAATTCAAACATTTTTAACATGTTTAATTACAGGAATTTATGTTAAATCTTTTTGATTTTCTTATGTATTATTTTTAATTTTTTTAGGGGGAATACTAATTTTATTTATTTATGTTACTTCATTATCATCAAATGAAATATTTACTATATCTTTTAAATTAACAATATTTAGATTAGTTTTATTTTCTCTTAGTATGGTAATTTTCTTTATTTTAGATAAAACTTTGATTGAACAATTTATTATTAATATAGAAATAGAAAAATTTTCAATAACAAATAATTTAATTAACGAAAATATTTTATCATTAAATAAAATATACAATTTTCCTACAAATTTAATTACATTACTACTAATTAATTATTTATTTCTTACTTTATTAGTAACAGTAAAAATTACAAAAAAATTTTATGGACCATTACGGCCAATAAATTAATGTTTAAACCTATTCGAAAAACCCACCCTTTAATTAGAATCGCTAATAATGCATTAGTAGATTTACCTGCACCATCTAATATTTCCGCCTGATGAAATTTTGGTTCTTTATTAGGATTATGCTTAATACTACAAATTTTAACTGGATTATTCCTAGCTATACACTATGCCGCAGATATTGAAACAGCTTTTAATAGAGTAAATCATATTTGTCGAGATGTAAATAATGGATGATTTTTACGAATTTGTCACGCTAACGGAGCTTCTTTTTTTTTTGCTTGTTTATTTATTCATGTAGGACGAGGGGTATATTATGAATCTTACTTATATCATATAACTTGAAATACTGGAGTTATTATTTTATTTTTAACAATAGCAACAGGATTTTTAGGATATGTATTACCATGAGGACAAATATCATTTTGAGGAGCAACAGTTATTACTAATTTATTATCAGCAGTACCTTACCTAGGAATGGATCTAGTCCAATGAATTTGAGGAGGATTTGCAGTTGATAACGCCACTTTAACTCGATTTTTTACATTTCATTTTATTTTTCCATTTATTATTTTAGCTTTAATAATGATTCATTTATTATTTTTACACCAAACAGGATCTAATAATCCTCTTGGATTAAATAGAAACGTAGATAAAATTCCATTTCATCCTTATTTTATTTATAAGGATATTTTTGGATTTATTGTATTTTTATGAATTTTAGTAACATTTATTTGAAAATTTAATTACTTACTAATAGATCCAGAAAACTTTATTCCTGCTAATCCTTTAGTTACTCCAGTGCATATTCAACCAGAATGATACTTTTTATTTGCTTACGCTATTTTACGATCAATTCCTAATAAGCTAGGAGGAGTAATTGCTTTAGTATTATCAATTGCTATTTTATTAATTTTACCTTTCACACACTCTAGCAAGTTTCGAGGATTACAGTTTTACCCATTAAATCAAATTTTATTCTGAAATATAGTAATTGTAGCTTCGTTATTAACTTGAATTGGAGCTCGACCAGTAGAAGATCCATATATTTTAACAGGTCAAATTTTAACTGTATTATATTTCTCTTACTTTATTATTAATCCTTTATTAGCAAAGTTTTGAGATAAGCTATTAAATTAATTAATAAGCTTTTATAGCATATGTCTTGAAAACATAAGAAAGAAGTAAAGTCTTCTATTAAT-TTATACTAAATTTTATTCATTAAAATAATAAAGAAATAAAAAAAATCTTTAATCCTACAAAGAAAAATAAATAATTTAAAGATAAAGGTAAAAAACTTTTTCAAGCTAAATACATTAGTTTATCATAACGAAATCGAGGTAAAGTCCCTCGAACTCAAATAAAAATAAAAGAAATAAAAGATAATTTTAAAAAAAATATAAATCTATAAATATCACTACCTAAAAAAATAACTACAAATAATATACTTATAAATAAAATACTAGAATATTCAGCTAAAAAAATTAAAGCAAATCCCCCACTTCTGTATTCAACATTAAATCCAGAAACTAATTCTGATTCCCCTTCAGCAAAATCAAAAGGAGTACGATTAGTTTCAGCTAAACAAGAAGCTAGCCAAACTAAACCTAATGGAAAACAAAAAAAGATAAATCAAACATAATCTTGATAAAAATAAAAACTTAAAAAATTATAATTACCTACTAAAAAAATAAAACTTAATAAAATTAATGCTAAACTAACTTCATAAGAAATAGTTTGAGCTACAGCCCGTAACCCCCCCAATAAAGCATAATTAGAATTAGAAGATCAACCTGCAATCATTACAGTATAAACTCCTAATCTAGTACAACATAAAAAAAACAAAACACCTAAATTAAAAGAATATAACTTAATTAAATAAGGAATACATATTCAAATTAATAAAGATAAAAATAAAGAAAAAACAGGAGAAAAATAATAAGAAATATAATTAGATAATAATGGATATGTTTGTTCCTTAGTAAACAATTTTACAGCATCACTAAATGGTTGTAATAATCCATTAAATCCAACTTTATTTGGTCCTTTACGAATTTGAATGTAACCTAAGACCTTACGCTCTAATAAAGTCAAAAAAGCTACACCAACTATTACACAAATTACTAATAATAAACTTCCAATTAAAGGTATAATACCATCAAATATAAACAATACTATTTATAATTAAAAAT--TATATATATAAATTCTAAATTTATTGCACTAGTCTGCCAAAATAGTAAATTATTTTAATAATTTTCATTTAAATAAAATTATATTTTTTATATTAGGTCCTTTCGTACTACAATATAATAATTTATTAAAGATAGAAACCAACCTGGCTTACGCCGGTTTGAACTCAGATCATGTAAGAATTCAAAGGTCGAACAGACCTAAACTTTAAACTTCTACACCTAAAAATAACTCTTAATCCAACATCGAGGTCGCAATCTTTTTTATCGATATGAACTCTCTAAAAAAATTACGCTGTTATCCCTAAGGTAACTTAAATTTTTAATCCATAAAACAGGATCTTTTATTCATAAATCAATGTAAATAAATAATAAAAGTTTATTTAATTTTAATACCACCCCAGTAAAATTTTATTTAAAATATAAATTTTAAAATTCTTTATAATTTATAATTTATAAAAATAAAGATCTATAGGGTCTTCTCGTCTTTTAATTAAATTTTAGCTTTTTAACTAAAAAATAAAGTTCTATATAAATTTTAAAAAAACAGTATATATCTCATTCAACCATTCATACCAGCCTTCAATTAAAAGACTATTGATTATGCTACCTTCGCACGGTCAAAATACCGCGGCCCTTTAAAACTCAGTGGGCAGGCTAGACTTTAAATAAAATACAAAAAGACATGTTTTTGTTAAACAGGTGAATATATTTAATTTGCCGAATTCTTCATTAAAACCTATCAAATTAATTACTTTATATAAATTTATATACTAATTTTATCATAATTACTAAATTTTTATTATTAAAATTTAAATTTTAATAAATAATTTAATTTAAATTAAATAATTTTTTATAAAAAATAAATTATAACAAATTTATTAATAATAGCTATTTTTAAGCTTATATTTATTTAAAAATTATAAAAAATATAAAATTTTATTTTAAAGCTCATCCCTTAAAATATTACTTTATTTAATTATTAAATTAAAAAATTAACTTAATAAAATAAATAAGCTAAATTAAATTCATTTCTTAAAAAACTAGATATATTTTAAAACGATTAACATTTCATTTCTAATTACATATTTAAAATAGTTATTCCACAATAACTTTTATATATAATTAAATCTTTAAAATTCGAGAAAAATTATTATAATAATTTATTATTTAATAAACCCTGATACACAAGGTACAATAAATTAAATTTTCTTAAAAATTAAAAATTTTTCAAATTATTTCAATATTCTTTTAAAATACTAATACACTATAATTAAGATTATTATTTCATTATAAATTACTAAAACTATAAAAAATAAAATTATTTTTATTAATAATTATAA----ATAAAAAAAAATAATTAATAAATAATTATTATCAATTTAAATTGATTTGCACAAATTTCTTTTCAATGTAAATGAAATACTTTACTAATTAAGCTTTAAATTGTCATTCTAGATACACTTTCCAGTACATCTACTATGTTACGACTTATCTCATTTTAAAAATGAGAGCGACGGGCGATGTGTGCATGTTTTAGAGCTATAATCATATAAATAATCTATTTTATATTACTATTAAATCCACCTTCAAATTTTTATTTCAAAAAATTATCCGTATAAATATATTTATTGTAATCCATTTCTACTTAACCATAAACTGCACCTTGACCTGACATATTATTTAATGAAATATCAAGAAAATTATTAATCTTATAATATATTCTGATGACGGCGATATACAAATTGAAAACAAAATTAAGTGAGGTCCAACGTGGATTATCAATTACAGAACAGATTCCTCTAAATAGACTAAAACACCGCCAAATTCTTTAAATTTTAAGAATATAACTAATACTACTTAAGTATTCTTATATATTTAATTTTAATAATAGGGTATCTAATCCTAGTTTATTATAAAATTTTTATAGCTTAAATTAATCTACATTTTAATAATAAATAAATTTAAAAATTTCACCTAATAAATTTATATATAAATTAAATAATCATAAACAATTTAACTAATACTAAAAATTTTTATTTGCATCATTTGTATAACCGCAGTAGCTGGCACAAATTTTACCAATACTATATATTATTACTAATTCAAAATTTCTTTTATAATTAATATTAATTACTGCGAATAAATTAAAAATTATTAATTTTTAAAATTAATAAAAATTCACACAAAAATTTACATGTAAAATAAAATAATAATAAAATATTTAACTAGAATAAAATAATCTTATTAACATTAAATAATTATAAATTAAATTTAAAATTTAATAAAAAATAAAATTATTTTAATAAAAATATATAAACTATTTTAATAATTATTAAAAATATAAAATAATTAAATAAAGTATACTTCTTTCAAAAATTACN------N----------------TTAATATAATTTTAAAAATAAAATAATAATTTTAAAA---TTATTATTATTTATATACGTAATTTATAATTTTAATAAATTAATTAAATTTATTATTAATGAATTTTATTTTAATCGTTAAAATTTTTGATTTATATAATATATTTATATATATATATATATTTATTATAAATTTATTATTATATAATAAATATAATTTTTTTTTTCAAATATAAGACTATATGGTCTATAAATTATATCACCTTATTTATATAAATATATAATATAATAAATTTATATATATATATAAATCATTTATATACTAAT-TAATTAAATTTTTGTCCCGTTATTTATAATTATTATTTATAATAATAAATTTTGTAAANNNNNNNNN
>11MUTE472 [organism=Anopheles coluzzii] [subgroup= Forest chromosomal form]
AATGAATTGCCTGATAAAAAGGATTACCTTGATAGGGTAAATCATGAAATTTAACGTTTCATTCATTATATTTAACAGAATTAAACTGTTTCTAAAAGAATCAAAATCTTTTGTGCATCATACACCAAAATATAAAAAGATAAGCTAATTAAGCTATTGGGTTCATACCCCACTTATAAAGGTTATAATCCTTTTCTTTTTAATCAAAAAAATTTCTAATAATATTTTTTTAATTATATTAATTTTTGGAACTTTAGTGACAATTTCCTCAAATTCTTGATTGGGAGCTTGAATAGGTTTAGAAATTAATTTATTATCATTTATCCCCCTAATAAATGACAATAAAAAAAATTTATTAACCTCAGAAAGATCACTAAAATATTTTTTAACTCAAGCATTTGCTTCTTCAATTTTATTATTTGCAATTATTATATTAATATTTTTATATAACAATAATTTATCTTTATATAATTCATTTAATGAAATTCTAATTTTATCTACACTATTACTAAAAAGAGGTGCAGCCCCTTTTCATTTTTGATTTCCAGAAGTTATAGAAGGATTATCTTGAGTTAATGGATTAATTTTAATAACATGACAAAAAATTGCTCCATTAATATTAATTTCTTATAATTTTATTTACAATTTTTTTATAATTTCTATTATTTTATCTATATTAATTGGATCTTTAGGAGGATTGAATCAAACTTCAATTCGAAAATTAATAGCTTTTTCATCAATTAATCATTTAGGATGAATATTATTAGCAATAATAAATAATGAAATATTATGAATAACATATTTTTTAATATACTCATTACTATCTTTTTCAATTGTTTTAATATTCAATAATTTTAAATTATTTTATTTTAATCAAATTTTTAATTTATCAATAATAAATCCTATTATTAAATTATTAATTTTTTTAAATTTGTTATCATTAGGAGGATTACCCCCATTTTTAGGATTTTTACCAAAATGACTTGTTATTCAAAATTTAACAGCAATAAACCAATTATTTATTTTAACAATTAGAGTATGTTTAACTTTAATTACATTATATTTTTATCTTCGATTATCTTATAGAATTTTTATATTAAATTATCAAAAAAACTCATGAATATTAAAAAATAATTTTAATAATAAAATATCATCTATTAGACTAATTTTTAATTTTATTTCAATTGGGGGATTAGTAATAATTTCAATAATTTATATTATTATATAAGAATTTAAGTTAATTAAACTAATAGCCTTCAAAGCTGAAAATATTTGTATTAATCTTTTAATTCTTAAGCTTTAATAAATTAAATTATTCCTTTAGAATTGCAGTCTAATATCATTATTGACTATAAAGCCTGATTAAAGAGAAAAATTCCCATAAATAAATTTACAATTTATCGCCTAAACTTCAGCCATTTAATCGCGACAATGATTATTTTCAACAAATCATAAGGATATTGGAACTTTATATTTTATTTTCGGAGCTTGAGCTGGAATAGTAGGAACATCTTTAAGAATCCTAATTCGAGCTGAACTTGGACACCCTGGAGCATTTATTGGAGACGATCAAATTTATAATGTAATCGTTACTGCTCATGCTTTTATTATAATTTTCTTTATAGTTATACCTATTATAATTGGAGGGTTTGGAAACTGATTAGTTCCTTTAATATTAGGAGCACCTGATATAGCTTTTCCTCGAATAAATAATATAAGATTTTGAATGCTTCCTCCTTCATTAACACTTTTAATTTCTAGTAGTATAGTAGAAAACGGGGCTGGAACAGGATGAACTGTTTATCCTCCTCTATCTTCTGGAATTGCTCATGCTGGAGCTTCAGTAGATTTAGCAATTTTTTCTCTTCATTTAGCAGGAATTTCTTCTATTTTAGGAGCAGTAAATTTTATTACAACAGTAATTAATATACGGTCTCCAGGAATTACATTAGATCGAATACCATTATTTGTTTGATCGGTAGTTATTACAGCAGTATTATTATTATTATCATTACCAGTATTAGCAGGAGCTATTACTATATTATTAACTGATCGAAATTTAAATACATCTTTCTTTGATCCAGCAGGAGGAGGTGATCCAATTTTATATCAACACTTATTCTGATTTTTTGGTCATCCAGAAGTATATATTTTAATTTTACCTGGATTCGGAATAATCTCGCATATTATTACTCAAGAAAGTGGAAAGAAGGAAACATTTGGAAACTTAGGAATAATCTATGCTATACTAGCAATTGGTTTACTTGGATTTATTGTTTGAGCTCATCATATATTTACAGTTGGAATAGACGTTGATACTCGAGCTTACTTTACATCAGCAACTATAATTATTGCTGTGCCAACTGGAATTAAGATTTTTAGTTGATTAGCTACATTACACGGAACACAATTAACTTATAGCCCAGCTATATTGTGAGCATTTGGATTCGTTTTCTTATTTACAGTTGGTGGTCTAACAGGAGTTGTACTAGCTAATTCATCTATTGATATTGTTCTTCACGATACTTATTATGTTGTTGCTCATTTCCATTATGTATTATCAATAGGAGCAGTATTTGCTATTATAGCAGGATTTGTACATTGATATCCATTATTAACTGGATTAACAATAAATCCAACTTGATTAAAAATTCAATTTTCTATTATATTTGTAGGAGTAAATTTAACATTTTTTCCTCAACATTTTTTAGGTTTAGCCGGGATACCTCGTCGATATTCAGACTTTCCAGATAGCTATTTAACATGAAATGTAGTTTCTTCATTAGGTAGTACAATTTCATTATTCGCTATTTTATACTTTTTATTTATTATTTGAGAAAGTATAATCACTCAACGAACTCCAGCTTTCCCTATACAATTATCATCATCAATTGAATGATACCATACCCTTCCTCCTGCAGAACATACTTATGCAGAGCTTCCTCTATTAACTAATAACTTCTAATATGGCAGATTAGTGCAATGAATTTAAGCTTCATATATAAAGATTTTATCTTTTGTTAGAATTTAAATGGCAACATGAGCAAATTTAGGATTACAAGATAGTTCTTCTCCTTTAATAGAACAATTAAACTTTTTTCATGATCATACACTTCTTATTTTAACAATAATTACTATTTTAGTAGGATATATTATAGGAATACTAAGTTTTAATAAATTTACTAATCGATTTTTATTACATGGACAAACAATTGAAATTATTTGAACAGTATTACCTGCAATTATTTTAATATTTATTGCATTTCCTTCTTTACGACTATTATACTTAATAGACGAAATTAATACACCATCAATTACATTAAAGTCAATTGGTCATCAATGATACTGAAGCTATGAATATTCAGATTTTTTAAATCTAGAATTCGACTCATATATAGTACCAACTAATGAACTAGAAACAAACGGATTCCGATTATTAGATGTAGATAACCGAGTGGTTCTACCAATAAATAATCAAATTCGAATTTTAGTTACAGCTACTGATGTACTCCACTCATGAACAGTTCCTTCATTAGGAGTTAAGGTAGATGCTACTCCAGGACGATTAAACCAATTAAATTTTTTAATTAATCGACCAGGATTATTTTTTGGTCAATGTTCAGAAATTTGTGGAGCAAATCATAGTTTTATGCCTATTGTAATTGAAAGCATTCCTATAAATTACTTTATTAAATGAATTACTTCAATAACTAACTCATTAGATGACTGAAAGCAAGTAATGATCTCTTAAATCATATTATAGTAAATTAGCACTTACTTCTAATGATTATTATAACTAAAAAATTAGTTTTATATAAAACCTTAGTATGTCAAACTGAAAAAATTAGTTAAATCTAATATTTTTTAATTCCACAAATAGCCCCTATTAATTGGTTAATTTTATTTATTGTATTTTCAATTACATTAGTAGTTTTTAATATTTTAAACTACTTTTGTTTTTTTTATACTCCACTTAAAACATCTCA--ATCTTTAAATATTAAATTTAATAAATTAAATTGAAAATGATAACAAACTTGTTTTCTGTTTTTGACCCTTCAACAACAATTTTAAATTTATCATTAAATTGATTAAGAACATTCTTAGGATTATTCCTGATTCCAGTTTCTTATTGATTAATACCTAATCGATTCCAAGTAATTTGAAATAATATTTTATTAACACTTCATAAGGAATTCAAAACTTTACTGGGACCTTCAGGACATAATGGTAGAACATTAATGTTTATTTCATTATTCTCATTAATTATATTTAATAATTTTTTAGGTTTATTCCCTTATATTTTTACTAGTACTAGTCATTTAACTTTAACATTAGCTTTAGCTTTCCCTTTATGACTTAGTTTTATATTATATGGATGAATTAATCATACTCAACATATATTTGCTCATTTAGTTCCTCAAGGAACTCCTCCTGTTTTAATGCCTTTTATGGTATGCATTGAAACAATTAGTAATGTTATTCGACCTGGAACTTTAGCTGTTCGATTAACAGCTAATATAATTGCTGGACATTTACTGTTAACTTTATTAGGTAATACAGGTCCAATAGCATCAAATTATTTAATTTTATCATTAATTTTAACTACTCAAATTGCTTTATTAGTATTAGAATCAGCCGTAGCAATTATTCAATCATATGTATTTGCTGTATTAAGAACTCTTTATTCAAGAGAAGTAAATTAATGTCAACACATGCAAATCACCCATTTCACTTAGTAGATTATAGCCCGTGACCCTTAACTGGAGCAATTGGAGCAATAACTACTGTTTCAGGATTAGTACAATGATTTCATCAATATACTATAACATTATTTATTTTAGGTAATGTTATTACTATTTTAACTATGTATCAATGATGACGAGATATTTCTCGAGAAGGAACTTTTCAAGGACTTCATACTTTTCCAGTAACTATTGGATTACGATGAGGAATAATTTTATTTATTGTATCTGAAGTATTTTTTTTTATTTCTTTTTTCTGAGCATTTTTCCATAGTAGTTTATCTCCTACAATTGAATTAGGAATAACATGACCTCCTGTAGG---AATTGCCGCATTTAATCCCTTCCAAATTCCTCTTTTAAATACTGCTATTTTATTAGCTTCTGGAGTAACTGTCACTTGAGCTCATCAT-GCTCTAATAGAAGGTAATCATTCACAAGCCACACAAGGATTATTTTTTACAATTGTATTAGGAGTATATTTTACTATTTTACAAGCTTATGAATATATTGAAGCCCCTTTTACTATTGCAGATGCTGTTTATGGATCAACTTTTTATATAGCAACAGGATTCCACGGATTACATGTACTAATTGGAACAACTTTTTTATTAATTTGCTTTTTACGTCATATTAATTATCATTTTTCTAAAAATCATCATTTTGGTTTTGAAGCTGCAGCTTGATACTGACACTTTGTAGATGTTGTATGATTATTTTTATATATTACAATTTATTGATGAGGTAGATATTTATAAAGTATATATTTGTATATGTGACTTCCAATCACAAGGACTAAATAATTTTAGTATAAATAATATTAATACTATCAACAATAACATTAATTATTTTTATTATTACAATTGTAGTAATAATATTAGCCACTTTATTATCAAAAAAAACTTTATTAGATCGAGAAAAATGTTCTCCATTTGAATGTGGATTTGATCCGATAAATTCCTCACGATTACCTTTTTCATTACGATTTTTTTTAATTGCTATTATTTTTTTAATTTTCGATGTAGAAATTGCTCTTTTATTACCTATAATTATAATTATTAAAACATCAAATTTAATAAATTGAACTATTACTAGATTATTTTTTATTTTCATTTTATTAATTGGCTTATACCATGAATGAAACCAAGGAGCTTTAGAATGAAATGAATAAATATGAAGCGATAAATTGCAATTAGTTTCGGCCTAATCTTAGGTGAAATTCACCCATATTTTAGGGTAATAGTTAACTATAACATTTAATTTGCATTTAAAAAGTATTGAATTTTTCAATTTACCTTATTAATTGAAACCAAAGAGAGGTATATCACTGTTAATGATAAAATTGAATTTTTATAATTCCAATTAAAGAAATATAAATGGAATTAAACCATTAAAGAGAAAAGTTAGCAGCTTTTTCTTGATCAACATATTTCATTTATATAGTTTAACAAAAACATTACATTTTCAATGTAAAAATAAAAATTTA-TTTTTTATAAATATTTAAAGATTAAATTAATCACCCTAACATCTTCAGTGTCATGCTCTAAATGTAAGCTATTTAAATTTAATTTACTAATACAACTAATATTAATAAAATAATAAATCACAATATATAACTTAATAAATAAATTTTTAAACTATTACTTTGAAATTCTTGAAGATATAAAGAATAATTTTTTAACTGAGAATATACTATTTGCCCTCCAAAAAATTCTCTTCAACCTTGATCGAAACTTTTATAAGAATATAATCCTAACTTTAATGGATAATTAATTACACCTAATGTAGAAATAACAGGTATAAATCATATAGACCCAACAAAATTAGTAAAGTTATAAAAGTATAAAGCCTTATTAGTAAAAAATAATTTTACATCTCTGATTAAATATCCTATTAAGCCTCCAACAATACAAACAAATAAAGTCAATAACTTTATTTCTAAAGGTAAACAAATTATTGCAGGATTTAAAAACATTAATCATCTTAATATACTTCCACCAATTACTGCTATAACAGTTAAAAAACAAATTCTAAATAATATAGTTCAACCTGAATCATTTAAAGGATGTAATCTTCTACTATTAAAATCACCAGTTATTGAATAATAAACTAACCGAAATGAATAACATACAGTTAATCCTGTACTAAAAAAAAAAAGAAAAAACGAAAAAACATTTACATAAGATAACATAACTATTTCTAAAATAAGATCCTTAGAATAAAATCCAGCTAAAAAAGGTATACCACATAAAGCTAAATTAGCTACATTAAAACAACTACAAGTTAACGGTATTCTTATTCTTAAGCTTCCTATTATTCGAATATCTTGAGAATTTTTTATATTATGAATAATAGAACCTGCACACATAAATAATAATGCCTTAAATAAAGCATGAGTTAATAAATGAAAAAAAGCTAATTTATAAAATCCTATAGATAAAATACTTATTATTAAACCTAATTGTCTTAAAGTTGATAAAGCAATAATTTTCTTTAAATCAAATTCAAAATTTGCACCTAATCCTGCTATAAATATAGTTAACCCTGAAACTAATAATAAAAATTGAGCTATTCATCAATTTATTAAAACATCATTAAATCGAATTAATAAATAAACCCCCGCTGTTACTAAAGTTGAAGAGTGAACTAAAGCAGAAACAGGAGTAGGAGCAGCTATTGCTGCTGGTAATCAAGAAGAAAAAGGAATTTGGGCACTTTTAGTTATAGCAGCTAATATAACTAACCCTCCAATAATTATTATTTCAATATTATTTTTTATTATATCTAAATAAAAAATATAATTTCAACTTCCATAATTTAATATTCAAGCAATAGCTAATAATAAAGCCACATCCCCAATTCGATTGGATAAAGCAGTTAATATACCAGCATTATAAGACTTTACATTTTGAAAATAAATAACTAAACAATAAGAAACTAAACCTAAGCCATCTCATCCTAATAAAATTCTAATTAAATTTGGTCTAATAATTAACATTATTATAGATATTACAAATATTAATACTAATAAAATAAATCGATTAATATTATAATCTTCTTCTATATATTGATTTCTATAAAAAATTACTAAAGAAGAAATTAACAAAACAAAAGATATAAATATTAAGCTTATTCAATCAAATAAAAATGTTATAACAATAGATATAGATTGTAATCTTAAAATTTCTCATTCAATAAAATATACTAAATCTGTTAATAAAAACTTTAATCTAATTAAAAATAATCTTAATCTAATTGATATTAAAAAATAAAATCTAATTTTACAATAATTAACTAAATAATTCACGATCTAAAATGAATAATTTCATATCATTGACACCACAAATCAATA-TTTTTTTTAAACTATTTAAATAAATTCATAACATACAAAAATTACTTTTTAAAATTAATAAATTTAAAGGTAATCAATGTAATATTAATAATAAAAATTCTCGAGTAGTTCCTACAGAAAAAAAATAAACTCCAGAATAAATTTTTCCATGTTGACTATATGCAAATAAATATAAAGAATAAGCTGCTCTAAAAAAAGATAAAAAAGATAGTATAATCATAGTAATTCAAGACCAACTAACAATTCTATTCAATAAAGAAATTTCTCCTAATAAATTTAACGTTGGAGGAGCAGCTATATTACCAGAACATAATAAAAATCATCATAAACTTAATGTTGGTATAAAATTTAATAATCCCTTATTAATTAATAAACTTCGACTTCCTATTCGTTCATAAGAAATATTAGCTAAACAAAATAAACCAGAAGAACATAAACCATGAGCAATTATTAAAGCATAAGACCCTGTTAACCCTCAATAAGTTATTGTTAATAATCCTCTTAAAACAATACCCATATGAGCTACAGAAGAATAAGCAATTAAAGCCTTTAAATCTGTTTGTCGTAAACATACTAAACTAATTAAAACCCCACCAACTAAACTAATACTAATTCATCAATAATTATATTTTACACCAGAAATTTGTAGTAAGGAAAATATTCGTAATAAACCGTATCCTCCTAATTTTAATAAAATACCAGCTAAAATTATAGATCCAGAAACTGGGGCTTCAACATGAGCCTTAGGTAATCATAAATGAACCAAAAATATAGGTATTTTTACTAAAAAAGCAAAAACTAAAGAAAGATACAATAAA-TTAAAGTTAGAAAATCTGTAATTTAATAATAAAGTAAAAGATAATGTATTTTTTGAATTTAAAATATAAAAAATACCAATTAATAAAGGTAAAGAAGCTAAAAGAGTATAAAATAATAAATAAACCCCTGCTTGCAATCGTTCAGGTTGATACCCTCAACCTAAAATTAAAAATAATGTAGGAATTAAACTAGCTTCAAAAAATAAATAAAATATAAAAACTCTTATTGATCTAAATGTTAATACTAATATAAAAAGTAAAAATAAAATTATAAAAACAAATAACTTTTCATAATTATTTGTTGAAAATACTTTTTCACTTGCTATCAATATTAGCCCACAAATTCAAAAACTTAATAAAATTAATCCGTAAGAAACTATATCTAACCCAAAATAATAAGAAATATAATTAAAATAATTTAAAGATCTTAAATTAATTATAAACATAAAAGTTAATAAAAAAATCAAATTTTGAACCGTTCAATAAAAATTTTTTAAAAAAGAAAGAGGAAATATAAATATTAATATAAAAATAAACTTTAACATTGTAAAATAGAAAAACTTTGAAAATAATCATTACCATGAGTACGAATTATAGAAACCAAAATTGATAAACCTAAAACCCCTTCACATACACAAAAAGTTAAAAAAAATATACTAAAATAAGTTTCATAATTTATAAAATTTAAATAAAAAAATAAAAAAATAAATAAACTTAATACTATATATTCAAGTCTTAATAAAGTTGATAATAAATGCTTTCGATTAGAAACAAATACTATACAACCAAATAAAAACATAATTATTGATAAATAAAATATTAAAAATATATTTGCCATTAATATAAGTTTAAATAGTTTAACAAAAACATCAGTCTTGTAAACTGGAAATAAGAATTTCTCTTTTTAAACTTCAAGAAAAAAGAAATCTCTTTTTCACTAACTCCCAAAGTTAATATTTTAAATAAACTATTTCTTGAAATTACAAAATTAATTATTATAATAATATGCTTAATTATAAGATTTATTTTTATACAAATAAAACATCCTTTATCAATAGGTTTAATATTATTAATTCAAACATTTTTAACATGTTTAATTACAGGAATTTATGTTAAATCTTTTTGATTTTCTTATGTATTATTTTTAATTTTTTTAGGAGGAATACTAATTTTATTTATTTATGTTACTTCATTATCATCAAATGAAATATTTACTATATCTTTTAAATTAACAATATTTAGATTAGTTTTATTTTCTATTAGTATGGTAATTTTCTTTATTTTAGATAAAACTTTGATTGAACAATTTATTATTAATATAGAAATAGAAAAATTTTCAATAACAAATAATTTAATTAATGAAAATATTTTATCATTAAATAAAATATACAATTTTCCTACAAATTTAATTACATTACTACTAATTAATTATTTATTTCTTACTTTATTAGTAACAGTAAAAATTACAAAAAAATTTTATGGACCATTACGGCCAATAAATTAATGTTTAAACCTATTCGAAAAACCCACCCTTTAATTAGAATCGCTAATAACGCATTAGTAGATTTACCTGCACCATCTAATATTTCCGCCTGATGAAATTTTGGTTCTTTATTAGGATTATGTTTAATACTACAAATTTTAACTGGATTATTCCTAGCTATACACTATGCCGCAGATATTGAAACAGCTTTTAATAGAGTAAATCATATTTGTCGAGATGTAAATAATGGATGATTTTTACGAATTTGTCACGCTAACGGAGCTTCTTTTTTTTTTGCTTGTTTATTTATTCATGTAGGACGAGGGGTATATTATGAATCTTACTTATATCATATAACTTGAAATACTGGAGTTATTATTTTATTTTTAACAATAGCAACAGGATTTTTAGGATATGTATTACCATGAGGACAAATATCATTTTGAGGAGCAACAGTTATTACTAATTTATTATCAGCAGTACCTTATCTAGGAATGGATCTAGTCCAATGAATTTGAGGGGGATTTGCAGTTGATAATGCCACTTTAACTCGATTTTTTACATTTCATTTTATTTTTCCATTTATTATTTTAGCTTTAATAATGATTCATTTATTATTTTTACACCAAACAGGATCTAATAATCCTCTTGGATTAAATAGAAACGTAGATAAAATTCCATTTCATCCTTATTTTATTTATAAGGATATTTTTGGATTTATTGTATTTTTATGAATTTTAGTAACATTTATTTGAAAATTTAATTACCTACTAATAGATCCAGAAAACTTTATTCCTGCTAATCCTTTAGTTACTCCAGTACATATTCAGCCAGAATGATACTTTTTATTTGCTTACGCTATTTTACGATCAATTCCTAATAAGCTAGGAGGAGTAATTGCTTTAGTATTATCAATTGCTATTTTATTAATTTTACCTTTCACACATTCTAGCAAGTTTCGAGGATTACAATTTTACCCATTAAATCAAATTTTATTCTGAAATATAGTAATTGTAGCTTCGTTATTAACTTGAATTGGAGCTCGACCAGTAGAAGATCCATATATTTTAACAGGTCAAATTTTAACTGTATTATATTTCTCTTACTTTATTATTAATCCTTTATTAGCAAAGTTTTGAGATAAGCTATTAAATTAATTAATAAGCTTTTATAGCATATGTCTTGAAAACATAAGAAAGAAGTAAAGTCTTCTATTAAT-TTATACTAAATTTTATTCATTAAAATAATAAAGAAATAAAAAAAATCTTTAATCCTACAAAGAAAAATAAATAATTTAAAGATAAAGGTAAAAAACTTTTTCAAGCTAAATACATTAGTTTATCATAACGAAATCGAGGTAAAGTCCCTCGAACTCAAATAAAAATAAAAGAAATAAAAGATAATTTTAAAAAAAATATAAATCTATAAATATCACTACCTAAAAAAATAACTACAAATAATATACTTATAAATAAAATACTAGAATATTCAGCTAAAAAAATTAAAACAAATCCCCCACTTCTATATTCAACATTAAACCCAGAAACTAATTCTGATTCCCCTTCAGCAAAATCAAAAGGAGTACGATTAGTTTCAGCTAAACAAGAAGCTAGCCAGACTAAACCTAATGGAAAACAAAAAAAGATAAATCAAACATAATCTTGATAAAAATAAAAACTTAAAAAATTATAATTACCTACTAAAAAAATAAAACTTAATAAAATTAATGCTAAACTAACTTCATAAGAAATAGTTTGAGCTACAGCCCGTAACCCCCCCAATAAAGCATAATTAGAATTAGAAGATCAACCTGCAATCATTACAGTATAAACTCCTAATCTAGTACAACATAAAAAAAACAAAACACCTAAATTAAAAGAATATAACTTAATTAAATAAGGAATACATATTCAAATTAATAAAGATAAAAATAAAGAAAAAACAGGAGAAAAATAATAAGAAATATAATTAGATAATAATGGATATGTTTGTTCCTTAGTAAACAATTTTACAGCATCACTAAATGGTTGTAATAATCCATTAAATCCAACTTTATTTGGTCCTTTACGAATTTGAATGTAACCTAAAACCTTACGCTCTAATAAAGTCAAAAAAGCTACACCAACTATTACACAAATTACTAATAATAAACTTCCAATTAAAGGTATAATACCATCAAATATAAACAATACTATTTATAATTAAAAAT--TATATATATAAATTCTAAATTTATTGCACTAGTCTGCCAAAATAGTAAATTATTTTAATAATTTTCATTTAAATAAAATTATATTTTTTATATTAGGTCCTTTCGTACTACAATATAATAATTTATTAAAGATAGAAACCAACCTGGCTTACGCCGGTTTGAACTCAGATCATGTAAGAATTCAAAGGTCGAACAGACCTAAACTTTAAACTTCTACACCTAAAAATAACTCTTAATCCAACATCGAGGTCGCAATCTTTTTTATCGATATGAACTCTCTAAAAAAATTACGCTGTTATCCCTAAGGTAACTTAAATTTTTAATCCATAAAACAGGATCTTTTATTCATAAATCAATGTAAATAAATAATAAAAGTTTATTTAATTTTAATACCACCCCAGTAAAATTTTATTTAAAATATAAATTTTAAAATTCTTTATAATTTATAATTTATAAAAATAAAGATCTATAGGGTCTTCTCGTCTTTTAATTAAATTTTAGCTTTTTAACTAAAAAATAAAGTTCTATATAAATTTTAAAAAAACAGTATATATCTCATTCAACCATTCATACCAGCCTTCAATTAAAAGACTATTGATTATGCTACCTTCGCACGGTCAAAATACCGCGGCCCTTTAAAACTCAGTGGGCAGGCTAGACTTTAAATAAAATACAAAAAGACATGTTTTTGTTAAACAGGTGAATATATTTAATTTGCCGAATTCTTCATTAAAACCTATCAAATTAATTACTTTATATAAATTTATATACTAATTTTATCATAATTACTAAATTTTTATTATTAAAATTTAAATTTTAATAAATAATTTAATTTAAATTAAATAATTTTTTATAAAAAATAAATTATAACAAATTTATTAATAATAGCTATTTTTAAGCTTATATTTATTTAAAAATTATAAAAAATATAAAATTTTATTTTAAAGCTCATCCCTTAAAATATTACTTTATTTAATTATTAAATTAAAAAATTAACTTAATAAAATAAATAAGCTAAATTAAATTCATTTCTTAAAAAACTAGATATATTTTAAAACGATTAACATTTCATTTCTAATTACATATTTAAAATAGTTATTCCACAATAACTTTTATATATAATTAAATCTTTAAAATTCGAGAAAAATTATTATAATAATTTATTATTTAATAAACCCTGATACACAAGGTACAATAAATTAAATTTTCTTAAAAATTAAAAATTTTTCAAATTATTTCAATATTCTTTTAAAATACTAATACACTATAATTAAAATTATTATTTCATTATAAATTACTAAAACTATAAAAAATAAAATTATTTTTATTAATAATTATAA----ATAAAAAAAAATAATTAATAAATAATTATTATCAATTTAAATTGATTTGCACAAATTTCTTTTCAATGTAAATGAAATACTTTACTAATTAAGCTTTAAATTGTCATTCTAGATACACTTTCCAGTACATCTACTATGTTACGACTTATCTCATTTTAAAAATGAGAGCGACGGGCGATGTGTGCATGTTTTAGAGCTATAATCATATAAATAATCTATTTTATATTACTATTAAATCCACCTTCAAATTTTTATTTCAAAAAATTATCCGTATAAATATATTTATTGTAATCCATTTCTACTTAACCATAAACTGCACCTTGACCTGACATATTATTTAATGAAATATCAAGAAAATTATTAATCTTATAATATATTCTGATGACGGCGATATACAAATTGAAAACAAAATTAAGTGAGGTCCAACGTGGATTATCAATTACAGAACAGATTCCTCTAAATAGACTAAAACACCGCCAAATTCTTTAAATTTTAAGAATATAACTAATACTACTTAAGTATTCTTATATATTTAATTTTAATAATAGGGTATCTAATCCTAGTTTATTATAAAATTTTTATAGCTTAAATTAATCTACATTTTAATAATAAATAAATTTAAAAATTTCACCTAATAAATTTATATATAAATTAAATAATTATAAACAATTTAACTAATACTAAAAATTTTTATTTGCATCATTTGTATAACCGCAGTAGCTGGCACAAATTTTACCAATACTACATATTATTACTAATTCAAAATTTCTTTTATAATTAATATTAATTACTGCGAATAAATTAAAAATTATTAATTTTTAAAATTAATAAAAATTCACACAAAAATTTACATGTAAAATAAAATAATAATAAAATATTTAACTAGAATAAAATAATCTTATTAACATTAAATAATTATAAATTAAATTTAAAATTTAATAAAAAATAAAATTATTTTAATAAAAATATATAAACTATTTTAATAATTATTAAAAATATAAAATAATTAAATAAAGTATACTTCTTTCAAAAATTACCCCCTATTTTTTTTTTTTTTTTTTTTAATATAATTTTAAAAATAAAATAATAATTTTAAAATTATTATTATTATTTATATACGTAATTTATAATTTTAATAAATTAATTAAATTTATTATTAATGAATTTTATTTTAATTGTTAAAATTTTTAATTTATATAATATATTTATATATATATATATATTTATTATAAATTTATTATTATATAATAAATATAATTTTTTTTTTCAAATATAAGACTATATGGTCTATAAATTATATCACCTTATTTATATAAATATATAATATAATAAATTTATATATATATATAAATCATTTATATACTAAT-TAATTAAATTTTTGTCCCGTTATTTATAATTATTATTTATAATAATAAATTTTGTAAANNNNNNNNN
>11MUTE476 [organism=Anopheles coluzzii] [subgroup= Forest chromosomal form]
AATGAATTGCCTGATAAAAAGGATTACCTTGATAGGGTAAATCATGAAATTTAACGTTTCATTCATTATATTTAACAGAATTAAACTGTTTCTAAAAGAATCAAAATCTTTTGTGCATCATACACCAAAATATAAAAAGATAAGCTAATTAAGCTATTGGGTTCATACCCCACTTATAAAGGTTATAATCCTTTTCTTTTTAATCAAAAAAATTTCTAATAATATTTTTTTAATTATATTAATTTTTGGAACTTTAGTGACAATTTCCTCAAATTCTTGATTGGGAGCTTGAATAGGTTTAGAAATTAATTTATTATCATTTATCCCCCTAATAAATGATAATAAAAAAAATTTATTAACCTCAGAAAGATCACTAAAATATTTTTTAACTCAAGCATTTGCTTCTTCAATTTTATTATTTGCAATTATTATATTAATATTTTTATATAACAATAATTTATCTTTATATAATTCATTTAATGAAATTTTAATTTTATCTACACTATTACTAAAAAGAGGTGCAGCCCCTTTTCATTTTTGATTTCCAGAAGTTATAGAAGGATTATCTTGAGTTAATGGATTAATTTTAATAACATGACAAAAAATTGCTCCATTAATATTAATTTCTTATAATTTTATTTACAATTTTTTTATAATTTCTATTATTTTATCTATATTAATTGGATCATTAGGAGGATTGAATCAAACTTCAATTCGAAAATTAATAGCTTTTTCATCAATTAATCATTTAGGATGAATATTGTTAGCAATAATAAATAATGAAATATTATGAATAACATATTTTTTAATATACTCATTACTATCTTTTTCAATTGTTTTAATATTCAATAATTTTAAATTATTTTATTTTAATCAAATTTTTAATTTATCAATAATAAATCCTATTATTAAATTATTAATTTTTTTAAATTTGTTATCATTAGGAGGATTACCCCCATTTTTAGGATTTTTACCAAAATGACTTGTTATTCAAAATTTAACAGCAATAAACCAATTATTTATTTTAACAATTAGAGTATGTTTAACTTTAATTACATTATATTTTTATCTTCGATTATCTTATAGAATTTTTATATTAAATTATCAAAAAAACTCATGAATATTAAAAAATAATTTTAATAATAAAATATCATCTATTAGACTAATTTTTAATTTTATTTCAATTGGAGGATTAGTAATAATTTCAATAATTTATATTATTATATAAGAATTTAAGTTAATTAAACTAATAGCCTTCAAAGCTGAAAATATTTGTATTAATCTTTTAATTCTTAAGCTTTAATAAATTAAATTATTCCTTTAGAATTGCAGTCTAATATCATTATTGACTATAAAGCCTGATTAAAGAGAAAAATTCCCATAAATAAATTTACAATTTATCGCCTAAACTTCAGCCATTTAATCGCGACAATGATTATTTTCAACAAATCATAAGGATATTGGAACTTTATATTTTATTTTCGGAGCTTGAGCTGGAATAGTAGGGACATCTTTAAGAATCCTAATTCGAGCTGAACTAGGACACCCTGGAGCATTTATTGGAGACGATCAAATTTATAATGTAATCGTTACTGCTCATGCTTTTATTATAATTTTCTTTATAGTTATACCTATTATAATTGGGGGGTTTGGAAACTGATTAGTTCCTTTAATATTAGGAGCACCTGATATAGCTTTTCCTCGAATAAATAATATAAGATTTTGAATACTTCCTCCTTCATTAACACTTTTAATTTCTAGTAGTATAGTAGAAAACGGGGCTGGAACAGGATGAACTGTTTATCCTCCTCTATCTTCTGGAATTGCTCATGCTGGAGCTTCAGTAGATTTAGCAATTTTTTCTCTTCATTTAGCAGGGATTTCTTCTATTTTAGGAGCAGTAAATTTTATTACAACAGTAATTAATATACGGTCTCCAGGAATTACATTAGATCGAATACCATTATTTGTTTGATCGGTAGTTATTACAGCAGTATTATTATTATTATCATTACCAGTATTAGCAGGAGCTATTACTATATTATTAACTGATCGAAATTTAAATACATCTTTCTTTGATCCAGCAGGAGGAGGTGATCCAATTTTATATCAACACTTATTCTGATTTTTTGGTCATCCAGAAGTATATATTTTAATTTTACCTGGATTCGGAATAATTTCACATATTATTACTCAAGAAAGTGGAAAGAAGGAAACATTTGGAAACTTAGGAATAATCTATGCTATACTAGCAATTGGTTTACTTGGATTTATTGTTTGAGCTCATCATATATTTACAGTTGGAATAGACGTTGATACTCGAGCTTACTTTACATCAGCAACTATAATTATTGCTGTGCCAACTGGAATTAAGATTTTTAGTTGATTAGCTACATTACACGGAACACAATTAACTTATAGCCCAGCTATATTGTGAGCATTTGGATTCGTTTTCTTATTTACAGTTGGTGGTCTAACAGGAGTTGTACTAGCTAATTCATCTATTGATATTGTTCTTCACGATACTTATTATGTTGTTGCTCATTTCCATTATGTATTATCAATAGGAGCAGTATTTGCTATTATAGCAGGATTTGTACATTGATATCCATTATTAACTGGATTAACAATAAATCCAACTTGATTAAAAATTCAATTTTCTATTATATTTGTAGGAGTAAATTTAACATTTTTTCCTCAACATTTTTTAGGTTTAGCCGGAATACCTCGACGATATTCAGACTTTCCAGATAGCTATTTAACATGAAATGTAGTTTCTTCTTTAGGTAGTACAATCTCATTATTCGCTATTTTATACTTTTTATTTATTATTTGAGAAAGTATAATCACTCAACGAACTCCAGCTTTCCCTATACAATTATCATCATCAATTGAATGATACCATACCCTTCCTCCTGCAGAACATACTTATGCAGAGCTTCCTCTATTAACTAATAACTTCTAATATGGCAGATTAGTGCAATGAATTTAAGCTTCATATATAAAGATTTTATCTTTTGTTAGAATTTAAATGGCAACATGAGCAAATTTAGGATTACAAGATAGTTCTTCTCCTTTAATAGAACAATTAAACTTTTTTCATGATCATACACTTCTTATTTTAACAATAATTACTATTTTAGTAGGATATATTATAGGAATACTAAGTTTTAATAAATTTACTAATCGATTTTTATTACATGGGCAAACAATTGAAATTATTTGAACAGTATTACCTGCAATTATTTTAATATTTATTGCATTTCCTTCTTTACGACTATTATACTTAATAGACGAAATTAATACACCATCAATTACATTAAAGTCAATTGGTCATCAATGATACTGAAGTTATGAATATTCAGATTTTTTAAATCTAGAATTCGACTCATATATAGTACCAACTAATGAACTAGAAACAAATGGATTCCGATTATTAGATGTAGATAACCGAGTTGTTCTACCAATAAATAATCAAATTCGAATTTTAGTTACAGCTACTGATGTACTCCACTCATGAACAGTTCCTTCATTAGGAGTTAAGGTAGATGCTACTCCAGGACGATTAAACCAATTAAATTTTTTAATTAATCGACCAGGATTATTTTTTGGTCAATGTTCAGAAATTTGTGGAGCAAATCATAGTTTTATGCCTATTGTAATTGAAAGCATTCCTATAAATTACTTTATTAAATGAATTACTTCAATAACTAACTCATTAGATGACTGAAAGCAAGTAATGATCTCTTAAATCATATTATAGTAAATTAGCACTTACTTCTAATGATTATTATAACTAAAAAATTAGTTTTATATAAAACCTTAGTATGTCAAACTGAAAAAATTAGTTAAATCTAATATTTTTTAATTCCACAAATAGCTCCTATTAATTGGTTAATTTTATTTATTGTATTTTCAATTACATTAGTAGTTTTTAATATTTTAAACTACTTTTGTTTTTTTTATACTCCACTTAAAACATCTCA--ATCTTTAAATATTAAATTTAATAAATTAAATTGAAAATGATAACAAACTTGTTTTCTGTTTTTGACCCTTCAACAACAATTTTAAATTTATCATTAAATTGATTAAGAACATTTTTAGGATTATTCCTGATTCCAGTTTCTTATTGATTAATACCTAATCGATTCCAAGTAATTTGAAATAATATTTTATTAACACTTCATAAGGAATTTAAAACTTTACTAGGACCTTCAGGACATAATGGTAGAACATTAATGTTTATTTCATTATTCTCATTAATTATATTTAATAATTTTTTAGGTTTATTCCCTTATATTTTTACTAGTACTAGTCATTTAACTTTAACATTAGCTTTAGCTTTCCCTTTATGACTTAGTTTTATATTATATGGATGAATTAATCATACTCAACATATATTTGCTCATTTAGTTCCTCAAGGAACTCCCCCTGTTTTAATGCCTTTTATGGTATGCATTGAAACAATTAGTAATGTTATTCGACCTGGAACTTTAGCTGTTCGATTAACAGCTAATATAATTGCTGGACATTTACTGTTAACTTTATTAGGTAATACAGGTCCTATAGCATCAAATTATTTAATTTTATCATTAATTTTAACTACTCAAATTGCTTTATTAGTATTAGAATCAGCCGTAGCAATTATTCAATCATATGTATTTGCTGTATTAAGAACTCTTTATTCAAGAGAAGTAAATTAATGTCAACACATGCAAATCACCCATTTCACTTAGTAGATTATAGCCCATGACCCTTAACTGGAGCAATTGGAGCAATAACTACTGTTTCAGGATTAGTACAATGATTTCATCAATATACTATAACATTATTTATTTTAGGTAATGTTATTACTATTTTAACTATGTATCAATGATGACGAGATATTTCTCGAGAAGGAACTTTTCAAGGACTTCATACTTTTCCAGTAACTATTGGATTACGATGAGGAATAATTTTATTTATTGTATCTGAAGTATTTTTTTTTATTTCTTTTTTCTGAGCATTTTTCCATAGTAGTTTATCTCCTACAATTGAATTAGGAATAACATGACCTCCTGTAGG---AATTGCCGCATTTAATCCCTTCCAAATTCCTCTTTTAAATACTGCTATTTTATTAGCTTCTGGAGTAACTGTCACTTGAGCTCATCAT-GCTCTAATAGAAGGTAATCATTCACAAGCCACACAAGGATTATTTTTTACAATTGTATTAGGAGTATATTTTACTATTTTACAAGCTTATGAATATATTGAAGCTCCTTTTACTATTGCAGATGCTGTTTATGGATCAACTTTTTATATAGCAACTGGATTCCACGGATTACATGTACTAATTGGAACAACTTTTTTATTAATTTGCTTTTTACGTCATATTAATTATCATTTTTCTAAAAATCATCATTTTGGTTTTGAAGCTGCAGCTTGATACTGACACTTTGTAGATGTTGTATGATTATTTTTATATATTACAATTTATTGATGAGGTAGATATTTATAAAGTATATATTTGTATATGTGACTTCCAATCACAAGGACTAAACAATTTTAGTATAAATAATATTAATACTATCAACAATAACATTAATTATTTTTATTATTACAATTGTAGTAATAATATTAGCCACTTTATTATCAAAAAAAACTTTATTAGATCGAGAAAAATGTTCTCCATTTGAATGTGGGTTTGATCCAATAAATTCCTCACGATTACCTTTTTCATTACGATTTTTTTTAATTGCTATTATTTTTTTAATTTTCGATGTAGAAATTGCTCTTTTATTACCTATAATTATAATTATTAAAACATCAAATTTAATAAATTGAACTATTACTAGATTATTTTTTATTTTCATTTTATTAATTGGCTTATACCATGAATGAAACCAAGGAGCTTTAGAATGAAATGAATAAATATGAAGCGATAAATTGCAATTAGTTTCGGCCTAATCTTAGGTGAAATTCACCCATATTTTAGGGTAATAGTTAACTATAACATTTAATTTGCATTTAAAAAGTATTGAATTTTTCAATTTACCTTATTAATTGAAACCAAAGAGAGGTATATCACTGTTAATGATAAAATTGAATTTTTATAATTCCAATTAAAGAAATATAAATGGAATTAAACCATTAAAGAGAAAAGTTAGCAGCTTTTTCTTGATCAACATATTTCATTTATATAGTTTAACAAAAACATTACATTTTCAATGTAAAAATAAAAATTTA-TTTTTTATAAATATTTAAAGATTAAAATAATCACCCTAACATCTTCAGTGTCATGCTCTAAATGTAAGCTATTTAAATTTAATTTACTATTACAACTAATATTAATAAAATAATAAATCACAATATATAACTTAATAAATAAATTTTTAAACTATTACTTTGAAATTCTTGAAGATATAAAGAATAATTTTTTAACTGAGAATATACTATTTGCCCTCCAAAAAATTCTCTTCAACCTTGGTCGAAACTTTTATAAGAATATAATCCTAACTTTAATGGATAATTAATTACACCTAATGTAGAAATAACAGGTATAAATCATATAGACCCAACAAAATTAGTAAAATTATAAAAGTATAAAGCCTTATTAGTAAAAAATAATTTTACATCTCTGATTAAATATCCTATTAAACCTCCAACAATACAAACAAATAAAGTCAATAACTTTATTTCTAAAGGTAAACAAATTATTGCAGGATTTAAAAACATTAATCATCTTAATATACTTCCACCAATTACTGCTATAACAGTTAAAAAACAAATTCTAAATAATATAGTTCAACCTGAATCATTTAAAGGATGTAATCTTCTACTATTAAAATCACCAGTTATTGAATAATAAACTAACCGAAATGAATAACATACAGTTAATCCTGTACTAAAAAAAAAAAGAAAAAACGAAAAAACATTTACATAAGATAACATAACTATTTCTAAAATAAGATCCTTAGAATAAAATCCAGCTAAAAAAGGTATACCACATAAAGCTAAATTAGCTACATTAAAACAACTACAAGTTAATGGTATTCTTATTCTTAAGCTTCCTATTATTCGAATATCTTGAGAATTTTTTATATTATGAATAATAGAACCTGCACATATAAATAATAATGCCTTAAATAAAGCATGAGTTAATAAATGAAAAAAAGCTAATTTATAAAATCCTATAGATAAAATACTTATTATTAAACCTAATTGTCTTAAAGTTGATAAAGCAATAATTTTCTTTAAATCAAATTCAAAATTTGCACCTAATCCTGCTATAAATATAGTTAATCCTGAAACTAATAATAAAAATTGAGCTATTCATCAATTTATTAAAACATCATTAAATCGAATTAATAAATAAACCCCCGCTGTTACTAAAGTTGAAGAGTGAACTAAAGCAGAAACAGGAGTAGGAGCAGCTATTGCTGCTGGTAATCAAGAAGAAAAAGGAATTTGGGCACTTTTAGTTATAGCAGCTAATATAACTAACCCTCCAATAATTATTATTTCAATATTATTTTTTATTATATCTAAATAAAAAATATAATTTCAACTTCCATAATTTAATATTCAAGCAATAGCTAATAATAAAGCCACATCCCCAATTCGATTGGATAAAGCAGTTAATATACCGGCATTATAAGACTTTACATTTTGAAAATAAATAACTAAACAATAAGAAACTAAACCTAAGCCATCTCATCCTAATAAAATTCTAATTAAATTTGGTCTAATAATTAACATTATTATAGATATTACAAATATTAATACTAATAAAATAAACCGATTAATATTATAATCTTCTTCTATATATTGATTTCTATAAAAAATTACTAAAGAAGAAATTAACAAAACAAAAGATATAAATATTAAGCTTATTCAATCAAATAAAAATGTTATAACAATAGATATAGATTGTAATCTTAAAATTTCTCATTCAATAAAATATACTAAATCTGTTAATAAAAACTTTAATCTAATTAAAAATAATCTTAATCTAATTGATATTAAAAAATAAAATCTAATTTTACAATAATTAATTAAATAATTCACGATCTAAAATGAATAATTTCATATCATTGACACCACAAATCAATA-TTTTTTTTAAACTATTTAAATAAATTCATAACATACAAAAATTACTTTTTAAAATTAATAAATTTAAAGGTAATCAATGTAATATTAATAATAAAAATTCTCGAGTAGTTCCTACAGAAAAAAAATAAACTCCAGAATAAATTTTTCCATGTTGACTATATGCAAATAAATATAAAGAATAAGCTGCTCTAAAAAAAGATAAAAAAGATAGTATAATCATAGTAATTCAAGACCAACTAACAATTCTATTCAATAAAGAAATTTCTCCTAATAAATTTAACGTTGGAGGAGCAGCTATATTACCAGAACATAATAAAAATCATCATAAACTTAATGTTGGTATAAAATTTAATAATCCCTTATTAATTAATAAACTTCGGCTTCCTATTCGTTCATAAGAAATATTAGCTAAACAAAATAAACCAGAAGAACATAAACCATGAGCAATTATTAAAGCATAAGACCCTGTTAACCCTCAATAAGTTATTGTTAATAATCCTCTTAAAACAATACCCATATGAGCTACAGAAGAATAAGCAATTAAAGCCTTTAAATCTGTTTGTCGTAAACATACTAAACTAATTAAAACCCCTCCAACTAAACTAATACTAATTCATCAATAATTATATTTTACACCAGAAATTTGTAGTAAGGAAAATATTCGTAATAAACCGTATCCTCCTAATTTTAATAAAATACCAGCTAAAATTATAGATCCAGAAACTGGGGCTTCAACATGAGCCTTAGGTAATCATAAATGAACCAAAAATATAGGTATTTTTACTAAAAAAGCAAAAACTAAAGAAAGATACAATAAA-TTAAAGTTAGAAAATCTGTAATTTAATAATAAAGTAAAAGATAATGTATTTTTTGAATTTAAAATATAAAAAATACCAATTAATAAAGGTAAAGAAGCTAAAAGAGTATAAAATAATAAATAAACCCCTGCTTGCAATCGTTCAGGTTGATACCCTCAACCTAAAATTAAAAATAATGTAGGAATTAAACTAGCTTCAAAAAATAAATAAAATATAAAAACTCTTATTGATCTAAATGTTAATACTAACATAAAAAGTAAAAATAAAATTATAAAAACAAATAACTTTTCATAATTATTTGTTGAAAATACTTTTTCACTTGCTATCAATATTAACCCACAAATTCAAAAACTTAATAAAATTAATCCGTAAGAAACTATATCTAACCCAAAATAATAAGAAATATAATTAAAATAATTTAAAGATCTTAAATTAATTATAAACATAAAAGTTAATAAAAAAATCAAATTTTGAACCGTTCAATAAAAATTTTTTAAAAAAGAAAGAGGAAATATAAATATTAATATAAAAATAAACTTTAACATTGTAAAATAGAAAAACTTTGAAAATAATCATTACCATGAGTACGAATTATAGAAACCAAAATTGATAAACCTAAAACCCCTTCACATACACAAAAAGTTAAAAAAAATATACTAAAATAAGTTTCATAATTTATAAAATTTAAATAAAAAAATAAAAAAATAAATAAACTTAATACTATATATTCAAGTCTTAATAAAGTTGATAATAAATGCTTTCGATTAGAAACAAATACTATACAACCAAATAAAAACATAATTATTGATAAATAAAATATTAAAAATATATTTGCCATTAATATAAGTTTAAATAGTTTAACAAAAACATCAGTCTTGTAAACTGGAAATAAGAATTTCTCTTTTTAAACTTCAAGAAAAAAGAAATCTCTTTTTCACTAACTCCCAAAGTTAATATTTTAAATAAACTATTTCTTGAAATTACAAAATTAATTATTATAATAATATGCTTAATTATAAGATTTATTTTTATACAAATAAAACATCCTTTATCAATAGGTTTAATACTATTAATTCAAACATTTTTAACATGTTTAATTACAGGAATTTATGTTAAATCTTTTTGATTTTCTTATGTATTATTTTTAATTTTTTTAGGAGGAATACTAATTTTATTTATTTATGTTACTTCATTATCATCAAATGAAATATTTACTATATCTTTTAAATTAACAATATTTAGATTAGTTTTATTTTCTCTTAGTATGGTAATTTTCTTTATTTTAGATAAAACTTTGATTGAACAATTTATTATTAATATAGAAATAGAAAAATTTTCAATAACAAATAATTTAATTAACGAAAATATTTTATCATTAAATAAAATATACAATTTTCCTACAAATTTAATTACATTACTACTAATTAATTATTTATTTCTTACTTTATTAGTAACAGTAAAAATTACAAAAAAATTTTATGGACCATTACGGCCAATAAATTAATGTTTAAACCTATTCGAAAAACCCACCCTTTAATTAGAATCGCTAATAATGCATTAGTAGATTTACCTGCACCATCTAATATTTCCGCCTGATGAAATTTTGGTTCTTTATTAGGATTATGCTTAATACTACAAATTTTAACTGGATTATTCCTAGCTATACACTATGCCGCAGATATTGAAACAGCTTTTAATAGAGTAAATCATATTTGTCGAGATGTAAATAATGGATGATTTTTACGAATTTGTCACGCTAACGGAGCTTCTTTTTTTTTTGCTTGTTTATTCATTCATGTAGGACGAGGAGTATATTATGAATCTTACTTATATCATATAACTTGAAATACTGGAGTTATTATTTTATTTTTAACAATAGCAACAGGATTTTTAGGATATGTATTACCATGAGGACAAATATCATTTTGAGGAGCAACAGTTATTACTAATTTATTATCAGCAGTACCTTACCTAGGAATGGATCTAGTCCAATGAATTTGAGGGGGATTTGCAGTTGATAACGCCACTTTAACTCGATTTTTTACATTTCATTTTATTTTTCCATTTATTATTTTAGCTTTAATAATGATTCATTTATTATTTTTACACCAAACAGGATCTAATAATCCTCTTGGATTAAATAGAAACGTAGATAAAATTCCATTTCATCCTTATTTTATTTATAAGGATATTTTTGGATTTATTGTATTTTTATGAATTTTAGTAACATTTATTTGAAAATTTAATTACTTACTAATAGATCCAGAAAACTTTATTCCTGCTAATCCTTTAGTTACTCCAGTACATATTCAACCAGAATGATACTTTTTATTTGCTTACGCTATTTTACGATCAATTCCTAATAAGCTAGGAGGAGTAATTGCTTTAGTATTATCAATTGCTATTTTATTAATTTTACCTTTCACACACTCTAGCAAGTTCCGAGGATTACAATTTTACCCATTAAATCAAATTTTATTCTGAAATATAGTAATTGTAGCTTCGTTATTAACTTGAATTGGAGCTCGACCAGTAGAAGATCCATATATTTTAACAGGTCAAATTTTAACTGTATTATATTTCTCTTACTTTATTATTAATCCTTTATTAGCAAAGTTTTGAGATAAGCTATTAAATTAATTAATAAGCTTTTATAGCATATGTCTTGAAAACATAAGAAAGAAGTAAAGTCTTCTATTAAT-TTATACTAAATTTTATTCATTAAAATAATAAAGAAATAAAAAAAATCTTTAATCCTACAAAGAAAAATAAATAATTTAAAGATAAAGGTAAAAAACTTTTTCAAGCTAAATACATTAGTTTATCATAACGAAATCGAGGTAAAGTCCCTCGAACTCAAATAAAAATAAAAGAAATAAAAGATAATTTTAAAAAAAATATAAATCTATAAATATCACTACCTAAAAAAATAACTACAAATAATATACTTATAAATAAAATACTAGAATATTCAGCTAAAAAAATTAAAGCAAATCCCCCACTTCTATATTCAACATTAAATCCAGAAACTAATTCTGATTCCCCTTCAGCAAAATCAAAAGGAGTACGATTAGTTTCCGCTAAACAAGAAGCTAGCCAGACTAAACCTAATGGAAAACAAAAAAAGATAAATCAAACATAATCTTGATAAAAATAAAAACTTAAAAAATTATAATTACCTACTAAAAAAATAAAACTTAATAAAATTAATGCTAAACTAACTTCATAAGAAATAGTTTGAGCTACAGCCCGTAACCCCCCCAATAAAGCATAATTAGAATTAGAAGATCAACCTGCAATTATTACAGTATAAACTCCTAATCTAGTACAACATAAAAAAAACAAAACACCTAAATTAAAAGAATATAACTTAATTAAATAAGGAATACATATTCAAATTAATAAAGATAAAAATAAAGAAAAAACAGGAGAAAAATAATAAGAAATATAATTAGATAATAATGGATATGTTTGTTCCTTAGTAAACAATTTTACAGCATCACTAAATGGTTGTAATAATCCATTAAATCCAACTTTATTTGGTCCTTTACGAATTTGAATGTAACCTAAAACCTTACGCTCTAATAAAATCAAAAAAGCTACACCAACTATTACACAAATTACTAATAATAAACTTCCAATTAAAGGTATAATACCATCAAATATAAACAATACTATTTATAATTAAAAAT--TATATATATAAATTCTAAATTTATTGCACTAGTCTGCCAAAATAGTAAATTATTTTAATAATTTTCATTTAAATAAAATTATATTTTTTATATTAGGTCCTTTCGTACTACAATATAATAATTTATTAAAGATAGAAACCAACCTGGCTTACGCCGGTTTGAACTCAGATCATGTAAGAATTCAAAGGTCGAACAGACCTAAACTTTAAACTTCTACACCTAAAAATAACTCTTAATCCAACATCGAGGTCGCAATCTTTTTTATCGATATGAACTCTCTAAAAAAATTACGCTGTTATCCCTAAGGTAACTTAAATTTTTAATCCATAAAACAGGATCTTTTATTCATAAATCAATGTAAATAAATAATAAAAGTTTATTTAATTTTAATACCACCCCAGTAAAATTTTATTTAAAATATAAATTTTAAAATTCTTTATAATTTATAATTTATAAAAATAAAGATCTATAGGGTCTTCTCGTCTTTTAATTAAATTTTAGCTTTTTAACTAAAAAATAAAGTTCTATATAAATTTTAAAAAAACAGTATATATCTCATTCAACCATTCATACCAGCCTTCAATTAAAAGACTATTGATTATGCTACCTTCGCACGGTCAAAATACCGCGGCCCTTTAAAACTCAGTGGGCAGGCTAGACTTTAAATAAAATACAAAAAGACATGTTTTTGTTAAACAGGTGAATATATTTAATTTGCCGAATTCTTCATTAAAACCTATCAAATTAATTACTTTATATAAATTTATATACTAATTTTATCATAATTACTAAATTTTTATTATTAAAATTTAAATTTTAATAAATAATTTAATTTAAATTAAATAATTTTTTATAAAAAATAAATTATAACAAATTTATTAATAATAGCTATTTTTAAGCTTATATTTATTTAAAAATTATAAAAAATATAAAATTTTATTTTAAAGCTCATCCCTTAAAATATTACTTTATTTAATTATTAAATTAAAAAATTAACTTAATAAAATAAATAAGCTAAATTAAATTCATTTCTTAAAAAACTAGATATATTTTAAAACGATTAACATTTCATTTCTAATTACATATTTAAAATAGTTATTCCACAATAACTTTTATATATAATTAAATCTTTAAAATTCGAGAAAAATTATTATAATAATTTATTATTTAATAAACCCTGATACACAAGGTACAATAAATTAAATTTTCTTAAAAATTAAAAATTTTTCAAATTATTTCAATATTCTTTTAAAATACTAATACACTATAATTAAAATTATTATTTCATTATAAATTACTAAAACTATAAAAAATAAAATTATTTTTATTAATAATTATAA----ATAAAAAAAAATAATTAATAAATAATTATTATCAATTTAAATTGATTTGCACAAATTTCTTTTCAATGTAAATGAAATACTTTACTAATTAAGCTTTAAATTGTCATTCTAGATACACTTTCCAGTACATCTACTATGTTACGACTTATCTCATTTTAAAAATGAGAGCGACGGGCGATGTGTGCATGTTTTAGAGCTATAATCATATAAATAATCTATTTTATATTACTATTAAATCCACCTTCAAATTTTTATTTCAAAAAATTATCCGTATAAATATATTTATTGTAATCCATTTCTACTTAACCATAAACTGCACCTTGACCTGACATATTATTTAATGAAATATCAAGAAAATTATTAATCTTATAATATATTCTGATGACGGCGATATACAAATTGAAAACAAAATTAAGTGAGGTCCAACGTGGATTATCAATTACAGAACAGATTCCTCTAAATAGACTAAAACACCGCCAAATTCTTTAAATTTTAAGAATATAACTAATACTACTTAAGTATTCTTATATATTTAATTTTAATAATAGGGTATCTAATCCTAGTTTATTATAAAATTTTTATAGCTTAAATTAATCTACATTTTAATAATAAATAAATTTAAAAATTTCACCTAATAAATTTATATATAAATTAAATAATTATAAACAATTTAACTAATACTAAAAATTTTTATTTGCATCATTTGTATAACCGCAGTAGCTGGCACAAATTTTACCAATACTATATATTATTACTAATTCAAAATTTCTTTTATAATTAATATTAATTACTGCGAATAAATTAAAAATTATTAATTTTTAAAATTAATAAAAATTCACACAAAAATTTACATGTAAAATAAAATAATAATAAAATATTTAACTAGAATAAAATAATCTTATTAACATTAAATAATTATAAATTAAATTTAAAATTTAATAAAAAATAAAATTATTTTAATAAAAATATATAAACTATTTTAATAATTATTAAAAATATAAAATAATTAAATAAAGTATACTTCTTTCAAAAATTACCCC---TATTTTTTTTTTTTTTTATTAATATAATTTTAAAAATAAAATAATAATTTTAAAATTATTATTATTATTTATATACATAATTTATAATTTTAATAAATTAATTAAATTTATTATTAATGAATTTTATTTTAATTGTTAAAATTTTTAATTTATATAATATATTTATATATATATATATATTTATTATAAATTTATTATTATATAATAAATATAATTTTTTTTTTCAAATATAAGACTATATGGTCTATAAATTATATCACCTTATTTATATAAATATATAATATAATAAATTTATATATATATATAAATCATTTATATACTAAT-TAATTAAATTTTTGTCCCGTTATTTATAATTATTATTTATAATAATAAATTTTGTAAANNNNNNNNN
>11MUTE477 [organism=Anopheles coluzzii] [subgroup= Forest chromosomal form]
AATGAATTGCCTGATAAAAAGGATTACCTTGATAGGGTAAATCATGAAATTTAACGTTTCATTCATTATATTTAACAGAATTAAACTGTTTCTAAAAGAATCAAAATCTTTTGTGCGTCATACACCAAAATATAAAAAGATAAGCTAATTAAGCTATTGGGTTCATACCCCACTTATAAAGGTTATAATCCTTTTCTTTTTAATCAAAAAAATTTCTAATAATATTTTTTTAATTATATTAATTTTTGGAACTTTAGTGACAATTTCCTCAAATTCTTGATTGGGAGCTTGAATAGGTTTAGAAATTAATTTATTATCATTTATCCCCCTAATAAATGATAATAAAAAAAATTTATTAACCTCAGAAAGATCACTAAAATATTTTTTAACTCAAGCATTTGCTTCTTCAATTTTATTATTTGCAATTATTATATTAATATTTTTATATAACAATAATTTATCTTTATATAATTCATTTAATGAAATTTTAATTTTATCTACACTATTACTAAAAAGAGGTGCAGCCCCTTTTCATTTTTGATTTCCAGAAGTTATAGAAGGATTATCTTGAGTTAATGGATTAATTTTAATAACATGACAAAAAATTGCTCCATTAATATTAATTTCTTATAATTTTATTTACAATTTTTTTATAATTTCTATTATTTTATCTATATTAATTGGATCTTTAGGAGGATTGAATCAAACTTCAATTCGAAAATTAATAGCTTTTTCATCAATTAATCATTTAGGATGAATATTGTTAGCAATAATAAATAATGAAATATTATGAATAACATATTTTTTAATATACTCATTACTATCTTTTTCAATTGTTTTAATATTCAATAATTTTAAATTATTTTATTTTAATCAAATTTTTAATTTATCAATAATAAATCCTATTATTAAATTATTAATTTTTTTAAATTTGTTATCATTAGGAGGATTACCCCCATTTTTAGGATTTTTACCAAAATGACTTGTTATTCAAAATTTAACAGCAATAAACCAATTATTTATTTTAACAATTAGAGTATGTTTAACTTTAATTACATTATATTTTTATCTTCGATTATCTTATAGAATTTTTATATTAAATTATCAAAAAAACTCATGAATATTAAAAAATAATTTTAATAATAAAATATCATCTATTAGACTAATTTTTAATTTTATTTCAATTGGGGGATTAGTAATAATTTCAATAATTTATATTATTATATAAGAATTTAAGTTAATTAAACTAATAGCCTTCAAAGCTGAAAATATTTGTATTAATCTTTTAATTCTTAAGCTTTAATAAATTAAATTATTCCTTTAGAATTGCAGTCTAATATCATTATTGACTATAAAGCCTGATTAAAGAGAAAAATTCCCATAAATAAATTTACAATTTATCGCCTAAACTTCAGCCATTTAATCGCGACAATGATTATTTTCAACAAATCATAAGGATATTGGAACTTTATATTTTATTTTCGGAGCTTGAGCTGGAATAGTAGGGACATCTTTAAGAATCCTAATTCGAGCTGAACTAGGACACCCTGGAGCATTTATTGGAGACGATCAAATTTATAATGTAATCGTTACTGCTCATGCTTTTATTATAATTTTCTTTATAGTTATACCTATTATAATTGGAGGGTTTGGAAACTGATTAGTTCCTTTAATATTAGGAGCACCTGATATAGCTTTTCCTCGAATAAATAATATAAGATTTTGAATACTTCCCCCTTCATTAACACTTTTAATTTCTAGTAGTATAGTAGAAAACGGGGCTGGAACAGGATGAACTGTTTATCCTCCTCTATCTTCTGGAATTGCTCATGCTGGAGCTTCAGTAGATTTAGCAATTTTTTCTCTTCATTTAGCAGGAATTTCTTCTATTTTAGGAGCAGTAAATTTTATTACAACAGTAATTAATATACGGTCTCCAGGAATTACATTAGATCGAATACCATTATTTGTTTGATCGGTAGTTATTACAGCAGTATTATTATTATTATCATTACCAGTATTAGCAGGAGCTATTACTATATTATTAACTGATCGAAATTTAAATACATCTTTCTTTGATCCAGCAGGAGGAGGTGATCCAATTTTATATCAACACTTATTCTGATTTTTTGGTCATCCAGAAGTATATATTTTAATTTTACCTGGATTCGGAATAATTTCACATATTATTACTCAAGAAAGTGGAAAGAAGGAAACATTTGGAAACTTAGGAATAATCTATGCTATACTAGCAATTGGTTTACTTGGATTTATTGTTTGAGCTCATCATATATTTACAGTTGGAATAGACGTTGATACTCGAGCTTACTTTACATCAGCAACTATAATTATTGCTGTGCCAACTGGAATTAAGATTTTTAGTTGATTAGCTACATTACACGGAACACAATTAACTTATAGCCCAGCTATATTATGAGCATTTGGATTCGTTTTCTTATTTACAGTTGGTGGTCTAACAGGAGTTGTACTAGCTAATTCATCTATTGATATTGTTCTTCACGATACTTATTATGTTGTTGCTCATTTCCATTATGTATTATCAATAGGAGCAGTATTTGCTATTATAGCAGGATTTGTACATTGATATCCATTATTAACTGGATTAACAATAAATCCAACTTGATTAAAAATTCAATTTTCTATTATATTTGTAGGAGTAAATTTAACATTTTTTCCTCAACATTTTTTAGGTTTAGCCGGAATACCTCGACGATATTCAGACTTTCCAGATAGCTATTTAACATGAAATGTAGTTTCTTCTTTAGGTAGTACAATCTCATTATTCGCTATTTTATACTTTTTATTTATTATTTGAGAAAGTATAATCACTCAACGAACTCCAGCTTTCCCTATACAATTATCATCATCAATTGAATGATACCATACCCTTCCTCCTGCAGAACATACTTATGCAGAGCTTCCTCTATTAACTAATAACTTCTAATATGGCAGATTAGTGCAATGAATTTAAGCTTCATATATAAAGATTTTATCTTTTGTTAGAATTTAAATGGCAACATGAGCAAATTTAGGATTACAAGATAGTTCTTCTCCTTTAATAGAACAATTAAACTTTTTTCATGATCATACACTTCTTATTTTAACAATAATTACTATTTTAGTAGGATATATTATAGGAATACTAAGTTTTAATAAATTTACTAATCGATTTTTATTACATGGACAAACAATTGAAATTATTTGAACAGTATTACCTGCAATTATTTTAATATTTATTGCATTTCCTTCTTTACGACTATTATACTTAATAGACGAAATTAATACACCATCAATTACATTAAAGTCAATTGGTCATCAATGATACTGAAGTTATGAATATTCAGATTTTTTAAATCTAGAATTCGACTCATATATAGTACCAACTAATGAACTAGAAACAAACGGATTCCGATTATTAGATGTAGATAACCGAGTAGTTCTACCAATAAATAATCAAATTCGAATTTTAGTTACAGCTACTGATGTACTCCACTCATGAACAGTTCCTTCATTAGGAGTTAAGGTAGATGCTACTCCAGGACGATTAAACCAATTAAATTTTTTAATTAATCGACCAGGATTATTTTTTGGTCAATGTTCAGAAATTTGTGGAGCAAATCATAGTTTTATGCCTATTGTAATTGAAAGCATTCCTATAAATTACTTTATTAAATGAATTACTTCAATAACTAACTCATTAGATGACTGAAAGCAAGTAATGATCTCTTAAATCATATTATAGTAAATTAGCACTTACTTCTAATGATTATTATAACTAAAAAATTAGTTTTATATAAAACCTTAGTATGTCAAACTGAAAAAATTAGTTAAATCTAATATTTTTTAATTCCACAAATAGCCCCTATTAATTGGTTAATTTTATTTATTGTATTTTCAATTACATTAGTAGTTTTTAATATTTTAAACTACTTTTGTTTTTTTTATACTCCACTTAAAACATCTCA--ATCTTTAAATATTAAATTTAATAAATTAAATTGAAAATGATAACAAACTTGTTTTCTGTTTTTGACCCTTCAACAACAATTTTAAATTTATCATTAAATTGATTAAGAACATTCTTAGGATTATTCCTGATTCCAGTTTCTTATTGATTAATACCTAATCGATTCCAAGTAATTTGAAATAATATTTTATTAACACTTCATAAGGAATTCAAAACTTTACTAGGACCTTCAGGACATAATGGTAGAACATTAATGTTTATTTCATTATTCTCATTAATTATATTTAATAATTTTTTAGGTTTATTCCCTTATATTTTTACTAGTACTAGTCATTTAACTTTAACATTAGCTTTAGCTTTCCCTTTATGACTTAGTTTTATATTATATGGATGAATTAATCATACTCAACATATATTTGCTCATTTAGTTCCTCAAGGAACTCCTCCTGTTTTAATGCCTTTTATGGTATGCATTGAAACAATTAGTAATGTTATTCGACCTGGAACTTTAGCTGTTCGATTAACAGCTAATATAATTGCTGGACATTTACTGTTAACTTTATTAGGTAATACAGGTCCTATAGCATCAAATTATTTAATTTTATCATTAATTTTAACTACTCAAATTGCTTTATTAGTATTAGAATCAGCCGTAGCAATTATTCAATCATATGTATTTGCTGTATTAAGAACTCTTTATTCAAGAGAAGTAAATTAATGTCAACACATGCAAATCACCCATTTCACTTAGTAGATTATAGCCCATGACCTTTAACTGGAGCAATTGGAGCAATAACTACTGTTTCAGGATTAGTACAATGATTTCATCAATATACTATAACATTATTTATTTTAGGTAATGTTATTACTATTTTAACTATGTATCAATGATGACGAGATATTTCTCGAGAAGGAACTTTTCAAGGACTTCATACTTTTCCAGTAACTATTGGATTACGATGAGGAATAATTTTATTTATTGTATCTGAAGTATTTTTTTTTATTTCTTTTTTCTGAGCATTTTTCCATAGTAGTTTATCTCCTACAATTGAATTAGGAATAACATGACCTCCTGTAGG---AATTGCCGCATTTAATCCCTTCCAAATTCCTCTTTTAAATACTGCTATTTTATTAGCTTCTGGAGTAACTGTCACTTGAGCTCATCAT-GCTCTAATAGAAGGTAATCATTCACAAGCCACACAAGGATTATTTTTTACAATTGTATTAGGAGTATATTTTACTATTTTACAAGCTTATGAATATATTGAAGCTCCTTTTACTATTGCAGATGCTGTTTATGGATCAACTTTTTATATAGCAACAGGATTCCACGGATTACATGTACTAATTGGAACAACTTTTTTATTAATTTGCTTTTTACGTCATATTAATTATCATTTTTCTAAAAATCATCATTTTGGTTTTGAAGCTGCAGCTTGATACTGACACTTTGTAGATGTTGTATGATTATTTTTATATATTACAATTTATTGATGAGGTAGATATTTATAAAGTATATATTTGTATATGTGACTTCCAATCACAAGGACTAAACAATTTTAGTATAAATAATATTAATACTATCAACAATAACATTAATTATTTTTATTATTACAATTGTAGTAATAATATTAGCCACTTTATTATCAAAAAAAACTTTATTAGATCGAGAAAAATGTTCTCCATTTGAATGTGGGTTTGATCCAATAAATTCCTCACGATTACCTTTTTCATTACGATTTTTTTTAATTGCTATTATTTTTTTAATTTTCGATGTAGAAATTGCTCTTTTATTACCTATAATTATAATTATTAAAACATCAAATTTAATAAATTGAACTATTACTAGATTATTTTTTATTTTCATTTTATTAATTGGCTTATACCATGAATGAAACCAAGGAGCTTTAGAATGAAATGAATAAATATGAAGCGATAAATTGCAATTAGTTTCGGCCTAATCTTAGGTGAAATTCACCCATATTTTAGGGTAATAGTTAACTATAACATTTAATTTGCATTTAAAAAGTATTGAATTTTTCAATTTACCTTATTAATTGAAACCAAAGAGAGGTATATCACTGTTAATGATAAAATTGAATTTTTATAATTCCAATTAAAGAAATATAAATGGAATTAAACCATTAAAGAGAAAAGTTAGCAGCTTTTTCTTGATCAACATATTTCATTTATATAGTTTAACAAAAACATTACATTTTCAATGTAAAAATAAAAATTTA-TTTTTTATAAATATTTAAAGATTAAAATAATCACCCTAACATCTTCAGTGTCATGCTCTAAATGTAAGCTATTTAAATTTAATTTACTAATACAACTAATATTAATAAAATAATAAATCACAATATATAACTTAATAAATAAATTTTTAAACTATTACTTTGAAATTCTTGAAGATATAAAGAATAATTTTTTAACTGAGAATATACTATTTGCCCTCCAAAAAATTCTCTTCAACCTTGGTCGAAACTTTTATAAGAATATAATCCTAACTTTAATGGATAATTAATTACACCTAATGTAGAAATAACAGGTATAAATCATATAGACCCAACAAAATTAGTAAAGTTATAAAAATATAAAGCCTTATTAGTAAAAAATAATTTTACATCTCTAATTAAATATCCTATTAAGCCTCCAACAATACAAACAAATAAAGTCAATAACTTTATTTCTAAAGGTAAACAAATTATTGCAGGATTTAAAAACATTAATCATCTTAATATACTTCCACCAATTACTGCTATAACAGTTAAAAAACAAATTCTAAATAATATAGTTCAACCTGAATCATTTAAAGGATGTAATCTTCTACTATTAAAATCACCAGTTATTGAATAATAAACTAACCGAAATGAATAACATACAGTTAATCCTGTACTAAAAAAAAAAAGAAAAAACGAAAAAACATTTACATAAGATAACATAACTATTTCTAAAATAAGATCCTTAGAATAAAATCCAGCTAAAAAAGGTATACCACATAAAGCTAAATTAGCTACATTAAAACAACTACAAGTTAACGGTATTCTTATTCTTAAGCTTCCTATTATTCGAATATCTTGAGAATTTTTTATATTATGAATAATAGAACCTGCACATATAAATAATAATGCCTTAAATAAAGCATGAGTTAATAAATGAAAAAAAGCTAATTTATAAAATCCTATAGATAAAATACTTATTATTAAACCTAATTGTCTTAAAGTTGATAAAGCAATAATTTTTTTTAAATCAAATTCAAAATTTGCACCTAATCCTGCTATAAATATAGTTAATCCTGAAACTAATAATAAAAATTGAGCTATTCATCAATTTATTAAAACATCATTAAATCGAATTAATAAATAAACCCCCGCTGTTACTAAAGTTGAAGAGTGAACTAAAGCAGAAACAGGAGTAGGAGCAGCTATTGCTGCTGGTAATCAAGAAGAAAAAGGAATTTGGGCACTTTTAGTTATAGCAGCTAATATAACTAACCCTCCAATAATTATTATTTCAATATTATTTTTTATTATATCTAAATAAAAAATATAATTTCAACTTCCATAATTTAATATTCAAGCAATAGCTAATAATAAAGCCACATCCCCAATTCGATTGGATAAAGCAGTTAATATACCGGCATTATAAGACTTTACATTTTGAAAATAAATAACTAAACAATAAGAAACTAAACCTAAGCCATCTCATCCTAATAAAATTCTAATTAAATTTGGTCTAATAATTAACATTATTATAGATATTACAAATATTAATACTAATAAAATAAACCGATTAATATTATAATCTTCTTCTATATATTGATTTCTATAAAAAATTACTAAAGAAGAAATTAACAAAACAAAAGATATAAATATTAAGCTTATTCAATCAAATAAAAATGTTATAACAATAGATATAGATTGTAATCTTAAAATTTCTCATTCAATAAAATATACTAAATCTGTTAATAAAAACTTTAATCTAATTAAAAATAATCTTAATCTAATTGATATTAAAAAATAAAATCTAATTTTACAATAATTAATTAAATAATTCACGATCTAAAATGAATAATTTCATATCATTGACACCACAAATCAATA-TTTTTTTTAAACTATTTAAATAAATTCATAACATACAAAAATTACTTTTTAAAATTAATAAATTTAAAGGTAATCAATGTAATATTAATAATAAAAATTCTCGAGTAGTTCCTACAGAAAAAAAATAAACTCCAGAATAAATTTTTCCATGTTGACTATATGCAAATAAATATAAAGAATAAGCTGCTCTAAAAAAAGATAAAAAAGATAGTATAATCATAGTAATTCAAGACCAACTAACAATTCTATTCAATAAAGAAATTTCTCCTAATAAATTTAATGTTGGAGGAGCAGCTATATTACCAGAACATAATAAAAATCATCATAAACTTAATGTTGGTATAAAATTTAATAATCCCTTATTAATTAATAAACTTCGGCTTCCTATTCGTTCATAAGAAATATTAGCTAAACAAAATAAACCAGAAGAACATAAACCATGAGCAATTATTAAAGCATAAGACCCTGTTAACCCTCAATAAGTTATTGTTAATAATCCTCTTAAAACAATACCCATATGAGCTACAGAAGAATAAGCAATTAAAGCCTTTAAATCTGTTTGTCGTAAACATACTAAACTAATTAAAACCCCTCCAACTAAACTAATACTAATTCATCAATAATTATATTTTACACCAGAAATTTGTAGTAAAGAAAATATTCGTAATAAACCGTATCCTCCTAATTTTAATAAAATACCAGCTAAAATTATAGACCCAGAAACTGGGGCTTCAACATGAGCCTTAGGTAATCATAAATGAACCAAAAATATAGGTATTTTTACTAAAAAAGCAAAAACTAGAGAAAGATACAATAAA-TTAAAGTTAGAAAATCTGTAATTTAATAATAAAGTAAAAGATAATGTATTTTTTGAATTTAAAATATAAAAAATACCAATTAATAAAGGTAAAGAAGCTAAAAGAGTATAAAATAATAAATAAACCCCTGCTTGCAATCGTTCAGGTTGATACCCTCAACCTAAAATTAAAAATAATGTAGGAATTAAACTAGCTTCAAAAAATAAATAAAATATAAAAACTCTTATTGATCTAAATGTTAATACTAACATAAAAAGTAAAAATAAAATTATAAAAACAAATAACTTTTCATAATTATTTGTTGAAAATACTTTTTCACTTGCTATTAATATTAGCCCACAAATTCAAAAACTTAATAAAATTAATCCGTAAGAAACTATATCTAACCCAAAATAATAAGAAATATAATTAAAATAATTTAAAGATCTTAAATTAATTATAAACATAAAAGTTAACAAAAAAATCAAATTTTGAACCGTTCAATAAAAATTTTTTAAAAAAGAAAGAGGAAATATAAATATTAATATAAAAATAAACTTTAACATTGTAAAATAGAAAAACTTTGAAAATAATCATTACCATGAGTACGAATTATAGAAACCAAAATTGATAAACCTAAAACCCCTTCACATACACAAAAAGTTAAAAAAAATATACTAAAATAAGTTTCATAATTTATAAAATTTAAATAAAAAAATAAAAAAATAAATAAACTTAATACTATATATTCAAGTCTTAATAAAGTTGATAATAAATGCTTTCGATTAGAAACAAATACTATACAACCAAATAAAAACATAATTATTGATAAATAAAATATTAAAAATATATTTGCCATTAATATAAGTTTAAATAGTTTAACAAAAACATCAGTCTTGTAAACTGGAAATAAGAATTTCTCTTTTTAAACTTCAAGAAAAAAGAAATCTCTTTTTCACTAACTCCCAAAGTTAATATTTTAAATAAACTATTTCTTGAAATTACAAAATTAATTATTATAATAATATGCTTAATTATAAGATTTATTTTTATACAAATAAAACATCCTTTATCAATAGGTTTAATACTATTAATTCAAACATTTTTAACATGTTTAATTACAGGAATTTATGTTAAATCTTTTTGATTTTCTTATGTATTATTTTTAATTTTTTTAGGAGGAATACTAATTTTATTTATTTATGTTACTTCATTATCATCAAATGAAATATTTACTATATCTTTTAAATTAACAATATTTAGATTACTTTTATTTTCTCTTAGTATGGTAATTTTCTTTATTTTAGATAAAACTTTGATTGAACAATTTATTATTAATATAGAAATAGAAAAATTTTCAATAACAAATAATTTAATTAACGAAAATATTTTATCATTAAATAAAATATACAATTTTCCTACAAATTTAATTACATTACTACTAATTAATTATTTATTTCTTACTTTATTAGTAACAGTAAAAATTACAAAAAAATTTTATGGACCATTACGGCCAATAAATTAATGTTTAAACCTATTCGAAAAACCCACCCTTTAATTAGAATCGCTAATAATGCATTAGTAGATTTACCTGCACCATCTAATATTTCCGCCTGATGAAATTTTGGTTCTTTATTAGGATTATGCTTAATACTACAAATTTTAACTGGATTATTCCTAGCTATACACTATGCCGCAGATATTGAAACAGCTTTTAATAGAGTAAATCATATTTGTCGAGATGTAAATAATGGATGATTTTTACGAATTTGTCACGCTAACGGAGCTTCTTTTTTTTTTGCTTGTTTATTTATTCATGTAGGACGAGGAGTATATTATGAATCTTACTTATATCATATAACTTGAAATACTGGAGTTATTATTTTATTTTTAACAATAGCAACAGGATTTTTAGGATATGTATTACCATGAGGACAAATATCATTTTGAGGAGCAACAGTTATTACTAATTTATTATCAGCAGTACCTTACCTAGGAATAGATCTAGTCCAATGAATTTGAGGGGGATTTGCAGTTGATAACGCCACTTTAACTCGATTTTTTACATTTCATTTTATTTTTCCATTTATTATTTTAGCTTTAATAATAATTCATTTATTATTTTTACACCAAACAGGATCTAATAATCCTCTTGGATTAAATAGAAACGTAGATAAAATTCCATTTCATCCTTATTTTATTTATAAGGATATTTTTGGATTTATTGTATTTTTATGAATTTTAGTAACATTTATTTGAAAATTTAATTACTTACTAATAGATCCAGAAAACTTTATTCCTGCTAATCCTTTAGTTACTCCAGTACATATTCAACCAGAATGATACTTTTTATTTGCTTACGCTATTTTACGATCAATTCCTAATAAGCTAGGAGGAGTAATTGCTTTAGTATTATCAATTGCTATTTTATTAATTTTACCTTTCACACACTCTAGCAAGTTTCGAGGATTACAATTTTACCCATTAAATCAAATTTTATTCTGAAATATAGTAATTGTAGCTTCGTTATTAACTTGAATTGGAGCTCGACCAGTAGAAGATCCATATATTTTAACAGGTCAAATTTTAACTGTATTATATTTCTCTTACTTTATTATTAATCCTTTATTAGCAAAGTTTTGAGATAAGCTATTAAATTAATTAATAAGCTTTTATAGCATATGTCTTGAAAACATAAGAAAGAAGTAAAGTCTTCTATTAAT-TTATACTAAATTTTATTCATTAAAATAATAAAGAAATAAAAAAAATCTTTAATCCTACAAAGAAAAATAAATAATTTAAAGATAAAGGTAAAAAACTTTTTCAAGCTAAATACATTAGTTTATCATAACGAAATCGAGGTAAAGTCCCTCGAACTCAAATAAAAATAAAAGAAATAAAAGATAATTTTAAAAAAAATATAAATCTATAAATATCACTACCTAAAAAAATAACTACAAATAATATACTTATAAATAAAATACTAGAATATTCAGCTAAAAAAATTAAAGCAAATCCCCCACTTCTGTATTCAACATTAAATCCAGAAACTAATTCTGATTCCCCTTCAGCAAAATCAAAAGGAGTACGATTAGTTTCCGCTAAACAAGAAGCTAACCAAACTAAACCTAATGGAAAACAAAAAAAGATAAATCAAACATAATCTTGATAAAAATAAAAACTTAAAAAGTTATAATTACCTACTAAAAAAATAAAACTTAATAAAATTAATGCTAAACTAACTTCATAAGAAATAGTTTGAGCTACAGCCCGTAACCCCCCTAATAAAGCATAATTAGAATTAGAAGATCAACCTGCAATCATTACAGTATAAACTCCTAATCTAGTACAACATAAAAAAAACAAAACACCTAAATTAAAAGAATATAACTTAATTAAATAAGGAATACATATTCAAATTAATAAAGATAAAAATAAAGAAAAAACAGGAGAAAAATAATAAGAAATATAATTAGATAATAATGGATATGTTTGTTCCTTAGTAAACAATTTTACAGCATCACTAAATGGTTGTAATAATCCATTAAATCCAACTTTATTTGGTCCTTTACGAATTTGAATGTAACCTAAAACCTTACGCTCTAATAAAGTCAAAAAAGCTACACCAACTATTACACAAATTACTAATAATAAACTTCCAATTAAAGGTATAATACCATCAAATATAAACAATACTATTTATAATTAAAAAT--TATATATATAAATTCTAAATTTATTGCACTAGTCTGCCAAAATAGTAAATTATTTTAATAATTTTCATTTAAATAAAATTATATTTTTTATATTAGGTCCTTTCGTACTACAATATAATAATTTATTAAAGATAGAAACCAACCTGGCTTACGCCGGTTTGAACTCAGATCATGTAAGAATTCAAAGGTCGAACAGACCTAAACTTTAAACTTCTACACCTAAAAATAACTCTTAATCCAACATCGAGGTCGCAATCTTTTTTATCGATATGAACTCTCTAAAAAAATTACGCTGTTATCCCTAAGGTAACTTAAATTTTTAATCCATAAAACAGGATCTTTTATTCATAAATCAATGTAAATAAATAATAAAAGTTTATTTAATTTTAATACCACCCCAGTAAAATTTTATTTAAAATATAAATTTTAAAATTCTTTATAATTTATAATTTATAAAAATAAAGATCTATAGGGTCTTCTCGTCTTTTAATTAAATTTTAGCTTTTTAACTAAAAAATAAAGTTCTATATAAATTTTAAAAAAACAGTATATATCTCATTCAACCATTCATACCAGCCTTCAATTAAAAGACTATTGATTATGCTACCTTCGCACGGTCAAAATACCGCGGCCCTTTAAAACTCAGTGGGCAGGCTAGACTTTAAATAAAATACAAAAAGACATGTTTTTGTTAAACAGGTGAATATATTTAATTTGCCGAATTCTTCATTAAAACCTATCAAATTAATTACTTTATATAAATTTATATACTAATTTTATCATAATTACTAAATTTTTATTATTAAAATTTAAATTTTAATAAATAATTTAATTTAAATTAAATAATTTTTTATAAAAAATAAATTATAACAAATTTATTAATAATAGCTATTTTTAAGCTTATATTTATTTAAAAATTATAAAAAATATAAAATTTTATTTTAAAGCTCATCCCTTAAAATATTACTTTATTTAATTATTAAATTAAAAAATTAACTTAATAAAATAAATAAGCTAAATTAAATTCATTTCTTAAAAAACTAGATATATTTTAAAACGATTAACATTTCATTTCTAATTACATATTTAAAATAGTTATTCCACAATAACTTTTATATATAATTAAATCTTTAAAATTCGAGAAAAATTATTATAATAATTTATTATTTAATAAACCCTGATACACAAGGTACAATAAATTAAATTTTCTTAAAAATTAAAAATTTTTCAAATTATTTCAATATTCTTTTAAAATACTAATACACTATAATTAAAATTATTATTTCATTATAAATTACTAAAACTATAAAAAATAAAATTATTTTTATTAATAATTATAA----ATAAAAAAAAATAATTAATAAATAATTATTATCAATTTAAATTGATTTGCACAAATTTCTTTTCAATGTAAATGAAATACTTTACTAATTAAGCTTTAAATTGTCATTCTAGATACACTTTCCAGTACATCTACTATGTTACGACTTATCTCATTTTAAAAATGAGAGCGACGGGCGATGTGTGCATGTTTTAGAGCTATAATCATATAAATAATCTATTTTATATTACTATTAAATCCACCTTCAAATTTTTATTTCAAAAAATTATCCGTATAAATATATTTATTGTAATCCATTTCTACTTAACCATAAACTGCACCTTGACCTGACATATTATTTAATGAAATATCAAGAAAATTATTAATCTTATAATATATTCTGATGACGGCGATATACAAATTGAAAACAAAATTAAGTGAGGTCCAACGTGGATTATCAATTACAGAACAGATTCCTCTAAATAGACTAAAACACCGCCAAATTCTTTAAATTTTAAGAATATAACTAATACTACTTAAGTATTCTTATATATTTAATTTTAATAATAGGGTATCTAATCCTAGTTTATTATAAAATTTTTATAGCTTAAATTAATCTACATTTTAATAATAAATAAATTTAAAAATTTCACCTAATAAATTTATATATAAATTAAATAATTATAAACAATTTAACTAATACTAAAAATTTTTATTTGCATCATTTGTATAACCGCAGTAGCTGGCACAAATTTTACCAATACTATATATTATTACTAATTCAAAATTTCTTTTATAATTAATATTAATTACTGCGAATAAATTAAAAATTATTAATTTTTAAAATTAATAAAAATTCACACAAAAATTTACATGTAAAATAAAATAATAATAAAATATTTAACTAGAATAAAATAATCTTATTAACATTAAATAATTATAAATTAAATTTAAAATTTAATAAAAAATAAAATTATTTTAATAAAAATATATAAACTATTTTAATAATTATTAAAAATATAAAATAATTAAATAAAGTATACTTCTTTCAAAAATTACCCCCT--ATTTTTTTTTTTTTTTATTAATATAATTTTAAAAATAAAATAATAATTTTAAAA---TTATTATTATTTATATACATAATTTATAATTTTAATAAATTAATTAAATTTATTATTAATGAATTTTATTTTAATTGTTAAAATTTTTAATTTATATAATATATTTATATATATATATATATTTATTATAAATTTATTATTATATAATAAATATAATTTTTTTTTTCAAATATAAGACTATATGGTCTATAAATTATATCACCTTATTTATATAAATATATAATATAATAAATTTATATATATATATAAATCATTTATATACTAAT-TAATTAAATTTTTGTCCCGTTATTTATAATTATTATTTATAATAATAAATTTTGTAAANNNNNNNNN
>11MUTE480 [organism=Anopheles coluzzii] [subgroup= Forest chromosomal form]
AATGAATTGCCTGATAAAAAGGATTACCTTGATAGGGTAAATCATGAAATTTAACGTTTCATTCATTATATTTAACAGAATTAAACTGTTTCTAAAAGAATCAAAATCTTTTGTGCATCATACACCAAAATATAAAAAGATAAGCTAATTAAGCTATTGGGTTCATACCCCACTTATAAAGGTTATAATCCTTTTCTTTTTAATCAAAAAAATTTCTAATAATATTTTTTTAATTATATTAATTTTTGGAACTTTAGTGACAATTTCCTCAAATTCTTGATTGGGAGCTTGAATAGGTTTAGAAATTAATTTATTATCATTTATCCCCCTAATAAATGACAATAAAAAAAATTTATTAACCTCAGAAAGATCACTAAAATATTTTTTAACTCAAGCATTTGCTTCTTCAATTTTATTATTTGCAATTATTATATTAATATTTTTATATAACAATAATTTATCTTTATATAATTCATTTAATGAAATTCTAATTTTATCTACACTATTACTAAAAAGAGGTGCAGCCCCTTTTCATTTTTGATTTCCAGAAGTTATAGAAGGATTATCTTGAGTTAATGGATTAATTTTAATAACATGACAAAAAATTGCTCCATTAATATTAATTTCTTATAATTTTATTTACAATTTTTTTATAATTTCTATTATTTTATCTATATTAATTGGATCTTTAGGAGGATTGAATCAAACTTCAATTCGAAAATTAATAGCTTTTTCATCAATTAATCATTTAGGATGAATATTGTTAGCAATAATAAATAATGAAATATTATGAATAACATATTTTTTAATATACTCATTACTATCTTTTTCAATTGTTTTAATATTCAATAATTTTAAATTATTTTATTTTAATCAAATTTTTAATTTATCAATAATAAATCCTATTATTAAATTATTAATTTTTTTAAATTTGTTATCATTAGGAGGATTACCCCCATTTTTAGGATTTTTACCAAAATGACTTGTTATTCAAAATTTAACAGCAATAAACCAATTATTTATTTTAACAATTAGAGTATGTTTAACTTTAATTACATTATATTTTTATCTTCGATTATCTTATAGAATTTTTATATTAAATTATCAAAAAAACTCATGAATATTAAAAAATAATTTTAATAATAAAATATCATCTATTAGACTAATTTTTAATTTTATTTCAATTGGGGGATTAGTAATAATTTCAATAATTTATATTATTATATAAGAATTTAAGTTAATTAAACTAATAGCCTTCAAAGCTGAAAATATTTGTATTAATCTTTTAATTCTTAAGCTTTAATAAATTAAATTATTCCTTTAGAATTGCAGTCTAATATCATTATTGACTATAAAGCCTGATTAAAGAGAAAAATTCCCATAAATAAATTTACAATTTATCGCCTAAACTTCAGCCATTTAATCGCGACAATGATTATTTTCAACAAATCATAAGGATATTGGAACTTTATATTTTATTTTCGGAGCTTGAGCTGGAATAGTAGGGACATCTTTAAGAATCCTAATTCGAGCTGAACTTGGACACCCTGGAGCATTTATTGGAGACGATCAAATTTATAATGTAATCGTTACTGCTCATGCTTTTATTATAATTTTCTTTATAGTTATACCTATTATAATTGGAGGGTTTGGAAACTGATTAGTTCCTTTAATATTAGGAGCACCTGATATAGCTTTTCCTCGAATAAATAATATAAGATTTTGAATGCTTCCTCCTTCATTAACACTTTTAATTTCTAGTAGTATAGTAGAAAACGGGGCTGGAACAGGATGAACTGTTTATCCCCCTCTATCTTCTGGAATTGCTCATGCTGGAGCTTCAGTAGATTTAGCAATTTTTTCTCTTCATTTAGCAGGAATTTCTTCTATTTTAGGAGCAGTAAATTTTATTACAACAGTAATTAATATACGGTCTCCAGGAATTACATTAGATCGAATACCATTATTTGTTTGATCGGTAGTTATTACAGCAGTATTATTATTATTATCATTACCAGTATTAGCAGGAGCTATTACTATATTATTAACTGATCGAAATTTAAATACATCTTTCTTTGATCCAGCAGGAGGAGGTGATCCAATTTTATACCAACACTTATTCTGATTTTTTGGTCATCCAGAAGTATATATTTTAATTTTACCTGGATTCGGAATAATCTCACATATTATTACTCAAGAAAGTGGAAAGAAGGAAACATTTGGAAACTTAGGAATAATCTATGCTATACTAGCAATTGGTTTACTTGGATTTATTGTTTGAGCTCATCATATATTTACAGTTGGAATAGACGTTGATACTCGAGCTTACTTTACATCAGCAACTATAATTATTGCTGTGCCAACTGGAATTAAGATTTTTAGTTGATTAGCTACATTACACGGAACACAATTAACTTATAGCCCAGCTATATTGTGAGCATTTGGATTCGTTTTCTTATTTACAGTTGGTGGTCTAACAGGAGTTGTACTAGCTAATTCATCTATTGATATTGTTCTTCACGATACTTATTATGTTGTTGCTCATTTCCATTATGTATTATCAATAGGAGCAGTATTTGCTATTATAGCAGGATTTGTACATTGATATCCATTATTAACTGGATTAACAATAAATCCAACTTGATTAAAAATTCAATTTTCTATTATATTTGTAGGAGTAAATTTAACATTTTTTCCTCAACATTTTTTAGGTTTAGCCGGAATACCTCGACGATATTCAGACTTTCCAGATAGCTATTTAACATGAAATGTAGTTTCTTCATTAGGTAGTACAATTTCATTATTCGCTATTTTATACTTTTTATTTATTATTTGAGAAAGTATAATCACTCAACGAACTCCAGCTTTCCCTATACAATTATCATCATCAATTGAATGATACCATACCCTTCCTCCTGCAGAACATACTTATGCAGAGCTTCCTTTATTAACTAATAACTTCTAATATGGCAGATTAGTGCAATGAATTTAAGCTTCATATATAAAGATTTTATCTTTTGTTAGAATTTAAATGGCAACATGAGCAAATTTAGGATTACAAGATAGTTCTTCTCCTTTAATAGAACAATTAAACTTTTTTCATGATCATACACTTCTTATTTTAACAATAATTACTATTTTAGTAGGATATATTATAGGAATACTAAGTTTTAATAAATTTACTAATCGATTTTTATTACATGGACAAACAATTGAAATTATTTGAACAGTATTACCTGCAATTATTTTAATATTTATTGCATTTCCTTCTTTACGACTATTATACTTAATAGACGAAATTAATACACCATCAATTACATTAAAGTCAATTGGTCATCAATGATACTGAAGCTATGAATATTCAGATTTTTTAAATCTAGAATTCGACTCATATATAGTACCAACTAATGAACTAGAAACAAACGGATTCCGATTATTAGATGTAGATAACCGAGTGGTTCTACCAATAAATAATCAAATTCGAATTTTAGTTACAGCTACTGATGTACTCCACTCATGAACAGTTCCTTCATTAGGAGTTAAGGTAGATGCTACTCCAGGACGATTAAACCAATTAAATTTTTTAATTAATCGACCAGGATTATTTTTTGGTCAATGTTCAGAAATTTGTGGAGCAAATCATAGTTTTATGCCTATTGTAATTGAAAGCATTCCTATAAATTACTTTATTAAATGAATTACTTCAATAACTAACTCATTAGATGACTGAAAGCAAGTAATGATCTCTTAAATCATATTATAGTAAATTAGCACTTACTTCTAATGATTATTATAACTAAAAAATTAGTTTTATATAAAACCTTAGTATGTCAAACTGAAAAAATTAGTTAAATCTAATATTTTTTAATTCCACAAATAGCCCCTATTAATTGGTTAATTTTATTTATTGTATTTTCAATTACATTAGTAGTTTTTAATATTTTAAACTACTTTTGTTTTTTTTATACTCCACTTAAAACATCTCA--ATCTTTAAATATTAAATTTAATAAATTAAATTGAAAATGATAACAAACTTGTTTTCTGTTTTTGACCCTTCAACAACAATTTTAAATTTATCATTAAATTGATTAAGAACATTCTTAGGATTATTCCTGATTCCAGTTTCTTATTGATTAATACCTAATCGATTCCAAGTAATTTGAAATAATATTTTATTAACACTTCATAAAGAATTCAAAACTTTACTGGGACCTTCAGGACATAATGGTAGAACATTAATGTTTATTTCATTATTCTCATTAATTATATTTAATAATTTTTTAGGTTTATTCCCTTATATTTTTACTAGTACTAGTCATTTAACTTTAACATTAGCTTTAGCTTTCCCTTTATGACTTAGTTTTATATTATATGGATGAATTAATCATACTCAACATATATTTGCTCATTTAGTTCCTCAAGGAACTCCTCCTGTTTTAATGCCTTTTATGGTATGCATTGAAACAATTAGTAATGTTATTCGACCTGGAACTTTAGCTGTTCGATTAACAGCTAATATAATTGCTGGACATTTACTGTTAACTTTATTAGGTAATACAGGTCCAATAGCATCAAATTATTTAATTTTATCATTAATTTTAACTACTCAAATTGCTTTATTAGTATTAGAATCAGCCGTAGCAATTATTCAATCATATGTATTTGCTGTATTAAGAACTCTTTATTCAAGAGAAGTAAATTAATGTCAACACATGCAAATCACCCATTTCACTTAGTAGATTATAGCCCGTGACCCTTAACTGGAGCAATTGGAGCAATAACTACTGTTTCAGGATTAGTACAATGATTTCATCAATATACTATAACATTATTTATTTTAGGTAATGTTATTACTATTTTAACTATGTATCAATGATGACGAGATATTTCTCGAGAAGGAACTTTTCAAGGACTTCATACTTTTCCAGTAACTATTGGATTACGATGAGGAATAATTTTATTTATTGTATCTGAAGTATTTTTTTTTATTTCTTTTTTCTGAGCATTTTTCCATAGTAGTTTATCTCCTACAATTGAATTAGGGATAACATGACCTCCTGTAGG---AATTGCCGCATTTAATCCCTTCCAAATTCCTCTTTTAAATACTGCTATTTTATTAGCTTCTGGAGTAACTGTCACTTGAGCTCATCAT-GCTCTAATAGAAGGTAATCATTCACAAGCCACACAAGGATTATTTTTTACAATTGTATTAGGAGTATATTTTACTATTTTACAAGCTTATGAATATATTGAAGCCCCTTTTACTATTGCAGATGCTGTTTATGGATCAACTTTTTATATAGCAACAGGATTCCACGGATTACATGTACTAATTGGAACAACTTTTTTATTAATTTGCTTTTTACGTCATATTAATTATCATTTTTCTAAAAATCATCATTTTGGTTTTGAAGCTGCAGCTTGATACTGACACTTTGTAGATGTTGTATGATTATTTTTATATATTACAATTTATTGATGAGGTAGATATTTATAAAGTATATATTTGTATATGTGACTTCCAATCACAAGGACTAAATAATTTTAGTATAAATAATATTAATACTATCAACAATAACATTAATTATTTTTATTATTACAATTGTAGTAATAATATTAGCCACTTTATTATCAAAAAAAACTTTATTAGATCGAGAAAAATGTTCTCCATTTGAATGTGGATTTGATCCAATAAATTCCTCACGATTACCTTTTTCATTACGATTTTTTTTAATTGCTATTATTTTTTTAATTTTCGATGTAGAAATTGCTCTTTTATTACCTATAATTATAATTATTAAAACATCAAATTTAATAAATTGAACTATTACTAGATTATTTTTTATTTTCATTTTATTAATTGGCTTATACCATGAATGAAACCAAGGAGCTTTAGAATGAAATGAATAAATATGAAGCGATAAATTGCAATTAGTTTCGGCCTAATCTTAGGTGAAATTCACCCATATTTTAGGGTAATAGTTAACTATAACATTTAATTTGCATTTAAAAAGTATTGAATTTTTCAATTTACCTTATTAATTGAAACCAAAGAGAGGTATATCACTGTTAATGATAAAATTGAATTTTTATAATTCCAATTAAAGAAATATAAATGGAATTAAACCATTAAAGAGAAAAGTTAGCAGCTTTTTCTTGATCAACATATTTCATTTATATAGTTTAACAAAAACATTACATTTTCAATGTAAAAATAAAAATTTA-TTTTTTATAAATATTTAAAGATTAAAATAATCACCCTAACATCTTCAGTGTCATGCTCTAAATGTAAGCTATTTAAATTTAATTTACTAATACAACTAATATTAATAAAATAATAAATCACAATATATAACTTAATAAATAAATTTTTAAACTATTACTTTGGAATTCTTGAAGATATAAAGAATAATTTTTTAACTGAGAATATACTATTTGCCCTCCAAAAAATTCTCTTCAACCTTGATCGAAACTTTTATAAGAATATAATCCTAACTTTAATGGATAATTAATTACACCTAATGTAGAAATAACAGGTATAAATCATATAGACCCAACAAAATTAGTAAAATTATAAAAGTATAAAGCCTTATTAGTAAAAAATAATTTTACATCTCTGATTAAATATCCTATTAAGCCTCCAACAATACAAACAAATAAAGTCAATAACTTTATTTCTAAAGGTAAACAAATTATTGCAGGATTTAAAAACATTAATCATCTTAATATACTTCCACCAATTACTGCTATAACAGTTAAAAAACAAATTCTAAATAATATAGTTCAACCTGAATCATTTAAAGGATGTAATCTTCTACTATTAAAATCACCAGTTATTGAATAATAAACTAACCGAAATGAATAACATACAGTTAATCCTGTACTAAAAAAAAAAAGAAAAAACGAAAAAACATTTACATAAGATAACATAACTATTTCTAAAATAAGATCCTTAGAATAAAATCCAGCTAAAAAAGGTATACCACATAAAGCTAAATTAGCTACATTAAAACAACTACAAGTTAACGGTATTCTTATTCTTAAGCTTCCTATTATTCGAATATCTTGAGAATTTTTTATATTATGAATAATAGAACCTGCACACATAAATAATAATGCCTTAAATAAAGCATGAGTTAATAAATGAAAAAAAGCTAATTTATAAAATCCTATAGATAAAATACTTATTATTAAACCTAATTGTCTTAAAGTTGATAAAGCAATAATTTTCTTTAAATCAAATTCAAAATTTGCGCCTAATCCTGCTATAAATATAGTTAATCCTGAAACTAATAATAAAAATTGAGCTATTCATCAATTTATTAAAACATCATTAAATCGAATTAATAAATAAACCCCCGCTGTTACTAAAGTTGAAGAGTGAACTAAAGCAGAAACAGGAGTAGGAGCAGCTATTGCTGCTGGTAATCAAGAAGAAAAAGGAATTTGGGCACTTTTAGTTATAGCAGCTAATATAACTAACCCTCCAATAATTATTATTTCAATATTATTTTTTATTATATCTAAATAAAAAATATAATTTCAACTTCCATAATTTAATATTCAAGCAATAGCTAATAATAAAGCCACATCCCCAATTCGATTGGATAAAGCAGTTAATATACCAGCATTATAAGACTTTACATTTTGAAAATAAATAACTAAACAATAAGAAACTAAACCTAAGCCATCTCATCCTAATAAAATTCTAATTAAATTTGGTCTAATAATTAACATTATTATAGATATTACAAATATTAATACTAATAAAATAAATCGATTAATATTATAATCTTCTTCTATATATTGATTTCTATAAAAAATTACTAAAGAAGAAATTAACAAAACAAAAGATATAAATATTAAGCTTATTCAATCAAATAAAAATGTTATAACAATAGATATAGATTGTAATCTTAAAATTTCTCATTCAATAAAATATACTAAATCTGTTAATAAAAACTTTAATCTAATTAAAAATAATCTTAATCTAATTGATATTAAAAAATAAAATCTAATTTTACAATAATTAACTAAATAATTCACGATCTAAAATGAATAATTTCATATCATTGACACCACAAATCAATA-TTTTTTTTAAACTATTTAAATAAATTCATAACATACAAAAATTACTTTTTAAAATTAATAAATTTAAAGGTAATCAATGTAATATTAATAATAAAAATTCTCGAGTAGTTCCTACAGAAAAAAAATAAACTCCAGAATAAATTTTTCCATGTTGACTATATGCAAATAAATATAAAGAATAAGCTGCTCTAAAAAAAGATAAAAAAGATAGTATAATCATAGTAATTCAAGACCAACTAACAATTCTATTCAATAAAGAAATTTCTCCTAATAAATTTAACGTTGGAGGAGCAGCTATATTACCAGAACATAATAAAAATCATCATAAACTTAATGTTGGTATAAAATTTAATAATCCCTTATTAATTAATAAACTTCGACTTCCTATTCGTTCATAAGAAATATTAGCTAAACAAAATAAACCAGAAGAACATAAACCATGAGCAATTATTAAAGCATAAGACCCTGTTAACCCTCAATAAGTTATTGTTAATAATCCTCTTAAAACAATACCCATATGAGCTACAGAAGAATAAGCAATTAAAGCCTTTAAATCTGTTTGTCGTAAACATACTAAACTAATTAAAACCCCTCCAACTAAACTAATACTAATTCATCAATAATTATATTTTACACCAGAAATTTGTAGTAAAGAAAATATTCGTAATAAACCGTATCCTCCTAATTTTAATAAAATACCAGCTAAAATTATAGATCCAGAAACTGGGGCTTCAACATGAGCCTTAGGTAGTCATAAATGAACCAAAAATATAGGTATTTTTACTAAAAAAGCAAAAACTAAAGAAAGATACAATAAA-TTAAAGTTAGAAAATCTGTAATTTAATAATAAAGTAAAAGATAATGTATTTTTTGAATTTAAAATATAAAAAATACCAATTAATAAAGGTAAAGAAGCTAAAAGAGTATAAAATAATAAATAAACCCCTGCTTGCAATCGTTCAGGTTGATACCCTCAACCTAAAATTAAAAATAATGTAGGAATTAAACTAGCTTCAAAAAATAAATAAAATATAAAAACTCTTATTGATCTAAATGTTAATACTAATATAAAAAGTAAAAATAAAATTATAAAAACAAATAACTTTTCATAATTATTTGTTGAAAATACTTTTTCACTTGCTATCAATATTAGCCCACAAATTCAAAAACTTAATAAAATTAATCCGTAAGAAACTATATCTAACCCAAAATAATAAGAAATATAATTAAAATAATTTAAAGATCTTAAATTAATTATAAACATAAAAGTTAATAAAAAAATCAAATTTTGAACCGTTCAATAAAAATTTTTTAAAAAAGAAAGAGGAAATATAAATATTAATATAAAAATAAACTTTAACATTGTAAAATAGAAAAACTTTGAAAATAATCATTACCATGAGTACGAATTATAGAAACCAAAATTGATAAACCTAAAACCCCTTCACATACACAAAAAGTTAAAAAAAATATACTAAAATAAGTTTCATAATTTATAAAATTTAAATAAAAAAATAAAAAAATAAATAAACTTAATACTATATATTCAAGTCTTAATAAAGTTGATAATAAATGCTTTCGATTAGAAACAAATACTATACAACCAAATAAAAACATAATTATTGATAAATAAAATATTAAAAATATATTTGCCATTAATATAAGTTTAAATAGTTTAACAAAAACATCAGTCTTGTAAACTGGAAATAAGAATTTCTCTTTTTAAACTTCAAGAAAAAAGAAATCTCTTTTTCACTAACTCCCAAAGTTAATATTTTAAATAAACTATTTCTTGAAATTACAAAATTAATTATTATAATAATATGCTTAATTATAAGATTTATTTTTATACAAATAAAACATCCTTTATCAATAGGTTTAATACTATTAATTCAAACATTTTTAACATGTTTAATTACAGGAATTTATGTTAAATCTTTTTGATTTTCTTATGTATTATTTTTAATTTTTTTAGGAGGAATACTAATTTTATTTATTTATGTTACTTCATTATCATCAAATGAAATATTTACTATATCTTTTAAATTAACAATATTTAGATTAGTTTTATTTTCTATTAGTATGGTAATTTTCTTTATTTTAGATAAAACTTTGATTGAACAATTTATTATTAATATAGAAATAGAAAAATTTTCAATAACAAATAATTTAATTAATGAAAATATTTTATCATTAAATAAAATATACAATTTTCCTACAAATTTAATTACATTACTACTAATTAATTATTTATTTCTTACTTTATTAGTAACAGTAAAAATTACAAAAAAATTTTATGGACCATTACGGCCAATAAATTAATGTTTAAACCTATTCGAAAAACCCACCCTTTAATTAGAATCGCTAATAACGCATTAGTAGATTTACCTGCACCATCTAATATTTCCGCCTGATGAAATTTTGGTTCTTTATTAGGATTATGCTTAATACTACAAATTTTAACTGGATTATTCCTAGCTATACACTATGCCGCAGATATTGAAACAGCTTTTAATAGAGTAAATCATATTTGTCGAGATGTAAATAATGGATGATTTTTACGAATTTGTCACGCTAACGGAGCTTCTTTTTTTTTTGCTTGTTTATTTATTCATGTAGGACGAGGAGTATATTATGAATCTTACTTATATCATATAACTTGAAATACTGGAGTTATTATTTTATTTTTAACAATAGCAACAGGATTTTTAGGATATGTATTACCATGAGGACAAATATCATTTTGAGGAGCAACAGTTATTACTAATTTATTATCAGCAGTACCTTATCTAGGAATGGATCTAGTCCAATGAATTTGAGGAGGATTTGCAGTTGATAATGCCACTTTAACTCGATTTTTTACATTTCATTTTATTTTTCCATTTATTATTTTAGCTTTAATAATGATTCATTTATTATTTTTACACCAAACAGGATCTAATAATCCTCTTGGATTAAATAGAAACGTAGATAAAATTCCATTTCATCCTTATTTTATTTATAAGGATATTTTTGGATTTATTGTATTTTTATGAATTTTAGTAACATTTATTTGAAAATTTAATTACTTACTAATAGATCCAGAAAACTTTATTCCTGCTAATCCTTTAGTTACTCCAGTACATATTCAGCCAGAATGATACTTTTTATTTGCTTACGCTATTTTACGATCAATTCCTAATAAGCTAGGAGGAGTAATTGCTTTAGTACTATCAATTGCTATTTTATTAATTTTACCTTTCACACATTCTAGCAAGTTTCGAGGATTACAATTTTACCCATTAAATCAAATTTTATTCTGAAATATAGTAATTGTAGCTTCGTTATTAACTTGAATTGGAGCTCGACCAGTAGAAGATCCATATATTTTAACAGGTCAAATTTTAACTGTATTATATTTCTCTTACTTTATTATTAATCCTTTATTAGCAAAGTTTTGAGATAAACTATTAAATTAATTAATAAGCTTTTATAGCATATGTCTTGAAAACATAAGAAAGAAGTAAAGTCTTCTATTAAT-TTATACTAAATTTTATTCATTAAAATAATAAAGAAATAAAAAAAATCTTTAATCCTACAAAGAAAAATAAATAATTTAAAGATAAAGGTAAAAAACTTTTTCAAGCTAAATACATTAATTTATCATAACGAAATCGAGGTAAAGTCCCTCGAACTCAAATAAAAATAAAAGAAATAAAAGATAATTTTAAAAAAAATATAAATCTATAAATATCACTACCTAAAAAAATAACTACAAATAATATACTTATAAATAAAATACTAGAATATTCAGCTAAAAAAATTAAAGCAAATCCCCCACTTCTATATTCAACATTAAATCCAGAAACTAATTCTGATTCCCCTTCAGCAAAATCAAAAGGAGTACGATTAGTTTCAGCTAAACAAGAAGCTAGCCAGACTAAACCTAATGGAAAACAAAAAAAGATAAATCAAACATAATCTTGATAAAAATAAAAACTTAAAAAATTATAATTACCTACTAAAAAAATAAAACTTAATAAAATTAATGCTAAACTAACTTCATAAGAAATAGTTTGAGCTACAGCCCGTAACCCCCCCAATAAAGCATAATTAGAATTAGAAGATCAACCTGCAATCATTACAGTATAAACTCCTAATCTAGTACAACATAAAAAAAACAAAACACCTAAATTAAAAGAATATAACTTAATTAAATAAGGAATACATATTCAAATTAATAAAGATAAAAATAAAGAAAAAACAGGAGAAAAATAATAAGAAATATAATTAGATAATAATGGATATGTTTGTTCCTTAGTAAACAATTTTACAGCATCACTAAATGGTTGTAATAATCCATTAAATCCAACTTTATTTGGTCCTTTACGAATTTGAATGTAACCTAAAACCTTACGCTCTAATAAAGTCAAAAAAGCTACACCAACTATTACACAAATTACTAATAATAAACTTCCAATTAAAGGTATAATACCATCAAATATAAACAATACTATTTATAATTAAAAAT--TATATATATAAATTCTAAATTTATTGCACTAGTCTGCCAAAATAGTAAATTATTTTAATAATTTTCATTTAAATAAAATTATATTTTTTATATTAGGTCCTTTCGTACTACAATATAATAATTTATTAAAGATAGAAACCAACCTGGCTTACGCCGGTTTGAACTCAGATCATGTAAGAATTCAAAGGTCGAACAGACCTAAACTTTAAACTTCTACACCTAAAAATAACTCTTAATCCAACATCGAGGTCGCAATCTTTTTTATCGATATGAACTCTCTAAAAAAATTACGCTGTTATCCCTAAGGTAACTTAAATTTTTAATCCATAAAACAGGATCTTTTATTCATAAATCAATGTAAATAAATAATAAAAGTTTATTTAATTTTAATACCACCCCAGTAAAATTTTATTTAAAATATAAATTTTAAAATTCTTTATAATTTATAATTTATAAAAATAAAGATCTATAGGGTCTTCTCGTCTTTTAATTAAATTTTAGCTTTTTAACTAAAAAATAAAGTTCTATATAAATTTTAAAAAAACAGTATATATCTCATTCAACCATTCATACCAGCCTTCAATTAAAAGACTATTGATTATGCTACCTTCGCACGGTCAAAATACCGCGGCCCTTTAAAACTCAGTGGGCAGGCTAGACTTTAAATAAAATACAAAAAGACATGTTTTTGTTAAACAGGTGAATATATTTAATTTGCCGAATTCTTCATTAAAACCTATCAAATTAATTACTTTATATAAATTTATATACTAATTTTATCATAATTACTAAATTTTTATTATTAAAATTTAAATTTTAATAAATAATTTAATTTAAATTAAATAATTTTTTATAAAAAATAAATTATAACAAATTTATTAATAATAGCTATTTTTAAGCTTATATTTATTTAAAAATTATAAAAAATATAAAATTTTATTTTAAAGCTCATCCCTTAAAATATTACTTTATTTAATTATTAAATTAAAAAATTAACTTAATAAAATAAATAAGCTAAATTAAATTCATTTCTTAAAAAACTAGATATATTTTAAAACGATTAACATTTCATTTCTAATTACATATTTAAAATAGTTATTCCACAATAACTTTTATATATAATTAAATCTTTAAAATTCGAGAAAAATTATTATAATAATTTATTATTTAATAAACCCTGATACACAAGGTACAATAAATTAAATTTTCTTAAAAATTAAAAATTTTTCAAATTATTTCAATATTCTTTTAAAATACTAATACACTATAATTAAAATTATTATTTCATTATAAATTACTAAAACTATAAAAAATAAAATTATTTTTATTAATAATTATAA----ATAAAAAAAAATAATTAATAAATAATTATTATCAATTTAAATTGATTTGCACAAATTTCTTTTCAATGTAAATGAAATACTTTACTAATTAAGCTTTAAATTGTCATTCTAGATACACTTTCCAGTACATCTACTATGTTACGACTTATCTCATTTTAAAAATGAGAGCGACGGGCGATGTGTGCATGTTTTAGAGCTATAATCATATAAATAATCTATTTTATATTACTATTAAATCCACCTTCAAATTTTTATTTCAAAAAATTATCCGTATAAATATATTTATTGTAATCCATTTCTACTTAACCATAAACTGCACCTTGACCTGACATATTATTTAATGAAATATCAAGAAAATTATTAATCTTATAATATATTCTGATGACGGCGATATACAAATTGAAAACAAAATTAAGTGAGGTCCAACGTGGATTATCAATTACAGAACAGATTCCTCTAAATAGACTAAAACACCGCCAAATTCTTTAAATTTTAAGAATATAACTAATACTACTTAAGTATTCTTATATATTTAATTTTAATAATAGGGTATCTAATCCTAGTTTATTATAAAATTTTTATAGCTTAAATTAATCTACATTTTAATAATAAATAAATTTAAAAATTTCACCTAATAAATTTATATATAAATTAAATAATTATAAACAATTTAACTAATACTAAAAATTTTTATTTGCATCATTTGTATAACCGCAGTAGCTGGCACAAATTTTACCAATACTATATATTATTACTAATTCAAAATTTCTTTTATAATTAATATTAATTACTGCGAATAAATTAAAAATTATTAATTTTTAAAATTAATAAAAATTCACACAAAAATTTACATGTAAAATAAAATAATAATAAAATATTTAACTAGAATAAAATAATCTTATTAACATTAAATAATTATAAATTAAATTTAAAATTTAATAAAAAATAAAATTATTTTAATAAAAATATATAAACTATTTTAATAATTATTAAAAATATAAAATAATTAAATAAAGTATACTTCTTTCAAAAATTACCCCCTATTTTTTTTTTTTTTTTTTTTAATATAATTTTAAAAATAAAATAATAATTTTAAAA---TTATTATTATTTATATACGTAATTTATAATTTTAATAAATTAATTAAATTTATTATTAATGAATTTTATTTTAATTGTTAAAATTTTTAATTTATATAATATATTTATATATATATATATATTTATTATAAATTTATTATTATATAATAAATATAATTTTTTTTTTCAAATATAAGACTATATGGTCTATAAATTATATCACCTTATTTATATAAATATATAATATAATAAATTTATATATATATATAAATCATTTATATACTAAT-TAATTAAATTTTTGTCCCGTTATTTATAATTATTATTTATAATAATAAATTTTGTAAANNNNNNNNN
>11MUTE483 [organism=Anopheles coluzzii] [subgroup= Forest chromosomal form]
AATGAATTGCCTGATAAAAAGGATTACCTTGATAGGGTAAATCATGAAATTTAACGTTTCATTCATTATATTTAACAGAATTAAACTGTTTCTAAAAGAATCAAAATCTTTTGTGCATCATACACCAAAATATAAAAAGATAAGCTAATTAAGCTATTGGGTTCATACCCCACTTATAAAGGTTATAATCCTTTTCTTTTTAATCAAAAAAATTTCTAATAATATTTTTTTAATTATATTAATTTTTGGAACTTTAGTGACAATTTCCTCAAATTCTTGATTGGGAGCTTGAATAGGTTTAGAAATTAATTTATTATCATTTATCCCCCTAATAAATGATAATAAAAAAAATTTATTAACCTCAGAAAGATCACTAAAATATTTTTTAACTCAAGCATTTGCTTCTTCAATTTTATTATTTGCAATTATTATATTAATATTTTTATATAACAATAATTTATCTTTATATAATTCATTTAATGAAATTTTAATTTTATCTACACTATTACTAAAAAGAGGTGCAGCCCCTTTTCATTTTTGATTTCCAGAAGTTATAGAAGGATTATCTTGAGTTAATGGATTAATTTTAATAACATGACAAAAAATTGCTCCATTAATATTAATTTCTTATAATTTTATTTACAATTTTTTTATAATTTCTATTATTTTATCTATATTAATTGGATCTTTAGGAGGATTGAATCAAACTTCAATTCGAAAATTAATAGCTTTTTCATCAATTAATCATTTAGGATGAATATTATTAGCAATAATAAATAATGAAATATTATGAATAACATATTTTTTAATATACTCATTACTATCTTTTTCAATTGTTTTAATATTCAATAATTTTAAATTATTTTATTTTAATCAAATTTTTAATTTATCAATAATAAATCCTATTATTAAATTATTAATTTTTTTAAATTTGTTATCATTAGGAGGATTACCTCCATTTTTAGGATTTTTACCAAAATGACTTGTTATTCAAAATTTAACAGCAATAAACCAATTATTTATTTTAACAATTAGAGTATGTTTAACTTTAATTACATTATATTTTTATCTTCGATTATCTTATAGAATTTTTATATTAAATTATCAAAAAAACTCATGAATATTAAAAAATAATTTTAATAATAAAATATCGTCTATTAGACTAATTTTTAATTTTATTTCAATTGGGGGATTAGTAATAATTTCAATAATTTATATTATTATATAAGAATTTAAGTTAATTAAACTAATAGCCTTCAAAGCTGAAAATATTTGTATTAATCTTTTAATTCTTAAGCTTTAATAAATTAAATTATTCCTTTAGAATTGCAGTCTAATATCATTATTGACTATAAAGCCTGATTAAAGAGAAAAATTCCCATAAATAAATTTACAATTTATCGCCTAAACTTCAGCCATTTAATCGCGACAATGATTATTTTCAACAAATCATAAGGATATTGGAACTTTATATTTTATTTTCGGAGCTTGAGCTGGAATAGTAGGGACATCTTTAAGAATCCTAATTCGAGCTGAACTAGGACACCCTGGAGCATTTATTGGAGACGATCAAATTTATAATGTAATCGTTACTGCTCATGCTTTTATTATAATTTTCTTTATAGTTATACCTATTATAATTGGAGGGTTTGGAAACTGATTAGTTCCTTTAATATTAGGCGCACCTGATATAGCTTTTCCTCGAATAAATAATATAAGATTTTGAATGCTTCCTCCTTCATTAACACTTTTAATTTCTAGTAGTATAGTAGAAAACGGGGCTGGAACAGGATGAACTGTTTATCCTCCTCTATCTTCTGGAATTGCTCATGCTGGAGCTTCAGTAGATTTAGCAATTTTTTCTCTTCATTTAGCAGGAATTTCTTCTATTTTAGGAGCAGTAAATTTTATTACAACAGTAATTAATATACGGTCTCCAGGAATTACATTAGATCGAATACCATTATTTGTTTGATCGGTAGTTATTACAGCAGTATTATTATTATTATCATTACCAGTATTAGCAGGAGCTATTACTATATTATTAACTGATCGAAATTTAAATACATCTTTCTTTGATCCAGCAGGAGGAGGTGATCCAATTTTATATCAACACTTATTCTGATTTTTTGGTCATCCAGAAGTATACATTTTAATTTTACCTGGATTCGGAATAATTTCGCATATTATTACTCAAGAAAGTGGAAAGAAGGAAACATTTGGAAACTTAGGAATAATCTATGCTATACTAGCAATTGGTTTACTTGGATTTATTGTTTGAGCTCATCATATATTTACAGTTGGAATAGACGTTGATACTCGAGCTTACTTTACATCAGCAACTATAATTATTGCTGTGCCAACTGGAATTAAGATTTTTAGTTGATTAGCTACATTACACGGAACACAATTAACTTATAGCCCAGCTATATTGTGAGCATTTGGATTCGTTTTCTTATTTACAGTTGGTGGTCTAACAGGAGTTGTACTAGCTAATTCATCTATTGATATTGTTCTTCACGATACTTATTATGTTGTTGCTCATTTCCATTATGTATTATCAATAGGAGCAGTATTTGCTATTATAGCAGGATTTGTACATTGATATCCATTATTAACTGGATTAACAATAAATCCAACTTGATTAAAAATTCAATTTTCTATTATATTTGTAGGAGTAAATTTAACATTTTTTCCTCAACATTTTTTAGGTTTAGCCGGAATACCTCGACGATATTCAGACTTTCCAGATAGCTATTTAACATGAAATGTAGTTTCTTCTTTAGGTAGTACAATCTCATTATTCGCTATTTTATACTTTTTATTTATTATTTGAGAAAGTATAATCACTCAACGAACTCCAGCTTTCCCTATACAATTATCATCATCAATTGAATGATACCATACCCTTCCTCCTGCAGAACATACTTATGCAGAGCTTCCTCTATTAACTAATAACTTCTAATATGGCAGATTAGTGCAATGAATTTAAGCTTCATATATAAAGATTTTATCTTTTGTTAGAATTTAAATGGCAACATGAGCAAATTTAGGATTACAAGATAGTTCTTCTCCTTTAATAGAACAATTAAACTTTTTTCATGATCATACACTTCTTATTTTAACAATAATTACTATTTTAGTAGGATATATTATAGGAATACTAAGTTTTAATAAATTTACTAATCGATTTTTATTACATGGACAAACAATTGAAATTATTTGAACAGTATTACCTGCAATTATTTTAATATTTATTGCATTTCCTTCTTTACGACTATTATACTTAATAGACGAAATTAATACACCATCAATTACATTAAAGTCAATTGGTCATCAATGATACTGAAGTTATGAATATTCAGATTTTTTAAATCTAGAATTCGACTCATATATAGTACCAACTAATGAACTAGAAACAAACGGATTCCGATTATTAGATGTAGATAACCGAGTAGTTCTACCAATAAATAATCAAATTCGAATTTTAGTTACAGCTACTGATGTACTCCACTCATGAACAGTTCCTTCATTAGGAGTTAAGGTAGATGCTACTCCAGGACGATTAAACCAATTAAATTTTTTAATTAATCGACCAGGATTATTTTTTGGTCAATGTTCAGAAATTTGTGGAGCAAATCATAGTTTTATGCCTATTGTAATTGAAAGCATTCCTATAAATTACTTTATTAAATGAATTACTTCAATAACTAACTCATTAGATGACTGAAAGCAAGTAATGATCTCTTAAATCATATTATAGTAAATTAGCACTTACTTCTAATGATTATTATAACTAAAAAATTAGTTTTATATAAAACCTTAGTATGTCAAACTGAAAAAATTAGTTAAATCTAATATTTTTTAATTCCACAAATAGCCCCTATTAATTGGTTAATTTTATTTATTGTATTTTCAATTACATTAGTAGTTTTTAATATTTTAAACTACTTTTGTTTTTTTTATACTCCACTTAAAACATCTCA--ATCTTTAAATATTAAATTTAATAAATTAAATTGAAAATGATAACAAACTTGTTTTCTGTTTTTGACCCTTCAACAACAATTTTAAATTTATCATTAAATTGATTAAGAACATTCTTAGGATTATTCCTGATTCCAGTTTCTTATTGATTAATACCTAATCGATTCCAAGTAATTTGAAATAATATTTTATTAACACTTCATAAGGAATTCAAAACTTTACTAGGACCTTCAGGACATAATGGTAGAACATTAATGTTTATTTCATTATTCTCATTAATTATATTTAATAATTTTTTAGGTTTATTCCCTTATATTTTTACTAGTACTAGTCATTTAACTTTAACATTAGCTTTAGCTTTCCCTTTATGACTTAGTTTTATATTATATGGATGAATTAATCATACTCAACATATATTTGCTCATTTAGTTCCTCAAGGAACTCCTCCTGTTTTAATGCCTTTTATGGTATGCATTGAAACAATTAGTAATGTTATTCGACCTGGAACTTTAGCTGTTCGATTAACAGCTAATATAATTGCTGGACATTTACTGTTAACTTTATTAGGTAATACAGGTCCTATAGCATCAAATTATTTAATTTTATCATTAATTTTAACTACTCAAATTGCTTTATTAGTATTAGAATCAGCCGTAGCAATTATTCAATCATATGTATTTGCTGTATTAAGAACTCTTTATTCAAGAGAAGTAAATTAATGTCAACACATGCAAATCACCCATTTCACTTAGTAGATTATAGCCCATGACCCTTAACTGGAGCAATTGGAGCAATAACTACTGTTTCAGGATTAGTACAATGATTTCATCAATATACTATAACATTATTTATTTTAGGTAATGTTATTACTATTTTAACTATGTATCAATGATGACGAGATATTTCTCGAGAAGGAACTTTTCAAGGACTTCATACTTTTCCAGTAACTATTGGATTACGATGAGGAATAATTTTATTTATTGTATCTGAAGTATTTTTTTTTATTTCTTTTTTCTGAGCATTTTTCCATAGTAGTTTATCTCCTACAATTGAATTAGGAATAACATGACCTCCTGTAGG---AATTGCCGCATTTAATCCCTTCCAAATTCCTCTTTTAAATACTGCTATTTTATTAGCTTCTGGAGTAACTGTCACTTGAGCTCATCAT-GCTCTAATAGAAGGTAATCATTCACAAGCCACACAAGGATTATTTTTTACAATTGTATTAGGAGTATATTTTACTATTTTACAAGCTTATGAATATATTGAAGCTCCTTTTACTATTGCAGATGCTGTTTATGGATCAACTTTTTATATAGCAACAGGATTCCACGGATTACATGTACTAATTGGAACAACTTTTTTATTAATTTGCTTTTTACGTCATATTAATTATCATTTTTCTAAAAATCATCATTTTGGTTTTGAAGCTGCAGCTTGATACTGACACTTTGTAGATGTTGTATGATTATTTTTATATATTACAATTTATTGATGAGGTAGATATTTATAAAGTATATATTTGTATATGTGACTTCCAATCACAAGGACTAAACAATTTTAGTATAAATAATATTAATACTATCAACAATAACATTAATTATTTTTATTATTACAATTGTAGTAATAATATTAGCCACTTTATTATCAAAAAAAACTTTATTAGATCGAGAAAAATGTTCTCCATTTGAATGTGGGTTTGATCCAATAAATTCCTCACGATTACCTTTTTCATTACGATTTTTTTTAATTGCTATTATTTTTTTAATTTTCGATGTAGAAATTGCTCTTTTATTACCTATAATTATAATTATTAAAACATCAAATTTAATAAATTGAACTATTACTAGATTATTTTTTATTTTCATTTTATTAATTGGCTTATACCATGAATGAAACCAAGGAGCTTTAGAATGAAATGAATAAATATGAAGCGATAAATTGCAATTAGTTTCGGCCTAATCTTAGGTGAAATTCACCCATATTTTAGGGTAATAGTTAACTATAACATTTAATTTGCATTTAAAAAGTATTGAATTTTTCAATTTACCTTATTAATTGAAACCAAAGAGAGGTATATCACTGTTAATGATAAAATTGAATTTTTATAATTCCAATTAAAGAAATATAAATGGAATTAAACCATTAAAGAGAAAAGTTAGCAGCTTTTTCTTGATCAACATATTTCATTTATATAGTTTAACAAAAACATTACATTTTCAATGTAAAAATAAAAATTTA-TTTTTTATAAATATTTAAAGATTAAAATAATCACCCTAACATCTTCAGTGTCATGCTCTAAATGTAAGCTATTTAAATTTAATTTACTAATACAACTAATATTAATAAAATAATAAATCACAATATATAACTTAATAAATAAATTTTTAAACTATTACTTTGAAATTCTTGAAGATATAAAGAATAATTTTTTAACTGAGAATATACTATTTGCCCTCCAAAAAATTCTCTTCAACCTTGGTCGAAACTTTTATAAGAATATAATCCTAACTTTAATGGATAATTAATTACACCTAATGTAGAAATAACAGGTATAAATCATATAGACCCAACAAAATTAGTAAAGTTATAAAAATATAAAGCCTTATTAGTAAAAAATAATTTTACATCTCTGATTAAATATCCTATTAAGCCTCCAACAATACAAACAAATAAAGTCAATAACTTTATTTCTAAAGGTAAACAAATTATTGCAGGATTTAAAAACATTAATCATCTTAATATACTTCCACCAATTACTGCTATAACAGTTAAAAAACAAATTCTAAATAATATAGTTCAACCTGAATCATTTAAAGGATGTAATCTTCTACTATTAAAATCACCAGTTATTGAATAATAAACTAACCGAAATGAATAACATACAGTTAATCCTGTACTAAAAAAAAAAAGAAAAAACGAAAAAACATTTACATAAGATAACATAACTATTTCTAAAATAAGATCCTTAGAATAAAATCCAGCTAAAAAAGGTATACCACATAAAGCTAAATTAGCTACATTAAAACAACTACAAGTTAACGGTATTCTTATTCTTAAGCTTCCTATTATTCGAATATCTTGAGAATTTTTTATATTATGAATAATAGAACCTGCACATATAAATAATAATGCCTTAAATAAAGCATGAGTTAATAAATGAAAAAAAGCTAATTTATAAAATCCTATAGATAAAATACTTATTATTAAACCTAATTGTCTTAAAGTTGATAAAGCAATAATTTTCTTTAAATCAAATTCAAAATTTGCACCTAATCCTGCTATAAATATAGTTAATCCTGAAACTAATAATAAAAATTGAGCTATTCATCAATTTATTAAAACATCATTAAATCGAATTAATAAATAAACCCCCGCTGTTACTAAAGTTGAAGAGTGAACTAAAGCAGAAACAGGAGTAGGAGCAGCTATTGCTGCTGGTAATCAAGAAGAAAAAGGAATTTGAGCACTTTTAGTTATAGCAGCTAATATAACTAAGCCTCCAATAATTATTATTTCAATATTATTTTTTATTATATCTAAATAAAAAATATAATTTCAACTTCCATAATTTAATATTCAAGCAATAGCTAATAATAAAGCCACATCCCCAATTCGATTGGATAAAGCAGTTAATATACCGGCATTATAAGACTTTACATTTTGAAAATAAATAACTAAACAATAAGAAACTAAACCTAAGCCATCTCATCCTAATAAAATTCTAATTAAATTTGGTCTAATAATTAACATTATTATAGATATTACAAATATTAATACTAATAAAATAAACCGATTAATATTATAATCTTCCTCTATATATTGATTTCTATAAAAAATTACTAAAGAAGAAATTAACAAAACAAAAGATATAAATATTAAGCTTATTCAATCAAATAAAAATGTTATAACAATAGATATAGATTGTAATCTTAAAATTTCTCATTCAATAAAATATACTAAATCTGTTAATAAAAACTTTAATCTAATTAAAAATAATCTTAATCTAATTGATATTAAAAAATAAAATCTAATTTTACAATAATTAATTAAATAATTCACGATCTAAAATGAATAATTTCATATCATTGACACCACAAATCAATA-TTTTTTTTAAACTATTTAAATAAATTCATAACATACAAAAATTACTTTTTAAAATTAATAAATTTAAAGGTAATCAATGTAATATTAATAATAAAAATTCTCGAGTAGTTCCTACAGAAAAAAAATAAACTCCAGAATAAATTTTTCCATGTTGACTATATGCAAATAAATATAAAGAATAAGCTGCTCTAAAAAAAGATAAAAAAGATAGTATAATCATAGTAATTCAAGACCAACTAACAATTCTATTCAATAAAGAAATTTCTCCTAATAAATTTAACGTTGGAGGAGCAGCTATATTACCAGAACATAATAAAAATCATCATAAACTTAATGTTGGTATAAAATTTAATAATCCCTTATTAATTAATAAACTTCGGCTTCCTATTCGTTCATAAGAAATATTAGCTAAACAAAATAAACCAGAAGAACATAAACCATGAGCAATTATTAAAGCATAAGACCCTGTTAACCCTCAATAAGTTATTGTTAATAATCCTCTTAAAACAATACCCATATGAGCTACAGAAGAATAAGCAATTAAAGCCTTTAAATCTGTTTGTCGTAAACATACTAAACTAATTAAAACCCCTCCAACTAAACTAATACTAATTCATCAATAATTATATTTTACACCAGAAATTTGTAGTAAGGAAAATATTCGTAATAAACCGTATCCTCCTAATTTTAATAAAATACCAGCTAAAATTATAGATCCAGAAACTGGGGCTTCAACATGAGCCTTAGGTAATCATAAATGAACCAAAAATATAGGTATTTTTACTAAAAAAGCAAAAACTAGAGAAAGATACAATAAA-TTAAAGTTAGAAAATCTATAATTTAATAATAAAGTAAAAGATAATGTATTTTTTGAATTTAAAATATAAAAAATACCAATTAATAAAGGTAAAGAAGCTAAAAGAGTATAAAATAATAAATAAACCCCTGCTTGCAATCGTTCAGGTTGATACCCTCAACCTAAAATTAAAAATAATGTAGGAATTAAACTAGCTTCAAAAAATAAATAAAATATAAAAACTCTTATTGATCTAAATGTTAATACTAACATAAAAAGTAAAAATAAAATTATAAAAACAAATAACTTTTCATAATTATTTGTTGAAAATACTTTTTCACTTGCTATCAATATTAGCCCACAAATTCAAAAACTTAATAAAATTAATCCGTAAGAAACTATATCTAACCCAAAATAATAAGAAATATAATTAAAATAATTTAAAGATCTTAAATTAATTATAAACATAAAAGTTAATAAAAAAATCAAATTTTGAACCGTTCAATAAAAATTTTTTAAAAAAGAAAGAGGAAATATAAATATTAATATAAAAATAAACTTTAACATTGTAAAATAGAAAAACTTTGAAAATAATCATTACCATGAGTACGAATTATAGAAACCAAAATTGATAAACCTAAAACCCCTTCACATACACAAAAAGTTAAAAAAAATATACTAAAATAAGTTTCATAATTTATAAAATTTAAATAAAAAAATAAAAAAATAAATAAACTTAATACTATATATTCAAGTCTTAATAAAGTTGATAATAAATGCTTTCGATTAGAAACAAATACTATACAACCAAATAAAAACATAATTATTGATAAATAAAATATTAAAAATATATTTGCCATTAATATAAGTTTAAATAGTTTAACAAAAACATCAGTCTTGTAAACTGGAAATAAGAATTTCTCTTTTTAAACTTCAAGAAAAAAGAAATCTCTTTTTCACTAACTCCCAAAGTTAATATTTTAAATAAACTATTTCTTGAAATTACAAAATTAATTATTATAATAATATGCTTAATTATAAGATTTATTTTTATACAAATAAAACATCCTTTATCAATAGGTTTAATACTATTAATTCAAACATTTTTAACATGTTTAATTACAGGAATTTATGTTAAATCTTTTTGATTTTCTTATGTATTATTTTTAATTTTTTTAGGAGGAATACTAATTTTATTTATTTATGTTACTTCATTATCATCAAATGAAATATTTACTATATCTTTTAAATTAACAATATTTAGATTAGTTTTATTTTCTCTTAGTATGGTAATTTTCTTTATTTTAGATAAAACTTTGATTGAACAATTTATTATTAATATAGAAATAGAAAAATTTTCAATAACAAATAATTTAATTAACGAAAATATTTTATCATTAAATAAAATATACAATTTTCCTACAAATTTAATTACATTACTACTAATTAATTATTTATTTCTTACTTTATTAGTAACAGTAAAAATTACAAAAAAATTTTATGGACCATTACGGCCAATAAATTAATGTTTAAACCTATTCGAAAAACCCACCCTTTAATTAGAATCGCTAATAATGCATTAGTAGATTTACCTGCACCATCTAATATTTCCGCCTGATGAAATTTTGGTTCTTTATTAGGATTATGCTTAATACTACAAATTTTAACTGGATTATTCCTAGCTATACACTATGCCGCAGATATTGAAACAGCTTTTAATAGAGTAAATCATATTTGTCGAGATGTAAATAATGGATGATTTTTACGAATTTGTCACGCTAACGGAGCTTCTTTTTTTTTTGCTTGTTTATTTATTCATGTAGGACGAGGAGTATATTATGAATCTTACTTATATCATATAACTTGAAATACTGGAGTTATTATTTTATTTTTAACAATAGCAACAGGATTTTTAGGATATGTATTACCATGAGGACAAATATCATTTTGAGGAGCAACAGTTATTACTAATTTATTATCAGCAGTACCTTACTTAGGAATGGATCTAGTCCAATGAATTTGAGGGGGATTTGCAGTTGATAACGCCACTTTAACTCGATTTTTTACATTTCATTTTATTTTTCCATTTATTATTTTAGCTTTAATAATGATTCATTTATTATTTTTACACCAAACAGGATCTAATAATCCTCTTGGATTAAATAGAAACGTAGATAAAATTCCATTTCATCCTTATTTTATTTATAAGGATATTTTTGGATTTATTGTATTTTTATGAATTTTAGTAACATTTATTTGAAAATTTAATTACTTACTAATAGATCCAGAAAACTTTATTCCTGCTAATCCTTTAGTTACTCCAGTACATATTCAACCAGAATGATACTTTTTATTTGCTTATGCTATTTTACGATCAATTCCTAATAAGCTAGGAGGAGTAATTGCTTTAGTATTATCAATTGCTATTTTATTAATTTTACCTTTCACACACTCTAGCAAGTTTCGAGGATTACAATTTTACCCATTAAATCAAATTTTATTCTGAAATATAGTAATTGTAGCTTCATTATTAACTTGAATTGGAGCTCGACCAGTAGAAGATCCATATATTTTAACAGGTCAAATTTTAACTGTATTATATTTCTCTTACTTTATTATTAATCCTTTATTAGCAAAGTTTTGAGATAAGCTATTAAATTAATTAATAAGCTTTTATAGCATATGTCTTGAAAACATAAGAAAGAAGTAAAGTCTTCTATTAAT-TTATACTAAATTTTATTCATTAAAATAATAAAGAAATAAAAAAAATCTTTAATCCTACAAAGAAAAATAAATAATTTAAAGATAAAGGTAAAAAACTTTTTCAAGCTAAATACATTAGTTTATCATAACGAAATCGAGGTAAAGTCCCTCGAACTCAAATAAAAATAAAAGAAATAAAAGATAATTTTAAAAAAAATATAAATCTATAAATATCACTACCTAAAAAAATAACTACAAATAATATACTTATAAATAAAATACTAGAATATTCAGCTAAAAAAATTAAAGCAAATCCCCCACTTCTATATTCAACATTAAATCCAGAAACTAATTCTGATTCCCCTTCAGCAAAATCAAAAGGAGTACGATTAGTTTCCGCTAAACAAGAAGCTAGCCAGACTAAACCTAATGGAAAACAAAAAAAGATAAATCAAACATAATCTTGATAAAAATAAAAACTTAAAAAATTATAATTACCTACTAAAAAAATAAAACTTAATAAAATTAATGCTAAACTAACTTCATAAGAAATAGTTTGAGCTACAGCCCGTAACCCCCCCAATAAAGCATAATTAGAATTAGAAGATCAACCTGCAATCATTACAGTATAAACTCCTAATCTAGTACAACATAAAAAAAACAAAACACCTAAATTAAAAGAATATAACTTAATTAAATAAGGAATACATATTCAAATTAATAAAGATAAAAATAAAGAAAAAACAGGGGAAAAATAATAAGAAATATAATTAGATAATAATGGATATGTTTGTTCCTTAGTAAACAATTTTACAGCATCACTAAATGGTTGTAATAATCCATTAAATCCAACTTTATTTGGTCCTTTACGAATTTGAATGTAACCTAAAACCTTACGCTCTAATAAAGTCAAAAAAGCTACACCAACTATTACACAAATTACTAATAATAAACTTCCAATTAAAGGTATAATACCATCAAATATAAACAATACTATTTATAATTAAAAAT--TATATATATAAATTCTAAATTTATTGCACTAGTCTGCCAAAATAGTAAATTATTTTAATAATTTTCATTTAAATAAAATTATATTTTTTATATTAGGTCCTTTCGTACTACAATATAATAATTTATTAAAGATAGAAACCAACCTGGCTTACGCCGGTTTGAACTCAGATCATGTAAGAATTCAAAGGTCGAACAGACCTAAACTTTAAACTTCTACACCTAAAAATAACTCTTAATCCAACATCGAGGTCGCAATCTTTTTTATCGATATGAACTCTCTAAAAAAATTACGCTGTTATCCCTAAGGTAACTTAAATTTTTAATCCATAAAACAGGATCTTTTATTCATAAATCAATGTAAATAAATAATAAAAGTTTATTTAATTTTAATACCACCCCAGTAAAATTTTATTTAAAATATAAATTTTAAAATTCTTTATAATTTATAATTTATAAAAATAAAGATCTATAGGGTCTTCTCGTCTTTTAATTAAATTTTAGCTTTTTAACTAAAAAATAAAGTTCTATATAAATTTTAAAAAAACAGTATATATCTCATTCAACCATTCATACCAGCCTTCAATTAAAAGACTATTGATTATGCTACCTTCGCACGGTCAAAATACCGCGGCCCTTTAAAACTCAGTGGGCAGGCTAGACTTTAAATAAAATACAAAAAGACATGTTTTTGTTAAACAGGTGAATATATTTAATTTGCCGAATTCTTCATTAAAACCTATCAAATTAATTACTTTATATAAATTTATATACTAATTTTATCATAATTACTAAATTTTTATTATTAAAATTTAAATTTTAATAAATAATTTAATTTAAATTAAATAATTTTTTATAAAAAATAAATTATAACAAATTTATTAATAATAGCTATTTTTAAGCTTATATTTATTTAAAAATTATAAAAAATATAAAATTTTATTTTAAAGCTCATCCCTTAAAATATTACTTTATTTAATTATTAAATTAAAAAATTAACTTAATAAAATAAATAAGCTAAATTAAATTCATTTCTTAAAAAACTAGATATATTTTAAAACGATTAACATTTCATTTCTAATTACATATTTAAAATAGTTATTCCACAATAACTTTTATATATAATTAAATCTTTAAAATTCGAGAAAAATTATTATAATAATTTATTATTTAATAAACCCTGATACACAAGGTACAATAAATTAAATTTTCTTAAAAATTAAAAATTTTTCAAATTATTTCAATATTCTTTTAAAATACTAATACACTATAATTAAAATTATTATTTCATTATAAATTACTAAAACTATAAAAAATAAAATTATTTTTATTAATAATTATAA----ATAAAAAAAAATAATTAATAAATAATTATTATCAATTTAAATTGATTTGCACAAATTTCTTTTCAATGTAAATGAAATACTTTACTAATTAAGCTTTAAATTGTCATTCTAGATACACTTTCCAGTACATCTACTATGTTACGACTTATCTCATTTTAAAAATGAGAGCGACGGGCGATGTGTGCATGTTTTAGAGCTATAATCATATAAATAATCTATTTTATATTACTATTAAATCCACCTTCAAATTTTTATTTCAAAAAATTATCCGTATAAATATATTTATTGTAATCCATTTCTACTTAACCATAAACTGCACCTTGACCTGACATATTATTTAATGAAATATCAAGAAAATTATTAATCTTATAATATATTCTGATGACGGCGATATACAAATTGAAAACAAAATTAAGTGAGGTCCAACGTGGATTATCAATTACAGAACAGATTCCTCTAAATAGACTAAAACACCGCCAAATTCTTTAAATTTTAAGAATATAACTAATACTACTTAAGTATTCTTATATATTTAATTTTAATAATAGGGTATCTAATCCTAGTTTATTATAAAATTTTTATAGCTTAAATTAATCTACATTTTAATAATAAATAAATTTAAAAATTTCACCTAATAAATTTATATATAAATTAAATAATCATAAACAATTTAACTAATACTAAAAATTTTTATTTGCATTATTTGTATAACCGCAGTAGCTGGCACAAATTTTACCAATACTATATATTATTACTAATTCAAAATTTCTTTTATAATTAATATTAATTACTGCGAATAAATTAAAAATTATTAATTTTTAAAATTAATAAAAATTCACACAAAAATTTACATGTAAAATAAAATAATAATAAAATATTTAACTAGAATAAAATAATCTTATTAACATTAAATAATTATAAATTAAATTTAAAATTTAATAAAAAATAAAATTATTTTAATAAAAATATATAAACTATTTTAATAATTATTAAAAATATAAAATAATTAAATAAAGTATACTTCTTTCAAAAATTACCCCCTTTTTTTTTTTTTTTTTTTATTAATATAATTTTAAAAATAAAATAATAATTTTAAAA---TTATTATTATTTATATACATAATTTATAATTTTAATAAATTAATTAAATTTATTATTAATGAATTTTATTTTAATTGNN-----------TTTATATAATATATTTATATATATATATATATTTATTATAAATTTATTATTATATAATAAATATAATTTTTTTTTTCAAATATAAGACTATATGGTCTATAAATTATATCACCTTATTTATATAAATATATAATATAATAAATTTATATATATATATAAATCATTTATATACTAATATAATTAAATTTTTGTCCCGTTATTTATAATTATTATTTATAATAATAAATTTTGTAAANNNNNNNNN
>11MUTE487 [organism=Anopheles coluzzii] [subgroup= Forest chromosomal form]
AATGAATTGCCTGATAAAAAGGATTACCTTGATAGGGTAAATCATGAAATTTAACGTTTCATTCATTATATTTAACAGAATTAAACTGTTTCTAAAAGAATCAAAATCTTTTGTGCATCATACACCAAAATATAAAAAGATAAGCTAATTAAGCTATTGGGTTCATACCCCACTTATAAAGGTTATAATCCTTTTCTTTTTAATCAAAAAAATTTCTAATAATATTTTTTTAATTATATTAATTTTTGGAACTTTAGTGACAATTTCCTCAAATTCTTGATTGGGAGCTTGAATAGGTTTAGAAATTAATTTATTATCATTTATCCCCCTAATAAATGACAATAAAAAAAATTTATTAACCTCAGAAAGATCACTAAAATATTTTTTAACTCAAGCATTTGCTTCTTCAATTTTATTATTTGCAATTATTATATTAATATTTTTATATAACAATAATTTATCTTTATATAATTCATTTAATGAAATTCTAATTTTATCTACACTATTACTAAAAAGAGGTGCAGCCCCTTTTCATTTTTGATTTCCAGAAGTTATAGAAGGATTATCTTGAGTTAATGGATTAATTTTAATAACATGACAAAAAATTGCTCCATTAATATTAATTTCTTATAATTTTATTTACAATTTTTTTATAATTTCTATTATTTTATCTATATTAATTGGATCTTTAGGAGGATTGAATCAAACTTCAATTCGAAAATTAATAGCTTTTTCATCAATTAATCATTTAGGATGAATATTGTTAGCAATAATAAATAATGAAATATTATGAATAACATATTTTTTAATATACTCATTACTATCTTTTTCAATTGTTTTAATATTCAATAATTTTAAATTATTTTATTTTAATCAAATTTTTAATTTATCAATAATAAATCCTATTATTAAATTATTAATTTTTTTAAATTTATTATCATTAGGAGGATTACCTCCATTTTTAGGATTTTTACCAAAATGACTTGTTATTCAAAATTTAACAGCAATAAACCAATTATTTATTTTAACAATTAGAGTATGTTTAACTTTAATTACATTATATTTTTATCTTCGATTATCTTATAGAATTTTTATATTAAATTATCAAAAAAACTCATGAATATTAAAAAATAATTTTAATAATAAAATATCATCTATTAGACTAATTTTTAATTTTATTTCAATTGGGGGATTAGTAATAATTTCAATAATTTATATTATTATATAAGAATTTAAGTTAATTAAACTAATAGCCTTCAAAGCTGAAAATATTTGTATTAATCTTTTAATTCTTAAGCTTTAATAAATTAAATTATTCCTTTAGAATTGCAGTCTAATATCATTATTGACTATAAAGCCTGATTAAAGAGAAAAATTCCCATAAATAAATTTACAATTTATCGCCTAAACTTCAGCCATTTAATCGCGACAATGATTATTTTCAACAAATCATAAGGATATTGGAACTTTATATTTTATTTTCGGAGCTTGAGCTGGAATAGTAGGGACATCTTTAAGAATCCTAATTCGAGCTGAACTTGGACACCCTGGAGCATTTATTGGAGACGATCAAATTTATAATGTAATCGTTACTGCTCATGCTTTTATTATAATTTTCTTTATAGTTATACCTATTATAATTGGAGGGTTTGGAAACTGATTAGTTCCTTTAATATTAGGAGCACCTGATATAGCTTTTCCTCGAATAAATAATATAAGATTTTGAATGCTTCCTCCTTCATTAACACTTTTAATTTCTAGTAGTATAGTAGAAAACGGGGCTGGAACAGGATGAACTGTTTATCCTCCTCTATCTTCTGGAATTGCTCATGCTGGAGCTTCAGTAGATTTAGCAATTTTTTCTCTTCATTTAGCAGGAATTTCTTCTATTTTAGGAGCAGTAAATTTTATTACAACAGTAATTAATATACGGTCTCCAGGAATTACATTAGATCGAATACCATTATTTGTTTGATCGGTAGTTATTACAGCAGTATTATTATTATTATCATTACCAGTATTAGCAGGAGCTATTACTATATTATTAACTGATCGAAATTTAAATACATCTTTCTTTGATCCAGCAGGAGGAGGTGATCCAATTTTATATCAACACTTATTCTGATTTTTTGGTCATCCAGAAGTATATATTTTAATTTTACCTGGATTCGGAATAATCTCGCATATTATTACTCAAGAAAGTGGAAAGAAGGAAACATTTGGAAATTTAGGAATAATCTATGCTATACTAGCAATTGGTTTACTTGGATTTATTGTTTGAGCTCATCATATATTTACAGTTGGAATAGACGTTGATACTCGAGCTTACTTTACATCAGCAACTATAATTATTGCTGTGCCAACTGGAATTAAGATTTTTAGTTGATTAGCTACATTACACGGAACACAATTAACTTATAGCCCAGCTATATTGTGAGCATTTGGATTCGTTTTCTTATTTACAGTTGGTGGTCTAACAGGAGTTGTACTAGCTAATTCATCTATTGATATTGTTCTTCACGATACTTATTATGTTGTTGCTCATTTCCATTATGTATTATCAATAGGAGCAGTATTTGCTATTATAGCAGGATTTGTACATTGATATCCATTATTAACTGGATTAACAATAAATCCAACTTGATTAAAAATTCAATTTTCTATTATATTTGTAGGAGTAAATTTAACATTTTTTCCTCAACATTTTTTAGGTTTAGCCGGAATACCTCGACGATATTCAGACTTTCCAGATAGCTATTTAACATGAAATGTAGTTTCTTCATTAGGTAGTACAATTTCATTATTCGCTATTTTATACTTTTTATTTATTATTTGAGAAAGTATAATCACTCAACGAACTCCAGCTTTCCCTATACAATTATCATCATCAATTGAATGATACCATACCCTTCCTCCTGCAGAACATACTTATGCAGAGCTTCCTCTATTAACTAATAACTTCTAATATGGCAGATTAGTGCAATGAATTTAAGCTTCATATATAAAGATTTTATCTTTTGTTAGAATTTAAATGGCAACATGAGCAAATTTAGGATTACAAGATAGTTCTTCTCCTTTAATAGAACAATTAAACTTTTTTCATGATCATACACTTCTTATTTTAACAATAATTACTATTTTAGTAGGATATATTATAGGAATACTAAGTTTTAATAAATTTACTAATCGATTTTTATTACATGGACAAACAATTGAAATTATTTGAACAGTATTACCTGCAATTATTTTAATATTTATTGCATTTCCTTCTTTACGACTATTATACTTAATAGACGAAATTAATACACCATCAATTACATTAAAGTCAATTGGTCATCAATGATACTGAAGCTATGAATATTCAGATTTTTTAAATCTAGAATTCGACTCATATATAGTACCAACTAATGAACTAGAAACAAACGGATTCCGATTATTAGATGTAGATAACCGAGTGGTTCTACCAATAAATAATCAAATTCGAATTTTAGTTACAGCTACTGATGTACTCCACTCATGAACAGTTCCTTCATTAGGAGTTAAGGTAGATGCTACTCCAGGACGATTAAACCAATTAAATTTTTTAATTAATCGACCAGGATTATTTTTTGGTCAATGTTCAGAAATTTGTGGAGCAAATCATAGTTTTATGCCTATTGTAATTGAAAGCATTCCTATAAATTACTTTATTAAATGAATTACTTCAATAACTAACTCATTAGATGACTGAAAGCAAGTAATGATCTCTTAAATCATATTATAGTAAATTAGCACTTACTTCTAATGATTATTATAACTAAAAAATTAGTTTTATATAAAACCTTAGTATGTCAAACTGAAAAAATTAGTTAAATCTAATATTTTTTAATTCCACAAATAGCCCCTATTAATTGGTTAATTTTATTTATTGTATTTTCAATTACATTAGTAGTTTTTAATATTTTAAACTACTTTTGTTTTTTTTATACTCCACTTAAAACATCTCA--ATCTTTAAATATTAAATTTAATAAATTAAATTGAAAATGATAACAAACTTGTTTTCTGTTTTTGACCCTTCAACAACAATTTTAAATTTATCATTAAATTGATTAAGAACATTCTTAGGATTATTCCTGATTCCAGTTTCTTATTGATTAATACCTAATCGATTCCAAGTAATTTGAAATAATATTTTATTAACACTTCATAAGGAATTCAAAACTTTACTGGGACCTTCAGGACATAATGGTAGAACATTAATGTTTATTTCATTATTCTCATTAATTATATTTAATAATTTTTTAGGTTTATTCCCTTATATTTTTACTAGTACTAGTCATTTAACTTTAACATTAGCTTTAGCTTTCCCTTTATGACTTAGTTTTATATTATATGGATGAATTAATCATACTCAACATATATTTGCTCATTTAGTTCCTCAAGGAACTCCTCCTGTTTTAATACCTTTTATGGTATGCATTGAAACAATTAGTAATGTTATTCGACCTGGAACTTTAGCTGTTCGATTAACAGCTAATATAATTGCTGGACATTTACTGTTAACTTTATTAGGTAATACAGGTCCAATAGCATCAAATTATTTAATTTTATCATTAATTTTAACTACTCAAATTGCTTTATTAGTATTAGAATCAGCCGTAGCAATTATTCAATCATATGTATTTGCTGTATTAAGAACTCTTTATTCAAGAGAAGTAAATTAATGTCAACACATGCAAATCACCCATTTCACTTAGTAGATTATAGCCCGTGACCCTTAACTGGAGCAATTGGAGCAATAACTACTGTTTCAGGATTAGTACAATGATTTCATCAATATACTATAACATTATTTATTTTAGGTAATGTTATTACTATTTTAACTATGTATCAATGATGACGAGATATTTCTCGAGAAGGAACTTTTCAAGGACTTCATACTTTTCCAGTAACTATTGGATTACGATGAGGAATAATTTTATTTATTGTATCTGAAGTATTTTTTTTTATTTCTTTTTTCTGAGCATTTTTCCATAGTAGTTTATCTCCTACAATTGAATTAGGAATAACATGACCTCCTGTAGG---AATTGCCGCATTTAATCCCTTCCAAATTCCTCTTTTAAATACTGCTATTTTATTAGCTTCTGGAGTAACTGTCACTTGAGCTCATCAT-GCTCTAATAGAAGGTAATCATTCACAAGCCACACAAGGATTATTTTTTACAATTGTATTAGGAGTATATTTTACTATTTTACAAGCTTATGAATATATTGAAGCCCCTTTTACTATTGCAGATGCTGTTTATGGATCAACTTTTTATATAGCAACAGGATTCCACGGATTACATGTACTAATTGGAACAACTTTTTTATTAATTTGCTTTTTACGTCATATTAATTATCATTTTTCTAAAAATCATCATTTTGGTTTTGAAGCTGCAGCTTGATACTGACACTTTGTAGATGTTGTATGATTATTTTTATATATTACAATTTATTGATGAGGTAGATATTTATAAAGTATATATTTGTATATGTGACTTCCAATCACAAGGACTAAATAATTTTAGTATAAATAATATTAATACTATCAACAATAACATTAATTATTTTTATTATTACAATTGTAGTAATAATATTAGCCACTTTATTATCAAAAAAAACTTTATTAGATCGAGAAAAATGTTCTCCATTTGAATGTGGATTTGATCCAATAAATTCCTCACGATTACCTTTTTCATTACGATTTTTTTTAATTGCTATTATTTTTTTAATTTTCGATGTAGAAATTGCTCTTTTATTACCTATAATTATAATTATTAAAACATCAAATTTAATAAATTGAACTATTACTAGATTATTTTTTATTTTCATTTTATTAATTGGCTTATACCATGAATGAAACCAAGGAGCTTTAGAATGAAATGAATAAATATGAAGCGATAAATTGCAATTAGTTTCGGCCTAATCTTAGGTGAAATTCACCCATATTTTAGGGTAATAGTTAACTATAACATTTAATTTGCATTTAAAAAGTATTGAATTTTTCAATTTACCTTATTAATTGAAACCAAAGAGAGGTATATCACTGTTAATGATAAAATTGAATTTTTATAATTCCAATTAAAGAAATATAAATGGAATTAAACCATTAAAGAGAAAAGTTAGCAGCTTTTTCTTGATCAACATATTTCATTTATATAGTTTAACAAAAACATTACATTTTCAATGTAAAAATAAAAATTTA-TTTTTTATAAATATTTAAAGATTAAAATAATCACCCTAACATCTTCAGTGTCATGCTCTAAATGTAAGCTATTTAAATTTAATTTACTAATACAACTAATATTAATAAAATAATAAATCACAATATATAACTTAATAAATAAATTTTTAAACTATTACTTTGAAATTCTTGAAGATATAAAGAATAATTTTTTAACTGAGAATATACTATTTGCCCTCCAAAAAATTCTCTTCAACCTTGATCGAAACTTTTATAAGAATATAATCCTAACTTTAATGGATAATTAATTACACCTAATGTAGAAATAACAGGTATAAATCATATAGACCCAACAAAATTAGTAAAGTTATAAAAGTATAAAGCCTTATTAGTAAAAAATAATTTTACATCTCTGATTAAATATCCTATTAAGCCTCCAACAATACAAACAAATAAAGTCAATAACTTTATTTCTAAAGGTAAACAAATTATTGCAGGATTTAAAAACATTAATCATCTTAATATACTTCCACCAATTACTGCTATAACAGTTAAAAAACAAATTCTAAATAATATAGTTCAACCTGAATCATTTAAAGGATGTAATCTTCTACTATTAAAATCACCAGTTATTGAATAATAAACTAACCGAAATGAATAACATACAGTTAATCCTGTACTAAAAAAAAAAAGAAAAAACGAAAAAACATTTACATAAGATAACATAACTATTTCTAAAATAAGATCCTTAGAATAAAATCCAGCTAAAAAAGGTATACCACATAAAGCTAAATTAGCTACATTAAAACAACTACAAGTTAATGGTATTCTTATTCTTAAGCTTCCTATTATTCGAATATCTTGAGAATTCTTTATATTATGAATAATAGAACCTGCACACATAAATAATAATGCCTTAAATAAAGCATGAGTTAATAAATGAAAAAAAGCTAATTTATAAAATCCTATAGATAAAATACTTATTATTAAACCTAATTGTCTTAAAGTTGATAAAGCAATAATTTTCTTTAAATCAAATTCAAAATTTGCACCTAATCCTGCTATAAATATAGTTAATCCTGAAACTAATAATAAAAATTGAGCTATTCATCAATTTATTAAAACATCATTAAATCGAATTAATAAATAAACCCCCGCTGTTACTAAAGTTGAAGAGTGAACTAAAGCAGAAACAGGAGTAGGAGCAGCTATTGCTGCTGGTAATCAAGAAGAAAAAGGAATTTGGGCACTTTTAGTTATAGCAGCTAATATAACTAACCCCCCAATAATTATTATTTCAATATTATTTTTTATTATATCTAAATAAAAAATATAATTTCAACTTCCATAATTTAATATTCAAGCAATAGCTAATAATAAAGCCACATCCCCAATTCGATTAGATAAAGCAGTTAATATACCAGCATTATAAGACTTTACATTTTGAAAATAAATAACTAAACAATAAGAAACTAAACCTAAGCCATCTCATCCTAATAAAATTCTAATTAAATTTGGTCTAATAATTAACATTATTATAGATATTACAAATATTAATACTAATAAAATAAATCGATTAATATTATAATCTTCTTCTATATATTGATTTCTATAAAAAATTACTAAAGAAGAAATTAACAAAACAAAAGATATAAATATTAAGCTTATTCAATCAAATAAAAATGTTATAACAATAGATATAGATTGTAATCTTAAAATTTCTCATTCAATAAAATATACTAAATCTGTTAATAAAAACTTTAATCTAATTAAAAATAATCTTAATCTAATTGATATTAAAAAATAAAATCTAATTTTACAATAATTAACTAAATAATTCACGATCTAAAATGAATAATTTCATATCATTGACACCACAAATCAATA-TTTTTTTTAAACTATTTAAATAAATTCATAACATACAAAAATTACTTTTTAAAATTAATAAATTTAAAGGTAATCAATGTAATATTAATAATAAAAATTCTCGAGTAGTTCCTACAGAAAAAAAATAAACTCCAGAATAAATTTTTCCATGTTGACTATATGCAAATAAATATAAAGAATAAGCTGCTCTAAAAAAAGATAAAAAAGATAGTATAATCATAGTAATTCAAGACCAACTAACAATTCTATTCAATAAAGAAATTTCTCCTAATAAATTTAACGTTGGAGGAGCAGCTATATTACCAGAACATAATAAAAATCATCATAAACTTAATGTTGGTATAAAATTTAATAATCCCTTATTAATTAATAAACTTCGACTTCCTATTCGTTCATAAGAAATATTAGCTAAACAAAATAAACCAGAAGAACATAAACCATGAGCAATTATTAAAGCATAAGACCCTGTTAACCCTCAATAAGTTATTGTTAATAATCCTCTTAAAACAATACCCATATGAGCTACAGAAGAATAAGCAATTAAAGCCTTTAAATCTGTTTGTCGTAAACATACTAAACTAATTAAAACCCCTCCAACTAAACTAATACTAATTCATCAATAATTATATTTTACACCAGAAATTTGTAATAAGGAAAATATTCGTAATAAACCGTATCCTCCTAATTTTAATAAAATACCAGCTAAAATTATAGATCCAGAAACTGGGGCTTCAACATGAGCCTTAGGTAATCATAAATGAACCAAAAATATAGGTATTTTTACTAAAAAAGCAAAAACTAAAGAAAGATACAATAAA-TTAAAGTTAGAAAATCTGTAATTTAATAATAAAGTAAAAGATAATGTATTTTTTGAATTTAAAATATAAAAAATACCAATTAATAAAGGTAAAGAAGCTAAAAGAGTATAAAATAATAAATAAACCCCTGCTTGCAATCGTTCAGGTTGATACCCTCAACCTAAAATTAAAAATAATGTAGGAATTAAACTAGCTTCAAAAAATAAATAAAATATAAAAACTCTTATTGATCTAAATGTTAATACTAATATAAAAAGTAAAAATAAAATTATAAAAACAAATAACTTTTCATAATTATTTGTTGAAAATACTTTTTCACTTGCTATCAATATTAGCCCACAAATTCAAAAACTTAATAAAATTAATCCGTAAGAAACTATATCTAACCCAAAATAATAAGAAATATAATTAAAATAATTTAAAGATCTTAAATTAATTATAAACATAAAAGTTAATAAAAAAATCAAATTTTGAACCGTTCAATAAAAATTTTTTAAAAAAGAAAGAGGAAATATAAATATTAATATAAAAATAAACTTTAACATTGTAAAATAGAAAAACTTTGAAAATAATCATTACCATGAGTACGAATTATAGAAACCAAAATTGATAAACCTAAAACCCCTTCACATACACAAAAAGTTAAAAAAAATATACTAAAATAAGTTTCATAATTTATAAAATTTAAATAAAAAAATAAAAAAATAAATAAACTTAATACTATATATTCAAGTCTTAATAAAGTTGATAATAAATGCTTTCGATTAGAAACAAATACTATACAACCAAATAAAAACATAATTATTGATAAATAAAATATTAAAAATATATTTGCCATTAATATAAGTTTAAATAGTTTAACAAAAACATCAGTCTTGTAAACTGGAAATAAGAATTTCTCTTTTTAAACTTCAAGAAAAAAGAAATCTCTTTTTCACTAACTCCCAAAGTTAATATTTTAAATAAACTATTTCTTGAAATTACAAAATTAATTATTATAATAATATGCTTAATTATAAGATTTATTTTTATACAAATAAAACATCCTTTATCAATAGGTTTAATACTATTAATTCAAACATTTTTAACATGTTTAATTACAGGAATTTATGTTAAATCTTTTTGATTTTCTTATGTATTATTTTTAATTTTTTTAGGAGGAATACTAATTTTATTTATTTATGTTACTTCATTATCATCAAATGAAATATTTACTATATCTTTTAAATTAACAATATTTAGATTAGTTTTATTTTCTATTAGTATAGTAATTTTCTTTATTTTAGATAAAACTTTGATTGAACAATTTATTATTAATATAGAAATAGAAAAATTTTCAATAACAAATAATTTAATTAATGAAAATATTTTATCATTAAATAAAATATACAATTTTCCTACAAATTTAATTACATTACTACTAATTAATTATTTATTTCTTACTTTATTAGTAACAGTAAAAATTACAAAAAAATTTTATGGACCATTACGGCCAATAAATTAATGTTTAAACCTATTCGAAAAACCCACCCTTTAATTAGAATCGCTAATAACGCATTAGTAGATTTACCTGCACCATCTAATATTTCCGCCTGATGAAATTTTGGTTCTTTATTAGGATTATGCTTAATACTACAAATTTTAACTGGATTATTCCTAGCTATACACTATGCCGCAGATATTGAAACAGCTTTTAATAGAGTAAATCATATTTGTCGAGATGTAAATAATGGATGATTTTTACGAATTTGTCACGCTAACGGAGCTTCTTTTTTTTTTGCTTGTTTATTTATTCATGTAGGACGAGGAGTATATTATGAATCTTACTTATATCATATAACTTGAAATACTGGAGTTATTATTTTATTTTTAACAATAGCAACAGGATTTTTAGGATATGTATTACCATGAGGACAAATATCATTTTGAGGAGCAACAGTTATTACTAATTTATTATCAGCAGTACCTTATCTAGGAATGGATCTAGTCCAATGAATTTGAGGGGGATTTGCAGTTGATAATGCCACTTTAACTCGATTTTTTACATTTCATTTTATTTTTCCATTTATTATTTTAGCTTTAATAATGATTCATTTATTATTTTTACACCAAACAGGATCTAATAATCCTCTTGGATTAAATAGAAACGTAGATAAAATTCCATTTCATCCTTATTTTATTTATAAGGATATTTTTGGATTTATTGTATTTTTATGAATTTTAGTAACATTTATTTGAAAATTTAATTACTTACTAATAGATCCAGAAAACTTTATTCCTGCTAATCCTTTAGTTACTCCAGTACATATTCAGCCAGAATGATACTTTTTATTTGCTTACGCTATTTTACGATCAATTCCTAATAAGCTAGGAGGAGTAATTGCTTTAGTATTATCAATTGCTATTTTATTAATTTTACCTTTCACACATTCTAGCAAGTTTCGAGGATTACAATTTTACCCATTAAATCAAATTTTATTCTGAAATATAGTAATTGTAGCTTCGTTATTAACTTGAATTGGAGCTCGACCAGTAGAAGATCCATATATTTTAACAGGTCAAATTTTAACTGTATTATATTTCTCTTACTTTATTATTAATCCTTTATTAGCAAAGTTTTGAGATAAGCTATTAAATTAATTAATAAGCTTTTATAGCATATGTCTTGAAAACATAAGAAAGAAGTAAAGTCTTCTATTAAT-TTATACTAAATTTTATTCATTAAAATAATAAAGAAATAAAAAAAATCTTTAATCCTACAAAGAAAAATAAATAATTTAAAGATAAAGGTAAAAAACTTTTTCAAGCTAAATACATTAGTTTATCATAACGAAATCGAGGTAAAGTCCCTCGAACTCAAATAAAAATAAAAGAAATAAAAGATAATTTTAAAAAAAATATAAATCTATAAATATCACTACCTAAAAAAATAACTACAAATAATATACTTATAAATAAAATACTAGAATATTCAGCTAAAAAAATTAAAGCAAATCCCCCACTTCTATATTCAACATTAAATCCAGAAACTAATTCTGATTCCCCTTCAGCAAAATCAAAAGGAGTACGATTAGTTTCAGCTAAACAAGAAGCTAGCCAGACTAAACCTAATGGAAAACAAAAAAAGATAAATCAAACATAATCTTGATAAAAATAAAAACTTAAAAAATTATAATTACCTACTAAAAAAATAAAACTTAATAAAATTAATGCTAAACTAACTTCATAAGAAATAGTTTGAGCTACAGCCCGTAACCCCCCCAATAAAGCATAATTAGAATTAGAAGATCAACCTGCAATCATTACAGTATAAACTCCTAATCTAGTACAACATAAAAAAAACAAAACACCTAAATTAAAAGAATATAACTTAATTAAATAAGGAATACATATTCAAATTAATAAAGATAAAAATAAAGAAAAAACAGGAGAAAAATAATAAGAAATATAATTAGATAATAATGGATATGTTTGTTCCTTAGTAAACAATTTTACAGCATCACTAAATGGTTGTAATAATCCATTAAATCCAACTTTATTTGGTCCTTTACGAATTTGAATGTAACCTAAAACCTTACGCTCTAATAAAGTCAAAAAAGCTACACCAACTATTACACAAATTACTAATAATAAACTTCCAATTAAAGGTATAATACCATCAAATATAAACAATACTATTTATAATTAAAAAT--TATATATATAAATTCTAAATTTATTGCACTAATCTGCCAAAATAGTAAATTATTTTAATAATTTTCATTTAAATAAAATTATATTTTTTATATTAGGTCCTTTCGTACTACAATATAATAATTTATTAAAGATAGAAACCAACCTGGCTTACGCCGGTTTGAACTCAGATCATGTAAGAATTCAAAGGTCGAACAGACCTAAACTTTAAACTTCTACACCTAAAAATAACTCTTAATCCAACATCGAGGTCGCAATCTTTTTTATCGATATGAACTCTCTAAAAAAATTACGCTGTTATCCCTAAGGTAACTTAAATTTTTAATCCATAAAACAGGATCTTTTATTCATAAATCAATGTAAATAAATAATAAAAGTTTATTTAATTTTAATACCACCCCAGTAAAATTTTATTTAAAATATAAATTTTAAAATTCTTTATAATTTATAATTTATAAAAATAAAGATCTATAGGGTCTTCTCGTCTTTTAATTAAATTTTAGCTTTTTAACTAAAAAATAAAGTTCTATATAAATTTTAAAAAAACAGTATATATCTCATTCAACCATTCATACCAGCCTTCAATTAAAAGACTATTGATTATGCTACCTTCGCACGGTCAAAATACCGCGGCCCTTTAAAACTCAGTGGGCAGGCTAGACTTTAAATAAAATACAAAAAGACATGTTTTTGTTAAACAGGTGAATATATTTAATTTGCCGAATTCTTCATTAAAACCTATCAAATTAATTACTTTATATAAATTTATATACTAATTTTATCATAATTACTAAATTTTTATTATTAAAATTTAAATTTTAATAAATAATTTAATTTAAATTAAATAATTTTTTATAAAAAATAAATTATAACAAATTTATTAATAATAGCTATTTTTAAGCTTATATTTATTTAAAAATTATAAAAAATATAAAATTTTATTTTAAAGCTCATCCCTTAAAATATTACTTTATTTAATTATTAAATTAAAAAATTAACTTAATAAAATAAATAAGCTAAATTAAATTCATTTCTTAAAAAACTAGATATATTTTAAAACGATTAACATTTCATTTCTAATTACATATTTAAAATAGTTATTCCACAATAACTTTTATATATAATTAAATCTTTAAAATTCGAGAAAAATTATTATAATAATTTATTATTTAATAAACCCTGATACACAAGGTACAATAAATTAAATTTTCTTAAAAATTAAAAATTTTTCAAATTATTTCAATATTCTTTTAAAATACTAATACACTATAATTAAAATTATTATTTCATTATAAATTACTAAAACTATAAAAAATAAAATTATTTTTATTAATAATTATAA----ATAAAAAAAAATAATTAATAAATAATTATTATCAATTTAAATTGATTTGCACAAATTTCTTTTCAATGTAAATGAAATACTTTACTAATTAAGCTTTAAATTGTCATTCTAGATACACTTTCCAGTACATCTACTATGTTACGACTTATCTCATTTTAAAAATGAGAGCGACGGGCGATGTGTGCATGTTTTAGAGCTATAATCATATAAATAATCTATTTTATATTACTATTAAATCCACCTTCAAATTTTTATTTCAAAAAATTATCCGTATAAATATATTTATTGTAATCCATTTCTACTTAACCATAAACTGCACCTTGACCTGACATATTATTTAATGAAATATCAAGAAAATTATTAATCTTATAATATATTCTGATGACGGCGATATACAAATTGAAAACAAAATTAAGTGAGGTCCAACGTGGATTATCAATTACAGAACAGATTCCTCTAAATAGACTAAAACACCGCCAAATTCTTTAAATTTTAAGAATATAACTAATACTACTTAAGTATTCTTATATATTTAATTTTAATAATAGGGTATCTAATCCTAGTTTATTATAAAATTTTTATAGCTTAAATTAATCTACATTTTAATAATAAATAAATTTAAAAATTTCACCTAATAAATTTATATATAAATTAAATAATTATAAACAATTTAACTAATACTAAAAATTTTTATTTGCATCATTTGTATAACCGCAGTAGCTGGCACAAATTTTACCAATACTATATATTATTACTAATTCAAAATTTCTTTTATAATTAATATTAATTACTGCGAATAAATTAAAAATTATTAATTTTTAAAATTAATAAAAATTCACACAAAAATTTACATGTAAAATAAAATAATAATAAAATATTTAACTAGAATAAAATAATCTTATTAACATTAAATAATTATAAATTAAATTTAAAATTTAATAAAAAATAAAATTATTTTAATAAAAATATATAAACTATTTTAATAATTATTAAAAATATAAAATAATTAAATAAAGTATACTTCTTTCAAAAATTACNN------T----------------TAATATAATTTTAAAAATAAAATAATAATTTTAAAA---TTATTATTATTTATATACGTAATTTATAATTTTAATAAATTAATTAAATTTATTATTAATGAATTTTATTTTAATTATTAAAATTTTTAATTTATATAATATATTTATATATATATATATATTTATTATAAATTTATTATTATATAATAAATATAATTTTTTTTTTCAAATATAAGACTATATGGTCTATAAATTATATCACCTTATTTATATAAATATATAATATAATAAATTTATATATATATATAAATCATTTATATACTAAT-TAATTAAATTTTTGTCCCGTTATTTATAATTATTATTTATAATAATAAATTTTGTAAANNNNNNNNN
>11MUTE490 [organism=Anopheles coluzzii] [subgroup= Forest chromosomal form]
AATGAATTGCCTGATAAAAAGGATTACCTTGATAGGGTAAATCATGAAATTTAACGTTTCATTCATTATATTTAACAGAATTAAACTGTTTCTAAAAGAATCAAAATCTTTTGTGCATCATACACCAAAATATAAAAAGATAAGCTAATTAAGCTATTGGGTTCATACCCCACTTATAAAGGTTATAATCCTTTTCTTTTTAATCAAAAAAATTTCTAATAATATTTTTTTAATTATATTAATTTTTGGAACTTTAGTGACAATTTCCTCAAATTCTTGATTGGGAGCTTGAATAGGTTTAGAAATTAATTTATTATCATTTATCCCCCTAATAAATGATAATAAAAAAAATTTATTAACCTCAGAAAGATCACTAAAATATTTTTTAACTCAAGCATTTGCTTCTTCAATTTTATTATTTGCAATTATTATATTAATATTTTTATATAACAATAATTTATCTTTATATAATTCATTTAATGAAATTTTAATTTTATCTACACTATTACTAAAAAGAGGTGCAGCCCCTTTTCATTTTTGATTTCCAGAAGTTATAGAAGGTTTATCTTGAATTAATGGATTAATTTTAATAACATGACAAAAAATTGCTCCATTAATATTAATTTCTTATAATTTTATTTACAATTTTTTTATAATTTCTATTATTTTATCTATATTAATTGGATCTTTAGGAGGATTGAATCAGACTTCAATTCGAAAATTAATAGCTTTTTCATCAATTAATCATTTAGGATGAATATTGTTAGCAATAATAAATAATGAAATACTATGAATAACATATTTTTTAATATACTCATTACTATCTTTTTCAATTGTTTTAATATTCAATAATTTTAAATTATTTTATTTTAATCAAATTTTTAATTTATCAATAATAAATCCTATTATTAAATTATTAATTTTTTTAAATTTGTTATCATTAGGAGGATTACCTCCATTTTTAGGATTTTTACCAAAATGACTTGTTATTCAAAATTTAACAGCAATAAACCAATTATTTATTTTAACAATTAGAGTATGTTTAACTTTAATTACATTATATTTTTATCTTCGATTATCTTATAGAATTTTTATATTAAATTATCAAAAAAACTCATGAATATTAAAAAATAATTTTAATAATAAAATATCATCTATTAGACTAATTTTTAATTTTATTTCAATTGGAGGATTAGTAATAATTTCAATAATTTATATTATTATATAAGAATTTAAGTTAATTAAACTAATAGCCTTCAAAGCTGAAAATATTTGTATTAATCTTTTAATTCTTAAGCTTTAATAAATTAAATTATTCCTTTAGAATTGCAGTCTAATATCATTATTGACTATAAAGCCTGATTAAAGAGAAAAATTCCCATAAATAAATTTACAATTTATCGCCTAAACTTCAGCCATTTAATCGCGACAATGATTATTTTCAACAAATCATAAGGATATTGGAACTTTATATTTTATTTTCGGAGCTTGAGCTGGAATAGTGGGGACATCTTTAAGAATCCTAATTCGAGCTGAACTAGGACACCCTGGAGCATTTATTGGAGACGATCAAATTTATAATGTAATCGTTACTGCTCATGCTTTTATTATAATTTTCTTTATAGTTATACCTATTATAATTGGAGGGTTTGGAAACTGATTAGTTCCTTTAATATTAGGAGCACCTGATATAGCTTTTCCTCGAATAAATAATATAAGATTTTGAATACTTCCTCCTTCATTAACACTTTTAATTTCTAGTAGTATAGTAGAAAACGGAGCTGGAACAGGATGAACTGTTTATCCTCCTCTATCTTCTGGAATTGCTCATGCTGGAGCTTCAGTAGATTTAGCAATTTTTTCTCTTCATTTAGCAGGAATTTCTTCTATTTTAGGAGCAGTAAATTTTATTACAACAGTAATTAATATACGGTCTCCAGGAATTACATTAGATCGAATACCATTATTTGTTTGATCGGTAGTTATTACAGCAGTATTATTATTATTATCATTACCAGTATTAGCAGGAGCTATTACTATATTATTAACTGATCGAAATTTAAATACATCTTTCTTTGATCCAGCAGGAGGAGGTGATCCAATTTTATATCAACACTTATTCTGATTTTTTGGTCATCCAGAAGTATATATTTTAATTTTACCTGGATTCGGAATAATTTCGCATATTATTACTCAAGAAAGTGGAAAGAAGGAAACATTTGGAAACTTAGGAATAATCTATGCTATACTAGCAATTGGTTTACTTGGATTTATTGTTTGAGCTCATCATATATTTACAGTTGGAATAGACGTTGATACTCGAGCTTACTTTACATCAGCAACTATAATTATTGCTGTGCCAACTGGAATTAAGATTTTTAGTTGATTAGCTACATTACACGGAACACAATTAACTTATAGCCCAGCTATATTGTGAGCATTTGGATTCGTTTTCTTATTTACAGTTGGTGGTCTAACAGGAGTTGTACTAGCTAATTCATCTATTGATATTGTTCTTCACGATACTTATTATGTTGTTGCTCATTTCCATTATGTATTATCAATAGGAGCAGTATTTGCTATTATAGCAGGATTTGTACATTGATATCCATTATTAACTGGATTAACAATAAATCCAACTTGATTAAAAATTCAATTTTCTATTATATTTGTAGGAGTAAATTTAACATTTTTTCCTCAACATTTTTTAGGTTTAGCCGGAATACCTCGACGATATTCAGACTTTCCAGATAGCTATTTAACATGAAATGTAGTTTCTTCTTTAGGTAGTACAATCTCATTATTCGCTATTTTATACTTTTTATTTATTATTTGAGAAAGTATAATCACTCAACGAACTCCAGCTTTCCCTATACAATTATCATCATCAATTGAATGATACCATACCCTTCCTCCTGCAGAACATACTTATGCAGAACTTCCTCTATTAACTAATAACTTCTAATATGGCAGATTAGTGCAATGAATTTAAGCTTCATATATAAAGATTTTATCTTTTGTTAGAATTTAAATGGCAACATGAGCAAATTTAGGATTACAAGATAGTTCTTCTCCTTTAATAGAACAATTAAACTTTTTTCATGATCATACACTTCTTATTTTAACAATAATTACTATTTTAGTAGGATATATTATAGGAATACTAAGTTTTAATAAATTTACTAATCGATTTTTATTACATGGACAAACAATTGAAATTATTTGAACAGTATTACCTGCAATTATTTTAATATTTATTGCATTTCCTTCTTTACGACTATTATACTTAATAGACGAAATTAATACACCATCAATTACATTAAAGTCAATTGGTCATCAATGATACTGAAGTTATGAATATTCAGATTTTTTAAATCTAGAATTCGACTCATATATAGTACCAACTAATGAACTAGAAACAAACGGATTCCGATTATTAGATGTAGATAACCGAGTGGTTCTACCAATAAATAATCAAATTCGAATTTTAGTTACAGCTACTGATGTACTCCACTCATGAACAGTTCCTTCATTAGGAGTTAAGGTAGATGCTACTCCAGGACGATTAAACCAATTAAATTTTTTAATTAATCGACCAGGATTATTTTTTGGTCAATGTTCAGAAATTTGTGGAGCAAATCATAGTTTTATGCCTATTGTAATTGAAAGCATTCCTATAAATTACTTTATTAAATGAATTACTTCAATAACTAACTCATTAGATGACTGAAAGCAAGTAATGATCTCTTAAATCATATTATAGTAAATTAGCACTTACTTCTAATGATTATTATAACTAAAAAATTAGTTTTATATAAAACCTTAGTATGTCAAACTAAAAAAATTAGTTAAATCTAATATTTTTTAATCCCACAAATAGCCCCTATTAATTGGTTAATTTTATTTATTGTATTTTCAATTACATTAGTAGTTTTTAATATTTTAAACTACTTTTGTTTTTTTTATACTCCACTTAAAACATCTCA--ATCTTTAAATATTAAATTTAATAAATTAAATTGAAAATGATAACAAACTTGTTTTCTGTTTTTGACCCTTCAACAACAATTTTAAATTTATCATTAAATTGATTAAGAACATTCTTAGGATTATTCCTGATTCCAGTTTCTTATTGATTAATACCTAATCGATTCCAAGTAATTTGAAATAATATTTTATTAACACTTCATAAGGAATTCAAAACTTTACTAGGACCTTCAGGACATAATGGTAGAACATTAATGTTTATTTCATTATTCTCATTAATTATATTTAATAATTTTTTAGGTTTATTCCCTTATATTTTTACTAGTACTAGTCATTTAACTTTAACATTAGCTTTAGCTTTCCCTTTATGACTTAGTTTTATATTATATGGATGAATTAATCATACTCAACATATATTTGCTCATTTAGTTCCTCAAGGAACTCCTCCTGTTTTAATGCCTTTTATGGTATGCATTGAAACAATTAGTAATGTTATTCGACCTGGAACTTTAGCTGTTCGATTAACAGCTAATATAATTGCTGGACATTTACTGTTAACTTTATTAGGTAATACAGGTCCTATAGCATCAAATTATTTAATTTTATCATTAATTTTAACTACTCAAATTGCTTTATTAGTATTAGAATCAGCCGTAGCAATTATTCAATCATATGTATTTGCTGTATTAAGAACTCTTTATTCAAGAGAAGTAAATTAATGTCAACACATGCAAATCACCCATTTCACTTAGTAGATTATAGCCCATGACCCTTAACTGGAGCAATTGGAGCAATAACTACTGTTTCAGGATTAGTACAATGATTTCATCAATATACTATAACATTATTTATTTTAGGTAATGTTATTACTATTTTAACTATGTATCAATGATGACGAGATATTTCTCGAGAAGGAACTTTTCAAGGACTTCATACTTTTCCAGTAACTATTGGATTACGATGAGGAATAATTTTATTTATTGTATCTGAAGTATTTTTTTTTATTTCTTTTTTCTGAGCATTTTTCCATAGTAGTTTATCTCCTACAATTGAATTAGGAATAACATGACCTCCTGTAGG---AATTGCCGCATTTAATCCCTTCCAAATTCCTCTTTTAAATACTGCTATTTTATTAGCTTCTGGAGTAACTGTCACTTGAGCTCATCAT-GCTCTAATAGAAGGTAATCATTCACAAGCCACACAAGGATTATTTTTTACAATTGTATTAGGAGTATATTTTACTATTTTACAAGCTTATGAATATATTGAAGCTCCTTTTACTATTGCAGATGCTGTTTATGGATCAACTTTTTATATAGCAACAGGATTCCACGGATTACATGTACTAATTGGAACAACTTTTTTATTAATTTGCTTTTTACGTCATATTAATTATCATTTTTCTAAAAATCATCATTTTGGTTTTGAAGCTGCAGCTTGATACTGACACTTTGTAGATGTTGTATGATTATTTTTATATATTACAATTTATTGATGAGGTAGATATTTATAAAGTATATATTTGTATATGTGACTTCCAATCACAAGGACTAAACAATTTTAGTATAAATAATATTAATACTATCAGCAATAACATTAATTATTTTTATTATTACAATTGTAGTAATAATATTAGCCACTTTATTATCAAAAAAAACTTTATTAGATCGAGAAAAATGTTCTCCATTTGAATGTGGGTTTGATCCAATAAATTCCTCACGATTACCTTTTTCATTACGATTTTTTTTAATTGCTATTATTTTTTTAATTTTCGATGTAGAAATTGCTCTTTTATTACCTATAATTATAATTATTAAAACATCAAATTTAATAAATTGAACTATTACTAGATTATTTTTTATTTTCATTTTATTAATTGGCTTATATCATGAATGAAACCAAGGAGCTTTAGAATGAAATGAATAAATATGAAGCGATAAATTGCAATTAGTTTCGGCCTAATCTTAGGTGAAATTCACCCATATTTTAGGGTAATAGTTAACTATAACATTTAATTTGCATTTAAAAAGTATTGAATTTTTCAATTTACCTTATTAATTGAAACCAAAGAGAGGTATATCACTGTTAATGATAAAATTGAATTTTTATAATTCCAATTAAAGAAATATAAATGGAATTAAACCATTAAAGAGAAAAGTTAGCAGCTTTTTCTTGATCAACATATTTCATTTATATAGTTTAACAAAAACATTACATTTTCAATGTAAAAATAAAAATTTA-TTTTTTATAAATATTTAAAGATTAAAATAATCACCCTAACATCTTCAGTGTCATGCTCTAAATGTAAGCTATTTAAATTTAATTTACTAATACAACTAATATTAATAAAATAATAAATCACAATATATAACTTAATAAATAAATTTTTAAACTATTACTTTGAAATTCTTGAAGATATAAAGAATAATTTTTTAACTGAGAATATACTATTTGCCCTCCAAAAAATTCTCTTCAACCTTGATCAAAACTTTTATAAAAATATAATCCTAACTTTAATGGATAATTAATTACACCTAATGTAGAAATAACAGGTATAAATCATATAGACCCAACAAAATTAGTAAAGTTATAAAAGTATAAAGCCTTATTAGTAAAAAATAATTTTACATCTCTGATTAAATATCCTATTAAGCCTCCAACAATACAAACAAATAAAGTCAATAACTTTATTTCTAAAGGTAAACAAATTATTGCAGGATTTAAAAACATTAATCATCTTAATATACTTCCACCAATTACTGCTATAACAGTTAAAAAACAAATTCTAAATAATATAGTTCAACCTGAATCATTTAAAGGATGTAATCTTCTACTATTAAAATCACCAGTTATTGAATAATAAACTAACCGAAATGAATAACATACAGTTAATCCTGTACTAAAAAAAAAAAGAAAAAACGAAAAAACATTTACATAAGATAACATAACTATTTCTAAAATAAGATCCTTAGAATAAAATCCAGCTAAAAAAGGTATACCACATAAAGCTAAATTAGCTACATTAAAACAACTACAAGTTAACGGTATTCTTATTCTTAAGCTTCCTATTATTCGAATATCTTGAGAATTTTTTATATTATGAATAATAGAACCTGCACATATAAATAATAATGCCTTAAATAAAGCATGAGTTAATAAATGAAAAAAAGCTAATTTATAAAATCCTATAGATAAAATACTTATTATTAAACCTAATTGTCTTAAAGTTGATAAAGCAATAATTTTCTTTAAATCAAATTCAAAATTTGCACCTAATCCTGCTATAAATATAGTTAATCCTGAAACTAATAATAAAAATTGAGCTATTCATCAATTTATTAAAACATCATTAAATCGAATTAATAAATAAACCCCCGCTGTTACTAAAGTTGAAGAGTGAACTAAAGCAGAAACAGGAGTAGGAGCAGCTATTGCTGCTGGTAATCAAGAAGAAAAAGGAATTTGGGCACTTTTAGTTATAGCAGCTAATATAACTAACCCCCCAATAATTATTATTTCAATATTATTTTTTATTATATCTAAATAAAAAATATAATTTCAACTTCCATAATTTAATATTCAAGCAATAGCTAATAATAAAGCCACATCCCCAATTCGATTGGATAAAGCAGTTAATATACCAGCATTATAAGACTTTACATTTTGAAAATAAATAACTAAACAATAAGAAACTAAACCTAAGCCATCTCATCCTAATAAAATTCTAATTAAATTTGGTCTAATAATTAACATTATTATAGATATTACAAATATTAATACTAATAAAATAAACCGATTAATATTATAATCTTCTTCTATATATTGATTTCTATAAAAAATTACTAAAGAAGAAATTAACAAAACAAAAGATATAAATATTAAGCTTATTCAATCAAATAAAAATGTTATAACAATAGATATAGATTGTAATCTTAAAATTTCTCATTCAATAAAATATACTAAATCTGTTAATAAAAACTTTAATCTAATTAAAAATAATCTTAATCTAATTGATATTAAAAAATAAAATCTAATTTTACAATAATTAACTAAATAATTCACGATCTAAAATGAATAATTTCATATCATTGACACCACAAATCAATA-TTTTTTTTAAACTATTTAAATAAATTCATAACATACAAAAATTACTTTTTAAAATTAATAAATTTAAAGGTAATCAATGTAATATTAATAATAAAAATTCTCGAGTAGTTCCTACAGAAAAAAAATAAACTCCAGAATAAATTTTTCCATGTTGACTATATGCAAATAAATATAAAGAATAAGCTGCTCTAAAAAAAGATAAAAAAGATAGTATAATCATAGTAATTCAAGACCAACTAACAATTCTATTCAATAAAGAAATTTCTCCTAATAAATTTAACGTTGGAGGAGCAGCTATATTACCAGAACATAATAAAAATCATCATAAACTTAATGTTGGTATAAAATTTAATAATCCCTTATTAATTAATAAACTTCGGCTTCCTATTCGTTCATAAGAAATATTAGCTAAACAAAATAAACCAGAAGAACATAAACCATGAGCAATTATTAAAGCATAAGACCCTGTTAACCCTCAATAAGTTATTGTTAATAATCCTCTTAAAACAATACCCATATGAGCTACAGAAGAATAAGCAATTAAAGCCTTTAAATCTGTTTGTCGTAAACATACTAAACTAATTAAAACCCCTCCAACTAAACTAATACTAATTCATCAATAATTATATTTTACACCAGAAATTTGTAGTAAGGAAAATATTCGTAATAAACCGTATCCTCCTAATTTTAATAAAATACCAGCTAAAATTATAGATCCAGAAACTGGGGCTTCAACATGAGCCTTAGGTAATCATAAATGAACCAAAAATATAGGTATTTTTACTAAAAAAGCAAAAACTAGAGAAAGATACAATAAA-TTAAAGTTAGAAAATCTGTAATTTAATAATAAAGTAAAAGATAATGTATTTTTTGAATTTAAAATATAAAAAATACCAATTAATAAAGGTAAAGAAGCTAAAAGAGTATAAAATAATAAATAAACCCCTGCTTGCAATCGTTCAGGTTGATACCCTCAACCTAAAATTAAAAATAATGTAGGAATTAAACTAGCTTCAAAAAATAAATAAAATATAAAAACTCTTATTGATCTAAATGTTAATACTAACATAAAAAGTAAAAATAAAATTATAAAAACAAATAACTTTTCATAATTATTTGTTGAAAATACTTTTTCACTTGCTATCAATATTAGCCCACAAATTCAAAAACTTAATAAAATTAATCCATAAGAAACTATATCTAACCCAAAATAATAAGAAATATAATTAAAATAATTTAAAGATCTTAAATTAATTATAAACATAAAAGTTAATAAAAAAATCAAATTTTGAACCGTTCAATAAAAATTTTTTAAAAAAGAAAGAGGAAATATAAATATTAATATAAAAATAAACTTTAACATTGTAAAATAGAAAAACTTTGAAAATAATCATTACCATGAGTACGAATTATAGAAACCAAAATTGATAAACCTAAAACCCCTTCACATACACAAAAAGTTAAAAAAAATATACTAAAATAAGTTTCATAATTTATAAAATTTAAATAAAAAAATAAAAAAATAAATAAACTTAATACTATATATTCAAGTCTTAATAAAGTTGATAATAAATGCTTTCGATTAGAAACAAATACTATACAACCAAATAAAAACATAATTATTGATAAATAAAATATTAAAAATATATTTGCCATTAATATAAGTTTAAATAGTTTAACAAAAACATCAGTCTTGTAAACTGGAAATAAGAATTTCTCTTTTTAAACTTCAAGAAAAAAGAAATCTCTTTTTCACTAACTCCCAAAGTTAATATTTTAAATAAACTATTTCTTGAAATTACAAAATTAATTATTATAATAATATGCTTAATTATAAGATTTATTTTTATACAAATAAAACATCCTTTATCAATAGGTTTAATACTATTAATTCAAACATTTTTAACATGTTTAATTACAGGAATTTATGTTAAATCTTTTTGATTTTCTTATGTATTATTTTTAATTTTTTTAGGAGGAATACTAATTTTATTTATTTATGTTACTTCATTATCATCAAATGAAATATTTACTATATCTTTTAAATTAACAATATTTAGATTAGTTTTATTTTCTCTTAGTATGGTAATTTTCTTTATTTTAGATAAAACTTTGATTGAACAATTTATTATTAATATAGAAATAGAAAAATTTTCAATAACAAATAATTTAATTAACGAAAATATTTTATCATTAAATAAAATATACAATTTTCCTACAAATTTAATTACATTACTACTAATTAATTATTTATTTCTTACTTTATTAGTAACAGTAAAAATTACAAAAAAATTTTATGGACCATTACGACCAATAAATTAATGTTTAAACCTATTCGAAAAACCCACCCTTTAATTAGAATCGCTAATAATGCATTAGTAGATTTACCTGCACCATCTAATATTTCCGCCTGATGAAATTTTGGTTCTTTATTAGGATTATGCTTAATACTACAAATTTTAACTGGATTATTCCTAGCTATACACTATGCTGCAGATATTGAAACAGCTTTTAATAGAGTAAATCATATTTGTCGAGATGTAAATAACGGATGATTTTTACGAATTTGTCACGCTAACGGAGCTTCTTTTTTTTTTGCTTGTTTATTTATTCATGTAGGACGGGGAGTATATTATGAATCTTACTTATATCATATAACTTGAAATACTGGAGTTATTATTTTATTTTTAACAATAGCAACAGGATTTTTAGGATATGTATTACCATGAGGACAAATATCATTTTGAGGAGCAACAGTTATTACTAATTTATTATCAGCAGTACCTTACCTAGGAATGGACCTAGTCCAATGAATTTGAGGGGGATTTGCAGTTGATAACGCCACTTTAACTCGATTTTTTACATTTCATTTTATTTTTCCATTTATTATTTTAGCTTTAATAATGATTCATTTATTATTTTTACACCAAACAGGATCTAATAATCCTCTTGGATTAAATAGAAACGTAGATAAAATTCCATTTCATCCTTATTTTATTTATAAGGATATTTTTGGATTTATTGTATTTTTATGAATTTTAGTAACATTTATTTGAAAATTTAATTACTTACTAATAGACCCAGAAAACTTTATTCCTGCTAATCCTTTAGTTACTCCAGTACATATTCAACCAGAATGATACTTTTTATTTGCTTACGCTATTTTACGATCAATTCCTAATAAGCTAGGAGGAGTAATTGCTTTAGTATTATCAATTGCTATTTTATTAATTTTACCTTTCACACACTCTAGCAAGTTTCGAGGATTACAATTTTACCCATTAAATCAAATTTTATTTTGAAATATAGTAATTGTAGCTTCGTTATTAACTTGAATTGGAGCTCGACCAGTAGAAGATCCATATATTTTAACAGGTCAAATTTTAACTGTATTATATTTCTCTTACTTTATTATTAATCCTTTATTAGCAAAGTTTTGAGATAAGCTATTAAATTAATTAATAAGCTTTTATAGCATATGTCTTGAAAACATAAGAAAGAAGTAAAGTCTTCTATTAAT-TTATACTAAATTTTATTCATTAAAATAATAAAGAAATAAAAAAAATCTTTAATCCTACAAAGAAAAATAAATAATTTAAAGATAAAGGTAAAAAACTTTTTCAAGCTAAATACATTAATTTATCATAACGAAATCGAGGTAAAGTCCCTCGAACTCAAATAAAAATAAAAGAAATAAAAGATAATTTTAAAAAAAATATAAATCTATAAATATCACTACCTAAAAAAATAACTACAAATAATATACTTATAAATAAAATACTAGAATATTCAGCTAAAAAAATTAAAGCAAATCCCCCACTTCTGTATTCAACATTAAATCCAGAAACTAATTCTGATTCCCCTTCAGCAAAATCAAAAGGAGTACGATTAGTTTCAGCTAAACAAGAAGCTAGCCAAACTAAACCTAATGGAAAACAAAAAAAAATAAATCAAACATAATCTTGATAAGAATAAAAACTTAAAAAATTATAATTACCTACTAAAAAAATAAAACTTAATAAAATTAATGCTAAACTAACTTCATAAGAAATAGTTTGAGCTACAGCCCGTAACCCCCCCAATAAAGCATAATTAGAATTAGAAGATCAACCTGCAATCATTACAGTATAAACTCCTAATCTAGTACAACATAAAAAAAACAAAACACCTAAATTAAAAGAATATAACTTAATTAAATAAGGAATACATATTCAAATTAATAAAGATAAAAATAAAGAAAAAACAGGAGAAAAATAATAAGAAATATAATTAGATAATAATGGATATGTTTGTTCCTTAGTAAACAATTTTACAGCATCACTAAATGGTTGTAATAATCCATTAAATCCAACTTTATTTGGTCCTTTACGAATTTGAATGTAACCTAAAACCTTACGCTCTAATAAAGTCAAAAAAGCTACACCAACTATTACACAAATTACTAATAATAAACTTCCAATTAAAGGTATAATACCATCAAATATAAACAATACTATTTATAATTAAAAAT--TATATATATAAATTCTAAATTTATTGCACTAGTCTGCCAAAATAGTAAATTATTTTAATAATTTTCATTTAAATAAAATTATATTTTTTATATTAGGTCCTTTCGTACTACAATATAATAATTTATTAAAGATAGAAACCAACCTGGCTTACGCCGGTTTGAACTCAGATCATGTAAGAATTCAAAGGTCGAACAGACCTAAACTTTAAACTTCTACACCTAAAAATAACTCTTAATCCAACATCGAGGTCGCAATCTTTTTTATCGATATGAACTCTCTAAAAAAATTACGCTGTTATCCCTAAGGTAACTTAAATTTTTAATCCATAAAACAGGATCTTTTATTCATAAATCAATGTAAATAAATAATAAAAGTTTATTTAATTTTAATACCACCCCAGTAAAATTTTATTTAAAATATAAATTTTAAAATTCTTTATAATTTATAATTTATAAAAATAAAGATCTATAGGGTCTTCTCGTCTTTTAATTAAATTTTAGCTTTTTAACTAAAAAATAAAGTTCTATATAAATTTTAAAAAAACAGTATATATCTCATTCAACCATTCATACCAGCCTTCAATTAAAAGACTATTGATTATGCTACCTTCGCACGGTCAAAATACCGCGGCCCTTTAAAACTCAGTGGGCAGGCTAGACTTTAAATAAAATACAAAAAGACATGTTTTTGTTAAACAGGTGAATATATTTAATTTGCCGAATTCTTCATTAAAACCTATCAAATTAATTACTTTATATAAATTTATATACTAATTTTATCATAATTACTAAATTTTTATTATTAAAATTTAAATTTTAATAAATAATTTAATTTAAATTAAATAATTTTTTATAAAAAATAAATTATAACAAATTTATTAATAATAGCTATTTTTAAGCTTATATTTATTTAAAAATTATAAAAAATATAAAATTTTATTTTAAAGCTCATCCCTTAAAATATTACTTTATTTAATTATTAAATTAAAAAATTAACTTAATAAAATAAATAAGCTAAATTAAATTCATTTCTTAAAAAACTAGATATATTTTAAAACGATTAACATTTCATTTCTAATTACATATTTAAAATAGTTATTCCACAATAACTTTTATATATAATTAAATCTTTAAAATTCGAGAAAAATTATTATAATAATTTATTATTTAATAAACCCTGATACACAAGGTACAATAAATTAAATTTTCTTAAAAATTAAAAATTTTTCAAATTATTTCAATATTCTTTTAAAATACTAATACACTATAATTAAAATTATTATTTCATTATAAATTACTAAAACTATAAAAAATAAAATTATTTTTATTAATAATTATAA----ATAAAAAAAAATAATTAATAAATAATTATTATCAATTTAAATTGATTTGCACAAATTTCTTTTCAATGTAAATGAAATACTTTACTAATTAAGCTTTAAATTGTCATTCTAGATACACTTTCCAGTACATCTACTATGTTACGACTTATCTCATTTTAAAAATGAGAGCGACGGGCGATGTGTGCATGTTTTAGAGCTATAATCATATAAATAATCTATTTTATATTACTATTAAATCCACCTTCAAATTTTTATTTCAAAAAATTATCCGTATAAATATATTTATTGTAATCCATTTCTACTTAACCATAAACTGCACCTTGACCTGACATATTATTTAATGAAATATCAAGAAAATTATTAATCTTATAATATATTCTGATGACGGCGATATACAAATTGAAAACAAAATTAAGTGAGGTCCAACGTGGATTATCAATTACAGAACAGATTCCTCTAAATAGACTAAAACACCGCCAAATTCTTTAAATTTTAAGAATATAACTAATACTACTTAAGTATTCTTATATATTTAATTTTAATAATAGGGTATCTAATCCTAGTTTATTATAAAATTTTTATAGCTTAAATTAATCTACATTTTAATAATAAATAAATTTAAAAATTTCACCTAATAAATTTATATATAAATTAAATAATTATAAACAATTTAACTAATACTAAAAATTTTTATTTGCATCATTTGTATAACCGCAGTAGCTGGCACAAATTTTACCAATACTATATATTATTACTAATTCAAAATTTCTTTTATAATTAATATTAATTACTGCGAATAAATTAAAAATTATTAATTTTTAAAATTAATAAAAATTCACACAAAAATTTACATGTAAAATAAAATAATAATAAAATATTTAACTAGAATAAAATAATCTTATTAACATTAAATAATTATAAATTAAATTTAAAATTTAATAAAAAATAAAATTATTTTAATAAAAATATATAAACTATTTTAATAATTATTAAAAATATAAAATAATTAAATAAAGTATACTTCTTTCAAAAATTAANN------T----------------TAATATAATTTTAAAAATAAAATAATAATTTTAAAATTATTATTATTATTTATATACATAATTTATAATTTTAATAAATTAATTAAATTTATTATTAANG----------------TTAAAATTTTTAATTTATATAATATATTTATATATATATATATATTTATTATAAATTTATTATTATATAATAAATATAATTTTTTTTTTCAAATATAAGACTATATGGTCTATAAATTATATCACCTTATTTATATAAATATATAATATAATAAATTTATATATATATATAAATCATTTATATACTAGT-TAATTAAATTTTTGTCCCGTTATTTATAATTATTATTTATAATAATAAATTTTGTAAANNNNNNNNN
>11MUTE491 [organism=Anopheles coluzzii] [subgroup= Forest chromosomal form]
AATGAATTGCCTGATAAAAAGGATTACCTTGATAGGGTAAATCATGAAATTTAACGTTTCATTCATTATATTTAACAGAATTAAACTGTTTCTAAAAGAATCAAAATCTTTTGTGCATCATACACTAAAATATAAAAAGATAAGCTAATTAAGCTATTGGGTTCATACCCCACTTATAAAGGTTATAATCCTTTTCTTTTTAATCAAAAAAATTTCTAATAATATTTTTTTAATTATATTAATTTTTGGAACTTTAGTGACAATTTCCTCAAATTCTTGATTGGGAGCTTGAATAGGTTTAGAAATTAATTTATTATCATTTATCCCCCTAATAAATGATAATAAAAAAAATTTATTAACCTCAGAAAGATCACTAAAATATTTTTTAACTCAAGCATTTGCTTCTTCAATTTTATTATTTGCAATTATTATATTAATATTTTTATATAACAATAATTTATCTTTATATAATTCATTTAATGAAATTTTAATTTTATCTACACTATTACTAAAAAGAGGTGCAGCCCCTTTTCATTTTTGATTTCCAGAAGTTATAGAAGGATTATCTTGAGTTAATGGATTAATTTTAATAACATGACAAAAAATTGCTCCATTAATATTAATTTCTTATAATTTTATTTACAATTTTTTTATAATTTCTATTATTTTATCTATATTAATTGGATCTTTAGGAGGATTGAATCAAACTTCAATTCGAAAATTAATAGCTTTTTCATCAATTAATCATTTAGGATGAATATTATTAGCAATAATAAATAATGAAATATTATGAATAACATATTTTTTAATATACTCATTATTATCTTTTTCAATTGTTTTAATATTCAATAATTTTAAATTATTTTATTTTAATCAAATTTTTAATTTATCAATAATAAATCCTATTATTAAATTATTAATTTTTTTAAATTTGTTATCATTAGGAGGATTACCTCCATTTTTAGGATTTTTACCAAAATGACTTGTTATTCAAAATTTAACAGCAATAAACCAATTATTTATTTTAACAATTAGAGTATGTTTAACTTTAATTACATTATATTTTTATCTTCGATTATCTTATAGAATTTTTATATTAAATTATCAAAAAAACTCATGAATATTAAAAAATAATTTTAATAATAAAATATCATCTATTAGACTAATTTTTAATTTTATTTCAATTGGGGGATTAGTAATAATTTCAATAATTTATATTATTATATAAGAATTTAAGTTAATTAAACTAATAGCCTTCAAAGCTGAAAATATTTGTATTAATCTTTTAATTCTTAAGCTTTAATAAATTAAATTATTCCTTTAGAATTGCAGTCTAATATCATTATTGACTATAAAGCCTGATTAAAGAGAAAAATTCCCATAAATAAATTTACAATTTATCGCCTAAACTTCAGCCATTTAATCGCGACAATGATTATTTTCAACAAATCATAAGGATATTGGGACTTTATATTTTATTTTCGGAGCTTGAGCTGGAATAGTAGGGACATCTTTAAGAATCCTAATTCGAGCTGAACTAGGACACCCTGGAGCATTTATTGGAGACGATCAAATTTATAATGTAATCGTTACTGCTCATGCTTTTATTATAATTTTCTTTATAGTTATACCTATTATAATTGGAGGGTTTGGAAACTGATTAGTTCCTTTAATATTAGGAGCACCTGATATAGCTTTTCCTCGAATAAATAATATAAGATTTTGAATGCTTCCTCCTTCATTAACACTTTTAATTTCTAGTAGTATAGTAGAAAACGGGGCTGGAACAGGATGAACTGTTTATCCTCCTCTATCTTCTGGAATTGCTCATGCTGGAGCTTCAGTAGATTTAGCAATTTTTTCTCTTCATTTAGCAGGAATTTCTTCTATTTTAGGAGCAGTAAATTTTATTACAACAGTAATTAATATACGGTCTCCAGGAATTACATTAGATCGAATACCATTATTTGTTTGATCGGTAGTTATTACAGCAGTATTATTATTATTATCATTACCAGTATTAGCAGGAGCTATTACTATATTATTAACTGATCGAAATTTAAATACATCTTTCTTTGATCCAGCAGGAGGAGGTGACCCAATTTTATATCAACACTTATTCTGATTTTTTGGTCATCCAGAAGTATATATTTTAATTTTACCTGGATTCGGAATAATTTCGCATATTATTACTCAAGAAAGTGGAAAAAAGGAAACATTTGGAAACTTAGGAATAATCTATGCTATACTAGCAATTGGTTTACTTGGATTTATTGTTTGAGCTCATCATATATTTACAGTTGGAATAGACGTTGATACTCGAGCTTACTTTACATCAGCAACTATAATTATTGCTGTGCCAACTGGAATTAAGATTTTTAGTTGATTAGCTACATTACACGGAACACAATTAACTTATAGCCCAGCTATATTGTGAGCATTTGGATTCGTTTTCTTATTTACAGTTGGTGGTCTAACAGGAGTTGTACTAGCTAATTCATCTATTGATATTGTTCTTCACGATACTTATTATGTTGTTGCTCATTTCCATTATGTATTATCAATAGGAGCAGTATTTGCTATTATAGCAGGATTTGTACATTGATATCCATTATTAACTGGATTAACAATAAATCCAACTTGATTAAAAATTCAATTTTCTATTATATTTGTAGGAGTAAATTTAACATTTTTTCCTCAACATTTTTTAGGTTTAGCCGGAATACCTCGACGATATTCAGACTTTCCAGATAGCTATTTAACATGAAATGTAGTTTCTTCTTTAGGTAGTACAATCTCATTATTCGCTATTTTATACTTTTTATTTATTATTTGAGAAAGTATAATCACTCAACGAACTCCAGCTTTCCCAATACAATTATCATCATCAATTGAATGATACCATACCCTTCCTCCTGCAGAACATACTTATGCAGAGCTTCCTTTATTAACTAATAACTTCTAATATGGCAGATTAGTGCAATGAATTTAAGCTTCATATATAAAGATTTTATCTTTTGTTAGAATTTAAATGGCAACATGAGCAAATTTAGGATTACAAGATAGTTCTTCTCCTTTAATAGAACAATTAAACTTTTTTCATGATCATACACTTCTTATTTTAACAATAATTACTATTTTAGTAGGATATATTATAGGAATACTAAGTTTTAATAAATTTACTAATCGATTTTTATTACATGGACAAACAATTGAAATTATTTGAACAGTATTACCTGCAATTATTTTAATATTTATTGCATTTCCTTCTTTACGACTATTATACTTAATAGACGAAATTAATACACCATCAATTACATTAAAGTCAATTGGTCATCAATGATACTGAAGTTATGAATATTCAGATTTTTTAAATCTAGAATTCGACTCATATATAGTACCAACTAATGAACTAGAAACAAACGGATTCCGATTATTAGATGTAGATAACCGAGTGGTTCTACCAATAAATAATCAAATTCGAATTTTAGTTACAGCTACTGATGTACTCCACTCATGAACAGTTCCTTCATTAGGAGTTAAGGTAGATGCTACTCCAGGACGATTAAACCAATTAAATTTTTTAATTAATCGACCAGGATTATTTTTTGGTCAATGTTCAGAAATTTGTGGAGCAAATCATAGTTTTATGCCTATTGTAATTGAAAGCATTCCTATAAATTACTTTATTAAATGAATTACTTCAATAACTAACTCATTAGATGACTGAAAGCAAGTAATGATCTCTTAAATCATATTATAGTAAATTAGCACTTACTTCTAATGATTATTATAACTAAAAAATTAGTTTTATATAAAACCTTAGTATGTCAAACTGAAAAAATTAGTTAAATCTAATATTTTTTAATCCCACAAATAGCCCCTATTAATTGGTTAATTTTATTTATTGTATTTTCAATTACATTAGTAGTTTTTAATATTTTAAACTACTTTTGTTTTTTTTATACTCCACTTAAAACATCTCA--ATCTTTAAATATTAAATTTAATAAATTAAATTGAAAATGATAACAAACTTGTTTTCTGTTTTTGACCCTTCAACAACAATTTTAAATTTATCATTAAATTGATTAAGAACATTCTTAGGATTATTCCTAATTCCAGTTTCTTATTGATTAATACCTAATCGATTCCAAGTGATTTGAAATAATATTTTATTAACACTTCATAAGGAATTCAAAACTTTACTAGGACCTTCAGGACATAATGGTAGAACATTAATGTTTATTTCATTATTCTCATTAATTATATTTAATAATTTTTTAGGTTTATTCCCTTATATTTTTACTAGTACTAGTCATTTAACTTTAACATTAGCTTTAGCTTTCCCTTTATGACTTAGTTTTATATTATATGGATGAATTAATCATACTCAACATATATTTGCTCATTTAGTTCCTCAAGGAACTCCTCCTGTTTTAATGCCTTTTATGGTATGCATTGAAACAATTAGTAATGTTATTCGACCTGGAACTTTAGCTGTTCGATTAACAGCTAATATAATTGCTGGACATTTACTGTTAACTTTATTAGGTAATACAGGTCCTATAGCATCAAATTATTTAATTTTATCATTAATTTTAACTACTCAAATTGCTTTATTAGTATTAGAATCAGCCGTAGCAATTATTCAATCATATGTATTTGCTGTATTAAGAACTCTTTATTCAAGAGAAGTAAATTAATGTCAACACATGCAAATCACCCATTTCACTTAGTAGATTATAGCCCATGACCCTTAACTGGAGCAATTGGAGCAATAACTACTGTTTCAGGATTAGTACAATGATTTCATCAATATACTATAACATTATTTATTTTAGGTAATGTTATTACTATTTTAACTATATATCAATGATGACGAGATATTTCTCGAGAAGGAACTTTTCAAGGACTTCATACTTTTCCAGTAACTATTGGATTACGATGAGGAATAATTTTATTTATTGTATCTGAAGTATTTTTTTTTATTTCTTTTTTCTGAGCATTTTTCCATAGTAGTTTATCTCCTACAATTGAATTAGGAATAACATGACCTCCAGTAGG---AATTGCCGCATTTAATCCCTTCCAAATTCCTCTTTTAAATACTGCTATTTTATTAGCTTCTGGAGTAACTGTCACTTGAGCTCATCAT-GCTCTAATAGAAGGTAATCATTCACAAGCCACACAAGGATTATTTTTTACAATTGTATTAGGAGTATATTTTACTATTTTACAAGCTTATGAATATATTGAAGCTCCTTTTACTATTGCAGATGCTGTTTATGGATCAACTTTTTATATAGCAACAGGATTCCACGGATTACATGTACTAATTGGAACAACTTTTTTATTAATTTGCTTTTTACGTCATATTAATTATCATTTTTCTAAAAATCATCATTTTGGTTTTGAAGCTGCAGCTTGATACTGACACTTTGTAGATGTTGTATGATTATTTTTATATATTACAATTTATTGATGAGGTAGATATTTATAAAGTATATATTTGTATATGTGACTTCCAATCACAAGGACTAAACAATTTTAGTATAAATAATATTAATACTATCAACAATAACATTAATTATTTTTATTATTACAATTGTAGTAATAATATTAGCCACTTTATTATCAAAAAAAACTTTATTAGATCGAGAAAAATGTTCTCCATTTGAATGTGGATTTGATCCAATAAATTCCTCACGATTACCTTTTTCATTACGATTTTTTTTAATTGCTATTATTTTTTTAATTTTCGATGTAGAAATTGCTCTTTTATTACCTATAATTATAATTATTAAAACATCAAATTTAATAAATTGAACTATTACTAGATTATTTTTTATTTTCATTTTATTAATTGGCTTATACCATGAATGAAACCAAGGAGCTTTAGAATGAAATGAATAAATATGAAGCGATAAATTGCAATTAGTTTCGGCCTAATCTTAGGTGAAATTCACCCATATTTTAGGGTAATAGTTAACTATAACATTTAATTTGCATTTAAAAAGTATTGAATTTTTCAATTTACCTTATTAATTGAAACCAAAGAGAGGTATATCACTGTTAATGATAAAATTGAATTTTTATAATTCCAATTAAAGAAATATAAATGGAATTAAACCATTAAAGAGAAAAGTTAGCAGCTTTTTCTTGATCAACATATTTCATTTATATAGTTTAACAAAAACATTACATTTTCAATGTAAAAATAAAAATTTA-TTTTTTATAAATATTTAAAGATTAAAATAATCACCCTAACATCTTCAGTGTCATGCTCTAAATGTAAGCTATTTAAATTTAATTTACTAATACAACTAATATTAATAAAATAATAAATCACAATATATAACTTAATAAATAAATTTTTAAACTATTACTTTGAAATTCTTGAAGATATAAAGAATAATTTTTTAACTGAAAATATACTATTTGCCCTCCAAAAAATTCTCTTCAACCTTGATCGAAACTTTTATAAGAATATAATCCTAACTTTAATGGATAATTAATTACACCTAATGTAGAGATAACAGGTATAAATCATATAGACCCGACAAAATTAGTAAAGTTATAAAAATATAAAGCCTTATTAGTAAAAAATAATTTTACATCTCTGATTAAATATCCTATTAAGCCTCCAACAATACAAACAAATAAAATCAATAACTTTATTTCTAAAGGTAAACAAATTATTGCAGGATTTAAAAACATTAATCATCTTAATATACTTCCACCAATTACTGCTATAACAGTTAAAAAACAAATTCTAAATAATATAGTTCAACCTGAATCATTTAAAGGATGTAATCTTCTACTATTAAAATCACCAGTTATTGAATAATAAACTAACCGAAATGAATAACATACAGTTAATCCTGTACTAAAAAAAAAAAGAAAAAACGAAAAAACATTTACATAAGATAATATAACTATTTCTAAAATAAGATCCTTAGAATAAAATCCAGCTAAAAAAGGTATACCACATAAAGCTAAATTAGCTACATTAAAACAACTACAAGTTAACGGTATTCTTATTCTTAAGCTTCCTATTATTCGAATATCTTGAGAATTTTTTATATTATGAATAATAGAACCTGCACATATAAATAATAATGCCTTAAATAAAGCATGAGTTAATAAATGAAAAAAAGCTAATTTATAAAATCCTATAGATAAAATACTTATTATTAAACCTAATTGTCTTAAAGTTGATAAAGCAATAATTTTCTTTAAATCGAATTCAAAATTTGCACCTAACCCTGCTATAAATATAGTTAATCCTGAAACTAATAATAAAAATTGAGCTATTCATCAATTTATTAAAACATCATTAAATCGAATTAATAAATAAACCCCTGCTGTTACTAAAGTTGAAGAGTGAACTAAAGCAGAAACAGGAGTAGGAGCAGCTATTGCTGCTGGTAATCAAGAAGAAAAAGGAATTTGGGCACTTTTAGTTATAGCAGCTAATATAACTAACCCCCCAATAATTATTATTTCAATATTATTTTTTATTATATCTAAATAAAAAATATAATTTCAACTTCCATAATTTAATATTCAAGCAATAGCTAATAATAAAGCCACATCCCCAATTCGGTTGGATAAAGCAGTTAATATACCAGCATTATAAGACTTTACATTTTGAAAATAAATAACTAAACAATAAGAAACTAAACCTAAGCCATCTCATCCTAATAAAATTCTAATTAAATTTGGTCTAATAATTAACATTATTATAGATATTACAAATATTAATACTAATAAAATAAACCGATTAATATTATAATCTTCTTCTATATATTGATTTCTATAAAAAATTACTAAAGAAGAAATTAACAAAACAAAAGATATAAATATTAAGCTTATTCAATCAAATAAAAATGTTATAACAATAGATATAGATTGTAATCTTAAAATTTCTCATTCAATAAAATATACTAAATCTGTTAATAAAAACTTTAATCTAATTAAAAATAATCTTAATCTAATTGATATTAAAAAATAAAATCTAATTTTACAATAATTAACTAAATAATTCACGATCTAAAATGAATAATTTCATATCATTGACACCACAAATCAATATTTTTTTTTAAACTATTTAAATAAATTCATAACATACAAAAATTACTTTTTAAAATTAATAAATTTAAAGGTAATCAATGTAATATTAATAATAAAAATTCTCGAGTAGTTCCTACAGAAAAAAAATAAACTCCAGAATAAATTTTTCCATGTTGACTATATGCAAATAAATATAAAGAATAAGCTGCTCTAAAAAAAGATAAAAAAGATAGTATAATCATAGTAATTCAAGACCAACTAACAATTCTATTCAATAAAGAAATTTCTCCTAATAAATTTAACGTTGGAGGAGCAGCTATATTACCAGAACATAATAAAAATCATCATAAACTTAATGTTGGTATAAAATTTAATAATCCCTTATTAATTAATAAACTTCGACTTCCTATTCGTTCATAAGAAATATTAGCTAAACAAAATAAACCAGAAGAACATAAACCATGAGCAATTATTAAAGCATAAGACCCTGTTAACCCTCAATAAGTTATTGTTAATAATCCTCTTAAAACAATACCCATATGAGCTACAGAAGAATAAGCAATTAAAGCCTTTAAATCTGTTTGTCGTAAACATACTAAACTAATTAAAACCCCTCCAACTAAACTAATACTAATTCATCAATAATTATATTTTACACCAGAAATTTGTAGTAAGGAAAATATTCGTAATAAACCATATCCTCCTAATTTTAATAAAATACCAGCTAAAATTATAGATCCAGAAACTGGGGCTTCAACATGAGCCTTAGGCAATCATAAATGAACCAAAAATATAGGTATTTTTACTAAAAAAGCAAAAACTAGAGAAAGATACAATAAA-TTAAAGTTAGAAAATCTATAATTTAATAATAAAGTAAAAGATAATGTATTTTTTGAATTTAAAATATAAAAAATACCAATTAATAAAGGTAAAGAAGCTAAAAGAGTATAAAATAATAAATAAACCCCTGCTTGCAATCGTTCAGGTTGATACCCTCAACCTAAAATTAAAAATAATGTAGGAATTAAACTAGCTTCAAAAAATAAATAAAATATAAAAACTCTTATTGATCTAAATGTTAATACTAACATAAAAAGTAAAAATAAAATTATAAAAACAAATAACTTTTCATAATTATTTGTTGAAAATACTTTTTCACTTGCTATCAATATTAGCCCACAAATTCAAAAACTTAATAAAATTAATCCGTAAGAAACTATATCTAACCCAAAATAATAAGAGATATAATTAAAATAATTTAAAGATCTTAAATTAATTATAAACATAAAGGTTAATAAAAAAATCAAATTTTGAACCGTTCAATAAAAATTTTTTAAAAAAGAAAGAGGAAATATAAATATTAATATAAAAATAAACTTTAACATTGTAAAATAGAAAAACTTTGAAAATAATCATTACCATGAGTACGAATTATAGAAACCAAAATTGATAAACCTAAAACCCCTTCACATACACAAAAAGTTAAAAAAAATATACTAAAATAAGTTTCATAATTTATAAAATTTAAATAAAAAAATAAAAAAATAAATAAACTTAATACTATATATTCAAGTCTTAATAAAGTTGATAATAAATGCTTTCGATTAGAAACAAATACTATACAACCAAATAAAAACATAATTATTGATAAATAAAATATTAAAAATATATTTGCCATTAATATAAGTTTAAATAGTTTAACAAAAACATCAGTCTTGTAAACTGGAAATAAGAATTTCTCTTTTTAAACTTCAAGAAAAAAGAAATCTCTTTTTCACTAACTCCCAAAGTTAATATTTTAAATAAACTATTTCTTGAAATTACAAAATTAATTATTATAATAATATGCTTAATTATAAGATTTATTTTTATACAAATAAAACATCCTTTATCAATAGGTTTAATACTATTAATTCAAACATTTTTAACATGTTTAATTACAGGAATTTATGTTAAATCTTTTTGATTTTCTTATGTATTATTTTTAATTTTTTTAGGAGGAATACTAATTTTATTTATTTATGTTACTTCATTATCATCAAATGAAATATTTACTATATCTTTTAAATTAACAATATTTAGATTAGTTTTATTTTCTATTAGTATAGTAATTTTCTTTATTTTAGATAAAACTTTGATTGAACAATTTATTATTAATATAGAAATAGAAAAATTTTCAATAACAAATAATTTAATTAACGAAAATATTTTATCATTAAATAAAATATACAATTTTCCTACAAATTTAATTACATTACTACTAATTAATTATTTATTTCTTACTTTATTAGTAACAGTAAAAATTACAAAAAAATTTTATGGACCATTACGGCCAATAAATTAATGTTTAAACCTATTCGAAAAACCCACCCTTTAATTAGAATCGCTAATAATGCATTAGTAGATTTACCTGCACCATCTAATATTTCCGCCTGATGAAATTTTGGTTCTTTATTAGGATTATGCTTAATACTACAAATTTTAACTGGATTATTCCTAGCTATACACTATGCCGCAGATATTGAAACAGCTTTTAATAGAGTAAATCATATTTGTCGAGATGTAAATAATGGATGATTTTTACGAATTTGTCACGCTAACGGAGCTTCTTTTTTTTTTGCTTGTTTATTTATTCATGTAGGACGAGGAGTATATTATGAATCTTACTTATATCATATAACTTGAAATACTGGAGTTATTATTTTATTTTTAACAATAGCAACAGGATTTTTAGGATATGTATTACCATGAGGACAAATATCATTTTGAGGAGCAACAGTTATTACTAATTTATTATCAGCAGTACCTTACCTAGGAATGGATCTAGTTCAATGAATTTGAGGGGGATTTGCAGTTGATAACGCCACTTTAACTCGATTTTTTACATTTCATTTTATTTTTCCATTTATTATTTTAGCTTTAATAATGGTTCATTTATTATTTTTACACCAAACAGGATCTAATAATCCTCTTGGATTAAATAGAAACGTAGATAAAATTCCATTTCATCCTTATTTTATTTATAAGGATATTTTTGGATTTATTGTATTTTTATGAATTTTAGTAACATTTATTTGAAAATTTAATTACTTACTAATAGATCCAGAAAACTTTATTCCTGCTAATCCTTTAGTTACTCCAGTACATATTCAACCAGAATGATACTTTTTATTTGCTTACGCTATTTTACGATCAATTCCTAATAAGCTAGGAGGAGTAATTGCTTTAGTACTATCAATTGCTATTTTATTAATTTTACCTTTCACACACTCTAGCAAGTTTCGAGGATTACAATTTTACCCATTAAATCAAATTTTATTCTGAAATATAGTAATTGTAGCTTCGTTATTAACTTGAATTGGAGCTCGACCAGTAGAAGACCCATATATTTTAACAGGTCAAATTTTAACTGTATTATATTTCTCTTACTTTATTATTAATCCTTTATTAGCAAAGTTTTGAGATAAGCTATTAAATTAATTAATAAGCTTTTATAGCATATGTCTTGAAAACATAAGAAAGAAGTAAAGTCTTCTATTAAT-TTATACTAAATTTTATTCATTAAAATAATAAAGAAATAAAAAAGATCTTTAATCCTACAAAGAAAAATAAATAATTTAAAGATAAAGGTAAAAAACTTTTTCAAGCTAAATACATTAGTTTATCATAACGAAATCGAGGTAAAGTCCCTCGAACTCAAATAAAAATAAAAGAAATAAAAGATAATTTTAAAAAAAATATAAATCTATAAATATCACTACCTAAAAAAATAACTACAAATAATATACTTATAAATAAAATACTAGAATATTCAGCTAAAAAAATTAAAGCAAATCCCCCACTTCTGTATTCAACATTAAATCCAGAAACTAATTCTGATTCCCCTTCAGCAAAATCAAAAGGAGTACGATTAGTTTCAGCTAAACAAGAAGCTAGCCAGACTAAACCTAATGGAAAACAAAAAAAAATAAATCAAACATAATCTTGATAAAAATAAAAACTTAAAAAATTATAATTACCTACTAAAAAAATAAAACTTAATAAAATTAATGCTAAACTAACTTCATAAGAAATAGTTTGAGCTACAGCCCGTAACCCCCCCAATAAAGCATAATTAGAATTAGAAGATCAACCTGCAATCATTACAGTATAAACTCCTAATCTAGTACAACATAAAAAAAACAAAACACCTAAATTAAAAGAATATAACTTAATTAAATAAGGAATACATATTCAAATTAATAAAGATAAAAATAAAGAAAAAACAGGAGAAAAATAATAAGAAATATAATTAGATAATAATGGATATGTTTGTTCCTTAGTAAACAATTTTACAGCATCACTAAATGGTTGTAATAATCCATTAAATCCAACTTTATTTGGTCCTTTACGAATTTGAATGTAACCTAAAACCTTACGCTCTAATAAAGTCAAAAAAGCTACACCAACTATTACACAAATTACTAATAATAAACTTCCAATTAAAGGTATAATACCATCAAATATAAACAATACTATTTATAATTAAAAAT--TATATATATAAATTCTAAATTTATTGCACTAGTCTGCCAAAATAGTAAATTATTTTAATAATTTTCATTTAAATAAAATTATATTTTTTATATTAGGTCCTTTCGTACTACAATATAATAATTTATTAAAGATAGAAACCAACCTGGCTTACGCCGGTTTGAACTCAGATCATGTAAGAATTCAAAGGTCGAACAGACCTAAACTTTAAACTTCTACACCTAAAAATAACTCTTAATCCAACATCGAGGTCGCAATCTTTTTTATCGATATGAACTCTCTAAAAAAATTACGCTGTTATCCCTAAGGTAACTTAAATTTTTAATCCATAAAACAGGATCTTTTATTCATAAATCAATGTAAATAAATAATAAAAGTTTATTTAATTTTAATACCACCCCAGTAAAATTTTATTTAAAATATAAATTTTAAAATTCTTTATAATTTATAATTTATAAAAATAAAGATCTATAGGGTCTTCTCGTCTTTTAATTAAATTTTAGCTTTTTAACTAAAAAATAAAGTTCTATATAAATTTTAAAAAAACAGTATATATCTCATTCAACCATTCATACCAGCCTTCAATTAAAAGACTATTGATTATGCTACCTTCGCACGGTCAAAATACCGCGGCCCTTTAAAACTCAGTGGGCAGGCTAGACTTTAAATAAAATACAAAAAGACATGTTTTTGTTAAACAGGTGAATATATTTAATTTGCCGAATTCTTCATTAAAACCTATCAAATTAATTACTTTATATAAATTTATATACTAATTTTATCATAATTACTAAATTTTTATTATTAAAATTTAAATTTTAATAAATAATTTAATTTAAATTAAATAATTTTTTATAAAAAATAAATTATAACAAATTTATTAATAATAGCTATTTTTAAGCTTATATTTATTTAAAAATTATAAAAAATATAAAATTTTATTTTAAAGCTCATCCCTTAAAATATTACTTTATTTAATTATTAAATTAAAAAATTAACTTAATAAAATAAATAAGCTAAATTAAATTCATTTCTTAAAAAACTAGATATATTTTAAAACGATTAACATTTCATTTCTAATTACATATTTAAAATAGTTATTCCACAATAACTTTTATATATAATTAAATCTTTAAAATTCGAGAAAAATTATTATAATAATTTATTATTTAATAAACCCTGATACACAAGGTACAATAAATTAAATTTTCTTAAAAATTAAAAATTTTTCAAATTATTTCAATATTCTTTTAAAATACTAATACACTATAATTAAAATTATTATTTCATTATAAATTACTAAAACTATAAAAAATAAAATTATTTTTATTAATAATTATAA----ATAAAAAAAAATAATTAATAAATAATTATTATCAATTTAAATTGATTTGCACAAATTTCTTTTCAATGTAAATGAAATACTTTACTAATTAAGCTTTAAATTGTCATTCTAGATACACTTTCCAGTACATCTACTATGTTACGACTTATCTCATTTTAAAAATGAGAGCGACGGGCGATGTGTGCATGTTTTAGAGCTATAATCATATAAATAATCTATTTTATATTACTATTAAATCCACCTTCAAATTTTTATTTCAAAAAATTATCCGTATAAATATATTTATTGTAATCCATTTCTACTTAACCATAAACTGCACCTTGACCTGACATATTATTTAATGAAATATCAAGAAAATTATTAATCTTATAATATATTCTGATGACGGCGATATACAAATTGAAAACAAAATTAAGTGAGGTCCAACGTGGATTATCAATTACAGAACAGATTCCTCTAAATAGACTAAAACACCGCCAAATTCTTTAAATTTTAAGGATATAACTAATACTACTTAAGTATTCTTATATATTTAATTTTAATAATAGGGTATCTAATCCTAGTTTATTATAAAATTTTTATAGCTTAAATTAATCTACATTTTAATAATAAATAAATTTAAAAATTTCACCTAATAAATTTATATATAAATTAAATAATTATAAACAATTTAACTAATACTAAAAATTTTTATTTGCATCATTTGTATAACCGCAGTAGCTGGCACAAATTTTACCAATACTATATATTATTACTAATTCAAAATTTCTTTTATAATTAATATTAATTACTGCGAATAAATTAAAAATTATTAATTTTTAAAATTAATAAAAATTCACACAAAAATTTACATGTAAAATAAAATAATAATAAAATATTTAACTAGAATAAAATAATCTTATTAATATTAAATAATTATAAATTAAATTTAAAATTTAATAAAAAATAAAATTATTTTAATAAAAATATATAAACTATTTTAATAATTATTAAAAATATAAAATAATTAAATAAAGTATACTTCTTTCAAAAATTAACCCCTTTTTTTTTTTTTTTTTTTATTAATATAATTTTAAAAATAAAATAATAATTTTAAAA---TTATTATTATTTATATACATAATTTATAATTTTAATAAATTAATTAAATTTATTATTAATGAATTTTATTTTAATTGTTAAAATTTTTAATTTATATAATATATTTATATATATATATATATTTATTATAAATTTATTATTATATAATAGATATAATTTTTTTTTTCAAATATAAGACTATATGGTCTATAAATTATATCACCCTATTTATATAAATATATAATATAATAAATTTATATATATATATAAATCATTTATATACTAAT-TAATTAAATTTTTGTCCCGTTATTTATAATTATTATTTATAATAATAAATTTTGTAAANNNNNNNNN
>11MUTE493 [organism=Anopheles coluzzii] [subgroup= Forest chromosomal form]
AATGAATTGCCTGATAAAAAGGATTACCTTGATAGGGTAAATCATGAAATTTAACGTTTCATTCATTATATTTAACAGAATTAAACTGTTTCTAAAAGAATCAAAATCTTTTGTGCATCATACACCAAAATATAAAAAGATAAGCTAATTAAGCTATTGGGTTCATACCCCACTTATAAAGGTTATAATCCTTTTCTTTTTAATCAAAAAAATTTCTAATAATATTTTTTTAATTATATTAATTTTTGGAACTTTAGTGACAATTTCCTCAAATTCTTGATTGGGAGCTTGAATAGGTTTAGAAATTAATTTATTATCATTTATCCCCCTAATAAATGATAATAAAAAAAATTTATTAACCTCAGAAAGATCACTAAAATATTTTTTAACTCAAGCATTTGCTTCTTCAATTTTATTATTTGCAATTATTATATTAATATTTTTATATAACAATAATTTATCTTTATATAATTCATTTAATGAAATTTTAATTTTATCTACACTATTACTAAAAAGAGGTGCAGCCCCTTTTCATTTTTGATTTCCAGAAGTTATAGAAGGATTATCTTGAGTTAATGGATTAATTTTAATAACATGACAAAAAATTGCTCCATTAATATTAATTTCTTATAATTTTATTTACAATTTTTTTATAATTTCTATTATTTTATCTATATTAATTGGATCTTTAGGAGGATTGAATCAAACTTCAATTCGAAAATTAATAGCTTTTTCATCAATTAATCATTTAGGATGAATATTGTTAGCAATAATAAATAATGAAATATTATGAATAACATATTTTTTAATATACTCATTACTATCTTTTTCAATTGTTTTAATATTCAATAATTTTAAATTATTTTATTTTAATCAAATTTTTAATTTATCAATAATAAATCCTATTATTAAATTATTAATTTTTTTAAATTTGTTATCATTAGGAGGATTACCCCCATTTTTAGGATTTTTACCAAAATGACTTGTTATTCAAAATTTAACAGCAATAAACCAATTATTTATTTTAACAATTAGAGTATGTTTAACTTTAATTACATTATATTTTTATCTTCGATTATCTTATAGAATTTTTATATTAAATTATCAAAAAAACTCATGAATATTAAAAAATAATTTTAATAATAAAATATCATCTATTAGACTAATTTTTAATTTTATTTCAATTGGGGGATTAGTAATAATTTCAATAATTTATATTATTATATAAGAATTTAAGTTAATTAAACTAATAGCCTTCAAAGCTGAAAATATTTGTATTAATCTTTTAATTCTTAAGCTTTAATAAATTAAATTATTCCTTTAGAATTGCAGTCTAATATCATTATTGACTATAAAGCCTGATTAAAGAGAAAAATTCCCATAAATAAATTTACAATTTATCGCCTAAACTTCAGCCATTTAATCGCGACAATGATTATTTTCAACAAATCATAAGGATATTGGAACTTTATATTTTATTTTCGGAGCTTGAGCTGGAATAGTGGGGACATCTTTAAGAATCCTAATTCGAGCTGAACTAGGACACCCTGGAGCATTTATTGGAGACGATCAAATTTATAATGTAATCGTTACTGCTCATGCTTTTATTATAATTTTCTTTATAGTTATACCTATTATAATTGGAGGGTTTGGAAACTGATTAGTTCCTTTAATATTAGGAGCACCTGATATAGCTTTTCCTCGAATAAATAATATAAGATTTTGAATGCTTCCTCCTTCATTAACACTTTTAATTTCTAGTAGTATAGTAGAAAACGGGGCTGGAACAGGATGAACTGTTTATCCTCCTCTATCTTCTGGAATTGCTCATGCTGGAGCTTCAGTAGATTTAGCAATTTTTTCTCTTCATTTAGCAGGAATTTCTTCTATTTTAGGAGCAGTAAATTTTATTACAACAGTAATTAATATACGGTCTCCAGGAATTACATTAGATCGAATACCATTATTTGTTTGATCGGTAGTTATTACAGCAGTATTATTATTATTATCATTACCAGTATTAGCAGGAGCTATTACTATATTATTAACTGATCGAAATTTAAATACATCTTTCTTTGATCCAGCAGGAGGAGGTGATCCAATTTTATATCAACACTTATTCTGATTTTTTGGTCATCCAGAAGTATATATTTTAATTTTACCTGGATTCGGAATAATTTCACATATTATTACTCAAGAAAGTGGAAAGAAGGAAACATTTGGAAACTTAGGAATAATCTATGCTATACTAGCAATTGGTTTACTTGGATTTATTGTTTGAGCTCATCATATATTTACAGTTGGAATAGACGTTGATACTCGAGCTTACTTTACATCAGCAACTATAATTATTGCTGTGCCAACTGGAATTAAGATTTTTAGTTGATTAGCTACATTACACGGAACACAATTAACTTATAGCCCAGCTATATTGTGAGCATTTGGATTCGTTTTCTTATTTACAGTTGGTGGTCTAACAGGAGTTGTACTAGCTAATTCATCTATTGATATTGTTCTTCATGATACTTATTATGTTGTTGCTCATTTCCATTATGTATTATCAATAGGAGCAGTATTTGCTATTATAGCAGGATTTGTGCATTGATATCCATTATTAACTGGATTAACAATAAATCCAACTTGATTAAAAATTCAATTTTCTATTATATTTGTAGGAGTAAATTTAACATTTTTTCCTCAACATTTTTTAGGTTTAGCCGGAATACCTCGACGATATTCAGACTTTCCAGATAGCTATTTAACATGAAATGTAGTTTCTTCTTTAGGTAGTACAATCTCATTATTCGCTATTTTATACTTTTTATTTATTATTTGAGAAAGTATAATCACTCAACGAACTCCAGCTTTCCCTATACAATTATCATCATCAATTGAATGATACCATACCCTTCCTCCTGCAGAACATACTTATGCAGAGCTTCCTCTATTAACTAATAACTTCTAATATGGCAGATTAGTGCAATGAATTTAAGCTTCATATATAAAGATTTTATCTTTTGTTAGAATTTAAATGGCAACATGAGCAAATTTAGGATTACAAGATAGTTCTTCTCCTTTAATAGAACAATTAAACTTTTTTCATGATCATACACTTCTTATTTTAACAATAATTACTATTTTAGTAGGATATATTATAGGAATACTAAGTTTTAATAAATTTACTAATCGATTTTTATTGCATGGACAAACAATTGAAATTATTTGAACAGTATTACCTGCAATTATTTTAATATTTATTGCATTTCCTTCTTTACGACTATTATACTTAATAGACGAAATTAATACACCATCAATTACATTAAAGTCAATTGGTCATCAATGATACTGAAGTTATGAATATTCAGATTTTTTAAATCTAGAATTCGACTCATATATAGTACCAACTAATGAACTAGAAACAAACGGATTCCGATTATTAGATGTAGATAACCGAGTAGTTCTACCAATAAATAATCAAATTCGAATTTTAGTTACAGCTACTGATGTACTCCACTCATGAACAGTTCCTTCATTAGGAGTTAAGGTAGATGCTACTCCAGGACGATTAAACCAATTAAATTTTTTAATTAATCGACCAGGATTATTTTTTGGTCAATGTTCAGAAATTTGTGGAGCAAATCATAGTTTTATGCCTATTGTAATTGAAAGCATTCCTATAAATTACTTTATTAAATGAATTACTTCAATAACTAACTCATTAGATGACTGAAAGCAAGTAATGATCTCTTAAATCATATTATAGTAAATTAGCACTTACTTCTAATGATTATTATAACTAAAAAATTAGTTTTATATAAAACCTTAGTATGTCAAACTGAAAAAATTAGTTAAATCTAATATTTTTTAATTCCACAAATAGCCCCTATTAATTGGTTAATTTTATTTATTGTATTTTCAATTACATTAGTAGTTTTTAATATTTTAAACTACTTTTGTTTTTTTTATACTCCACTTAAAACATCTCA--ATCTTTAAATATTAAATTTAATAAATTAAATTGAAAATGATAACAAACTTGTTTTCTGTTTTTGATCCTTCAACAACAATTTTAAATTTATCATTAAATTGATTAAGAACATTCTTAGGATTATTCCTGATTCCAGTTTCTTATTGATTAATACCTAATCGATTCCAAGTAATTTGAAATAATATTTTATTAACACTTCATAAGGAATTCAAAACTTTACTAGGACCTTCAGGACATAATGGTAGAACATTAATGTTTATTTCATTATTCTCATTAATTATATTTAATAATTTTTTAGGTTTATTCCCTTATATTTTTACTAGTACTAGTCATTTAACTTTAACATTAGCTTTAGCTTTCCCTTTATGACTTAGTTTTATATTATATGGATGAATTAATCATACTCAACATATATTTGCTCATTTAGTTCCTCAAGGAACTCCTCCTGTTTTAATGCCTTTTATAGTATGCATTGAAACAATTAGTAATGTTATTCGACCTGGAACTTTAGCTGTTCGATTAACAGCTAATATAATTGCTGGACATTTACTGTTAACTTTATTAGGTAATACAGGTCCTATAGCATCAAATTATTTAATTTTATCATTAATTTTAACTACTCAAATTGCTTTATTAGTATTAGAATCAGCCGTAGCAATTATTCAATCATATGTATTTGCTGTATTAAGAACTCTTTATTCAAGAGAAGTAAATTAATGTCAACACATGCAAATCACCCATTTCACTTAGTAGATTATAGTCCATGACCCTTAACTGGAGCAATTGGAGCAATAACTACTGTTTCAGGATTAGTACAATGATTTCATCAATATACTATAACATTATTTATTTTAGGTAATGTTATTACTATTTTAACTATGTATCAATGATGACGAGATATTTCTCGAGAAGGAACTTTTCAAGGACTTCATACTTTTCCAGTAACTATTGGATTACGATGAGGAATAATTTTATTTATTGTATCTGAAGTATTTTTTTTTATTTCTTTTTTCTGAGCATTTTTCCATAGTAGTTTATCTCCTACAATTGAATTAGGAATAACATGACCTCCTGTAGG---AATTGCCGCATTCAATCCCTTCCAAATTCCTCTTTTAAATACTGCTATTTTATTAGCTTCTGGAGTAACTGTCACTTGAGCTCATCAT-GCTCTAATAGAAGGTAATCATTCACAAGCCACACAAGGATTATTTTTTACAATTGTATTAGGAGTATATTTTACTATTTTACAAGCTTATGAATATATTGAAGCTCCTTTTACTATTGCAGATGCTGTTTATGGATCAACTTTTTATATAGCAACAGGATTCCACGGATTACATGTACTAATTGGAACAACTTTTTTATTAATTTGCTTTTTACGTCATATTAATTATCATTTTTCTAAAAATCATCATTTTGGTTTTGAAGCTGCAGCTTGATACTGACACTTTGTAGATGTTGTATGATTATTTTTATATATTACAATTTATTGATGAGGTAGATATTTATAAAGTATATATTTGTATATGTGACTTCCAATCACAAGGACTAAATAATTTTAGTATAAATAATATTAATACTATCAACAATAACATTAATTATTTTTATTATTACAATTGTAGTAATAATATTAGCCACTTTATTATCAAAAAAAACTTTATTAGATCGAGAAAAATGTTCTCCATTTGAATGTGGGTTTGATCCAATAAATTCCTCACGATTACCTTTTTCATTACGATTTTTTTTAATTGCTATTATTTTTTTAATTTTCGATGTAGAAATTGCTCTTTTATTACCTATAATTATAATTATTAAAACATCAAATTTAATAAATTGAACTATTACTAGATTATTTTTTATTTTCATTTTATTAATTGGCTTATACCATGAATGAAACCAAGGAGCTTTAGAATGAAATGAATAAATATGAAGCGATAAATTGCAATTAGTTTCGGCCTAATCTTAGGTGAAATTCACCCATATTTTAGGGTAATAGTTAACTATAACATTTAATTTGCATTTAAAAAGTATTGAATTTTTCAATTTACCTTATTAATTGAAACCAAAGAGAGGTATATCACTGTTAATGATAAAATTGAATTTTTATAATTCCAATTAAAGAAATATAAATGGAATTAAACCATTAAAGAGAAAAGTTAGCAGCTTTTTCTTGATCAACATATTTCATTTATATAGTTTAACAAAAACATTACATTTTCAATGTAAAAATAAAAATTTA-TTTTTTATAAATATTTAAAGATTAAAATAATCACCCTAACATCTTCAGTGTCATGCTCTAAATGTAAGCTATTTAAATTTAATTTACTAATACAACTAATATTAATAAAATAATAAATCACAATATATAACTTAATAAATAAATTTTTAAACTATTACTTTGAAATTCTTGAAGATATAAAGAATAATTTTTTAACTGAGAATATACTATTTGCCCTCCAAAAAATTCTCTTCAACCTTGATCGAAACTTTTATAAGAATATAATCCTAACTTTAATGGATAATTAATTACACCTAATGTAGAAATAACAGGTATAAATCATATAGACCCAACAAAATTAGTAAAGTTATAAAAGTATAAAGCCTTATTAGTAAAAAATAATTTTACATCTCTGATTAAATATCCTATTAAGCCTCCAACAATACAAACAAATAAAGTCAATAACTTTATTTCTAAAGGTAAACAAATTATTGCAGGATTTAAAAACATTAATCATCTTAATATACTTCCACCAATTACTGCTATAACAGTTAAAAAACAAATTCTAAATAATATAGTTCAACCTGAATCATTTAAAGGATGTAATCTTCTACTATTAAAATCACCAGTTATTGAATAATAAACTAACCGAAATGAATAACATACAGTTAATCCTGTACTAAAAAAAAAAAGAAAAAACGAAAAAACATTTACATAAGATAACATAACTATTTCTAAAATAAGATCCTTAGAATAAAATCCAGCTAAAAAAGGTATACCACATAAAGCTAAATTAGCTACATTAAAACAACTACAAGTTAACGGTATTCTTATTCTTAAGCTTCCTATTATTCGAATATCTTGAGAATTTTTTATATTATGAATAATAGAACCTGCACATATAAATAATAATGCCTTAAATAAAGCATGAGTTAATAAATGAAAAAAAGCTAATTTATAAAATCCTATAGATAAAATACTTATTATTAAACCTAATTGTCTTAAAGTTGATAAAGCAATAATTTTCTTTAAATCAAATTCAAAATTTGCACCTAATCCTGCTATAAATATAGTTAATCCTGAAACTAATAATAAAAATTGAGCTATTCATCAATTTATTAAAACATCATTAAATCGAATTAATAAATAAACCCCCGCTGTTACTAAAGTTGAAGAGTGAACTAAAGCAGAAACAGGAGTAGGAGCAGCTATTGCTGCTGGTAATCAAGAAGAAAAAGGAATTTGGGCACTTTTAGTTATAGCAGCTAATATAACTAACCCCCCAATAATTATTATTTCAATATTATTTTTTATTATATCTAAATAAAAAATATAATTTCAACTTCCATAATTTAATATTCAAGCAATAGCTAATAATAAAGCCACATCCCCAATTCGATTGGATAAAGCAGTTAATATACCAGCATTATAAGACTTTACATTTTGAAAATAAATAACTAAACAATAAGAAACTAAACCTAAGCCATCTCATCCTAATAAAATTCTAATTAAATTTGGTCTAATAATTAACATTATTATAGATATTACAAATATTAATACTAATAAAATAAACCGATTAATATTATAATCTTCTTCTATATATTGATTTCTATAAAAAATTACTAAAGAAGAAATTAACAAAACAAAAGATATAAATATTAAGCTTATTCAATCAAATAAAAATGTTATAACAATAGATATAGATTGTAATCTTAAAATTTCTCATTCAATAAAATATACTAAATCTGTTAATAAAAACTTTAATCTAATTAAAAATAATCTTAATCTAATTGATATTAAAAAATAAAATCTAATTTTACAATAATTAATTAAATAATTCACGATCTAAAATGAATAATTTCATATCATTGACACCACAAATCAATA-TTTTTTTTAAACTATTTAAATAAATTCATAACATACAAAAATTACTTTTTAAAATTAATAAATTTAAAGGTAATCAATGTAATATTAATAATAAAAATTCTCGAGTAGTTCCTACAGAAAAAAAATAAACTCCAGAATAAATTTTTCCATGTTGACTATATGCAAATAAATATAAAGAATAAGCTGCTCTAAAAAAAGATAAAAAAGATAGTATAATCATAGTAATTCAAGACCAACTAACAATTCTATTCAATAAAGAAATTTCTCCTAATAAATTTAACGTTGGAGGAGCAGCTATATTACCAGAACATAATAAAAATCATCATAAACTTAATGTTGGTATAAAATTTAATAATCCCTTATTAATTAATAAACTTCGACTTCCTATTCGTTCATAAGAAATATTAGCTAAACAAAATAAACCAGAAGAACATAAACCATGAGCAATTATTAAAGCATAAGACCCTGTTAACCCTCAATAAGTTATTGTTAATAATCCTCTTAAAACAATACCCATATGAGCTACAGAAGAATAAGCAATTAAAGCCTTTAAATCTGTTTGTCGTAAACATACTAAACTAATTAAAACCCCTCCAACTAAACTAATACTAATTCATCAATAATTATATTTTACACCAGAAATTTGTAGTAAGGAAAATATTCGTAATAAACCGTATCCTCCTAATTTTAATAAAATACCAGCTAAAATTATAGATCCAGAAACTGGGGCTTCAACATGAGCCTTAGGTAATCATAAATGAACCAAAAATATAGGTATTTTTACTAAAAAAGCAAAAACTAGAGAAAGATACAATAAA-TTAAAGTTAGAAAATCTGTAATTTAATAATAAAGTAAAAGATAATGTATTTTTTGAATTTAAAATATAAAAAATACCAATTAATAAAGGTAAAGAAGCTAAAAGAGTATAAAATAATAAATAAACCCCTGCTTGCAATCGTTCAGGTTGATACCCTCAACCTAAAATTAAAAATAATGTAGGAATTAAACTAGCTTCAAAAAATAAATAAAATATAAAAACTCTTATTGATCTAAATGTTAATACTAACATAAAAAGTAAAAATAAAATTATAAAAACAAATAACTTTTCATAATTATTTGTTGAAAATACTTTTTCACTTGCTATCAATATTAGCCCACAAATTCAAAAACTTAATAAAATTAATCCGTAAGAAACTATATCTAACCCAAAATAATAAGAAATATAATTAAAATAATTTAAAGATCTTAAATTAATTATAAACATAAAAGTTAATAAAAAAATCAAATTTTGAACCGTTCAATAAAAATTTTTTAAAAAAGAAAGAGGAAATATAAATATTAATATAAAAATAAACTTTAACATTGTAAAATAGAAAAACTTTGAAAATAATCATTACCATGAGTACGAATTATAGAAACCAAAATTGATAAACCTAAAACCCCTTCACATACACAAAAAGTTAAAAAAAATATACTAAAATAAGTTTCATAATTTATAAAATTTAAATAAAAAAATAAAAAAATAAATAAACTTAATACTATATATTCAAGTCTTAATAAAGTTGATAATAAATGCTTTCGATTAGAAACAAATACTATACAACCAAATAAAAACATAATTATTGATAAATAAAATATTAAAAATATATTTGCCATTAATATAAGTTTAAATAGTTTAACAAAAACATCAGTCTTGTAAACTGGAAATAAGAATTTCTCTTTTTAAACTTCAAGAAAAAAGAAATCTCTTTTTCACTAACTCCCAAAGTTAATATTTTAAATAAACTATTTCTTGAAATTACAAAATTAATTATTATAATAATATGCTTAATTATAAGATTTATTTTTATACAAATAAAACATCCTTTATCAATAGGTTTAATACTATTAATTCAAACATTTTTAACATGTTTAATTACAGGAATTTATGTTAAATCTTTTTGATTTTCTTATGTATTATTTTTAATTTTTTTAGGAGGAATACTAATTTTATTTATTTATGTTACTTCATTATCATCAAATGAAATATTTACTATATCTTTTAAATTAACAATATTTAGATTAATTTTATTTTCTCTTAGTATGGTAATTTTCTTTATTTTAGATAAAACTTTGATTGAACAATTTATTATTAATATAGAAATAGAAAAATTTTCAATAACAAATAATTTAATTAACGAAAATATTTTATCATTAAATAAAATATACAATTTTCCTACAAATTTAATTACATTACTACTAATTAATTATTTATTTCTTACTTTATTAGTAACAGTAAAAATTACAAAAAAATTTTATGGACCATTACGGCCAATAAATTAATGTTTAAACCTATTCGAAAAACCCACCCTTTAATTAGAATCGCTAATAATGCATTAGTAGATTTACCTGCACCATCTAATATTTCCGCCTGATGAAATTTTGGTTCTTTATTAGGATTATGCTTAATACTACAAATTTTAACTGGATTATTCCTAGCTATACACTATGCCGCAGATATTGAAACAGCTTTTAATAGAGTAAATCATATTTGTCGAGATGTAAATAATGGATGATTTTTACGAATTTGTCACGCTAACGGAGCTTCTTTTTTTTTTGCTTGTTTATTTATTCATGTAGGACGAGGAGTATACTATGAATCTTACTTATATCATATAACTTGAAATACTGGGGTTATTATTTTATTTTTAACAATAGCAACAGGATTTTTAGGATATGTATTACCATGAGGACAAATATCATTTTGAGGAGCAACAGTTATTACTAATTTATTATCAGCAGTACCTTACCTAGGAATGGATCTAGTTCAATGAATTTGAGGGGGGTTTGCAGTTGATAACGCCACTTTAACTCGATTTTTTACATTTCATTTTATTTTTCCATTTATTATTTTAGCTTTAATAATGATTCATTTATTATTTTTACACCAAACAGGATCTAATAATCCTCTTGGATTAAATAGAAACGTAGATAAAATTCCATTTCATCCTTATTTTATTTATAAGGATATTTTTGGATTTATTGTATTTTTATGAATTTTAGTAACATTTATTTGAAAATTTAATTACTTACTAATAGACCCAGAAAACTTTATTCCTGCTAATCCTTTAGTTACTCCAGTACATATTCAACCAGAATGATACTTTTTATTTGCTTACGCTATTTTACGATCAATTCCTAATAAGCTAGGAGGAGTAATTGCTTTAGTATTATCAATTGCTATTTTATTAATTTTACCTTTCACACACTCTAGCAAGTTTCGAGGATTACAATTTTACCCATTAAATCAAATTTTATTCTGAAATATAGTAATTGTAGCTTCGTTATTAACTTGAATTGGAGCTCGACCAGTAGAAGATCCATATATTTTAACAGGTCAAATTTTAACTGTATTATATTTCTCTTACTTTATTATTAATCCTTTATTAGCAAAGTTTTGAGATAAACTATTAAATTAATTAATAAGCTTTTATAGCATATGTCTTGAAAACATAAGAAAGAAGTAAAGTCTTCTATTAAT-TTATACTAAATTTTATTCATTAAAATAATAAAGAAATAAAAAAAATCTTTAATCCTACAAAGAAAAATAAATAATTTAAAGATAAAGGTAAAAAACTTTTTCAAGCTAAATACATTAGTTTATCATAACGAAATCGAGGTAAAGTCCCTCGAACTCAAATAAAAATAAAAGAAATAAAAGATAATTTTAAAAAAAATATAAATCTATAAATATCACTACCTAAAAAAATAACTACAAATAATATACTTATAAATAAAATACTAGAATATTCAGCTAAAAAAATTAAAGCAAATCCCCCACTTCTGTATTCAACATTAAATCCAGAAACTAATTCTGATTCCCCTTCAGCAAAATCAAAAGGAGTACGATTAGTTTCCGCTAAACAAGAAGCTAGCCAAACTAAACCTAGTGGAAAACAAAAAAAGATAAATCAAACATAATCTTGATAAAAATAAAAACTTAAAAAATTATAATTACCTACTAAAAAAATAAAACTTAATAAAATTAATGCTAAACTAACTTCATAAGAAATAGTTTGAGCTACAGCCCGTAACCCCCCCAATAAAGCATAATTAGAATTAGAAGATCAACCTGCAATCATTACAGTATAAACTCCTAATCTAGTACAACATAAAAAAAACAAAACACCTAAATTAAAAGAATATAACTTAATTAAATAAGGAATACATATTCAAATTAATAAAGATAAAAATAAAGAAAAAACAGGAGAAAAATAATAAGAAATATAATTAGATAATAATGGATATGTTTGTTCCTTAGTAAACAATTTTACAGCATCACTAAATGGTTGTAATAATCCATTAAATCCAACTTTATTTGGTCCTTTACGAATTTGAATGTAACCTAAAACCTTACGCTCTAATAAAGTCAAAAAAGCTACACCAACTATTACACAAATTACTAATAATAAACTTCCAATTAAAGGTATAATACCATCAAATATAAACAATACTATTTATAATTAAAAAT--TATATATATAAATTCTAAATTTATTGCACTAGTCTGCCAAAATAGTAAATTATTTTAATAATTTTCATTTAAATAAAATTATATTTTTTATATTAGGTCCTTTCGTACTACAATATAATAATTTATTAAAGATAGAAACCAACCTGGCTTACGCCGGTTTGAACTCAGATCATGTAAGAATTCAAAGGTCGAACAGACCTAAACTTTAAACTTCTACACCTAAAAATAACTCTTAATCCAACATCGAGGTCGCAATCTTTTTTATCGATATGAACTCTCTAAAAAAATTACGCTGTTATCCCTAAGGTAACTTAAATTTTTAATCCATAAAACAGGATCTTTTATTCATAAATCAATGTAAATAAATAATAAAAGTTTATTTAATTTTAATACCACCCCAGTAAAATTTTATTTAAAATATAAATTTTAAAATTCTTTATAATTTATAATTTATAAAAATAAAGATCTATAGGGTCTTCTCGTCTTTTAATTAAATTTTAGCTTTTTAACTAAAAAATAAAGTTCTATATAAATTTTAAAAAAACAGTATATATCTCATTCAACCATTCATACCAGCCTTCAATTAAAAGACTATTGATTATGCTACCTTCGCACGGTCAAAATACCGCGGCCCTTTAAAACTCAGTGGGCAGGCTAGACTTTAAATAAAATACAAAAAGACATGTTTTTGTTAAACAGGTGAATATATTTAATTTGCCGAATTCTTCATTAAAACCTATCAAATTAATTACTTTATATAAATTTATATACTAATTTTATCATAATTACTAAATTTTTATTATTAAAATTTAAATTTTAATAAATAATTTAATTTAAATTAAATAATTTTTTATAAAAAATAAATTATAACAAATTTATTAATAATAGCTATTTTTAAGCTTATATTTATTTAAAAATTATAAAAAATATAAAATTTTATTTTAAAGCTCATCCCTTAAAATATTACTTTATTTAATTATTAAATTAAAAAATTAACTTAATAAAATAAATAAGCTAAATTAAATTCATTTCTTAAAAAACTAGATATATTTTAAAACGATTAACATTTCATTTCTAATTACATATTTAAAATAGTTATTCCACAATAACTTTTATATATAATTAAATCTTTAAAATTCGAGAAAAATTATTATAATAATTTATTATTTAATAAACCCTGATACACAAGGTACAATAAATTAAATTTTCTTAAAAATTAAAAATTTTTCAAATTATTTCAATATTCTTTTAAAATACTAATACACTATAATTAAAATTATTATTTCATTATAAATTACTAAAACTATAAAAAATAAAATTATTTTTATTAATAATTATAA----ATAAAAAAAAATAATTAATAAATAATTATTATCAATTTAAATTGATTTGCACAAATTTCTTTTCAATGTAAATGAAATACTTTACTAATTAAGCTTTAAATTGTCATTCTAGATACACTTTCCAGTACATCTACTATGTTACGACTTATCTCATTTTAAAAATGAGAGCGACGGGCGATGTGTGCATGTTTTAGAGCTATAATCATATAAATAATCTATTTTATATTACTATTAAATCCACCTTCAAATTTTTATTTCAAAAAATTATCCGTATAAATATATTTATTGTAATCCATTTCTACTTAACCATAAACTGCACCTTGACCTGACATATTATTTAATGAAATATCAAGAAAATTATTAATCTTATAATATATTCTGATGACGGCGATATACAAATTGAAAACAAAATTAAGTGAGGTCCAACGTGGATTATCAATTACAGAACAGATTCCTCTAAATAGACTAAAACACCGCCAAATTCTTTAAATTTTAAGAATATAACTAATACTACTTAAGTATTCTTATATATTTAATTTTAATAATAGGGTATCTAATCCTAGTTTATTATAAAATTTTTATAGCTTAAATTAACCTACATTTTAATAATAAATAAATTTAAAAATTTCACCTAATAAATTTATATATAAATTAAATAATTATAAACAATTTAACTAATACTAAAAATTTTTATTTGCATCATTTGTATAACCGCAGTAGCTGGCACAAATTTTACCAATACTATATATTATTACTAATTCAAAATTTCTTTTATAATTAATATTAATTACTGCGAATAAATTAAAAATTATTAATTTTTAAAATTAATAAAAATTCACACAAAAATTTACATGTAAAATAAAATAATAATAAAATATTTAACTAGAATAAAATAATCTTATTAACATTAAATAATTATAAATTAAATTTAAAATTTAATAAAAAATAAAATTATTTTAATAAAAATATATAAACTATTTTAATAATTATTAAAAATATAAAATAATTAAATAAAGTATACTTCTTTCAAAAATTACN------N-------------------------NTTTAAAAATAAAATAATAATTTTAAAA---TTATTATTATTTATATACGTAATTTATAATTTTAATAAATTAATTAAATTTATTATTAGTGAATTTTATTTTAATTGTTAAAATTTTTAATTTATATAATATATTTATATATATATATATATTTATTATAAATTTATTATTATATAATAAATATAATTTTTTTTTTCAAATATAAGACTATATGGTCTATAAATTATATCACCTTATTTATATAAATATATAATATAATAAATTTATATATATATATAAATCATTTATATACTAAT-TAATTAAATTTTTGTCCCGTTATTTATAATTATTATTTATAATAATAAATTTTGTAAANNNNNNNNN
>12LUPI001 [organism=Anopheles arabiensis]
NNNNNNNNNNNTGATAAAAAGGATTACCTTGATAGGGTAAATCATGAAATTTAACGTTTCATTCATTATATTTAACAGAATTAAACTGTTTCTAAAAGAATCAAAATCTTTTGTGCATCATACACTAAAATATAAAAAGATAAGCTAATTAAGCTATTGGGTTCATACCCCACTTATAAAGGTTATAATCCTTTTCTTTTTAATCAAAAAAATTTCTAATAATATTTTTTTAATTATATTAATTTTTGGAACTTTAGTGACAATTTCCTCAAATTCTTGATTGGGAGCTTGAATAGGTTTAGAAATTAATTTATTATCATTTATCCCCCTAATAAATGATAATAAAAAAAATTTATTAACCTCAGAAAGATCACTAAAATATTTTTTAACCCAAGCATTTGCTTCTTCAATTTTATTATTTGCAATTATTATATTAATATTTTTATATAACAATAATTTATCTTTATATAATTCATTTAATGAAATTTTAATTTTATCTACACTATTACTAAAAAGAGGTGCAGCCCCTTTTCATTTTTGATTTCCAGAAGTTATAGAAGGATTATCTTGAGTTAATGGATTAATTTTAATAACATGACAAAAAATTGCTCCATTAATATTAATTTCTTATAATTTTATTTACAATTTTTTTATAATTTCTATTATTTTATCTATATTAATTGGATCTTTAGGAGGATTGAATCAAACTTCAATTCGAAAATTAATAGCTTTTTCATCAATTAATCATTTAGGATGAATATTATTAGCAATAATAAATAATGAAATATTATGAATAACATATTTTTTAATATACTCATTATTATCTTTTTCAATTGTTTTAATATTCAATAATTTTAAATTATTTTATTTTAATCAAATTTTTAATTTATCAATAATAAATCCTATTATTAAATTATTAATTTTTTTAAATTTGTTATCATTAGGAGGATTACCTCCATTTTTAGGATTTTTACCAAAATGACTTGTTATTCAAAATTTAACAGCAATAAACCAATTATTTATTTTAACAATTAGAGTATGTTTAACTTTAATTACATTATATTTTTATCTTCGATTATCTTATAGAATTTTTATATTAAATTATCAAAAAAACTCATGAATATTAAAAAATAATTTTAATAATAAAATATCATCTATTAGACTAATTTTTAATTTTATTTCAATTGGGGGATTAGTAATAATTTCAATAATTTATATTATTATATAAGAATTTAAGTTAATTAAACTAATAGCCTTCAAAGCTGAAAATATTTGTATTAATCTTTTAATTCTTAAGCTTTAATAAATTAAATTATTCCTTTAGAATTGCAGTCTAATATCATTATTGACTATAAAGCCTGATTAAAGAGAAAAATTCCCATAAATAAATTTACAATTTATCGCCTAAACTTCAGCCATTTAATCGCGACAATGATTATTTTCAACAAATCATAAGGATATTGGAACTTTATATTTTATTTTCGGAGCTTGAGCTGGAATAGTAGGGACATCTTTAAGAATCCTAATTCGAGCTGAACTAGGACACCCTGGAGCATTTATTGGAGACGATCAAATTTATAATGTAATCGTTACTGCTCATGCTTTTATTATAATTTTCTTTATAGTTATACCTATTATAATTGGAGGGTTTGGAAACTGATTAGTTCCTTTAATATTAGGAGCACCTGATATAGCTTTTCCTCGAATAAATAATATAAGATTTTGAATGCTTCCTCCTTCATTAACACTTTTAATTTCTAGTAGTATAGTAGAAAACGGGGCTGGAACAGGATGAACTGTTTATCCTCCTCTATCTTCTGGAATTGCTCATGCTGGAGCTTCAGTAGATTTAGCAATTTTTTCTCTTCATTTAGCAGGAATTTCTTCTATTTTAGGAGCAGTAAATTTTATTACAACAGTAATTAATATACGGTCTCCAGGAATTACATTAGATCGAATACCATTATTTGTTTGATCGGTAGTTATTACAGCAGTATTATTATTATTATCATTACCAGTATTAGCAGGAGCTATTACTATATTATTAACTGATCGAAATTTAAATACATCTTTCTTTGATCCAGCAGGAGGAGGTGATCCAATTTTATATCAACACTTATTCTGATTTTTTGGTCATCCAGAAGTATATATTTTAATTTTACCTGGATTCGGAATAATTTCGCATATTATTACTCAAGAAAGTGGAAAGAAGGAAACATTTGGAAACTTAGGAATAATCTATGCTATACTAGCAATTGGTTTACTTGGATTTATTGTTTGAGCTCATCATATATTTACAGTTGGAATAGACGTTGATACTCGAGCTTACTTTACATCAGCAACTATAATTATTGCTGTGCCAACTGGAATTAAGATTTTTAGTTGATTAGCTACATTACACGGAACACAATTAACTTATAGCCCAGCTATATTGTGAGCATTTGGATTCGTTTTCTTATTTACAGTTGGTGGTCTAACAGGAGTTGTACTAGCTAATTCATCTATTGATATTGTTCTTCACGATACTTATTATGTTGTTGCTCATTTCCATTATGTATTATCAATAGGAGCAGTATTTGCTATTATAGCAGGATTTGTACATTGATATCCATTATTAACTGGATTAACAATAAATCCAACTTGATTAAAAATTCAATTTTCTATTATATTTGTAGGAGTAAATTTAACATTTTTTCCTCAACATTTTTTAGGTTTAGCCGGAATACCTCGACGATATTCAGACTTTCCAGATAGCTATTTAACATGAAATGTAGTTTCTTCTTTAGGTAGTACAATCTCATTATTCGCTATTTTATACTTTTTATTTATTATTTGAGAAAGTATAATCACTCAACGAACTCCAGCTTTCCCTATACAATTATCATCATCAATTGAATGATACCATACCCTTCCTCCTGCAGAACATACTTATGCAGAGCTTCCTTTATTAACTAATAACTTCTAATATGGCAGATTAGTGCAATGAATTTAAGCTTCATATATAAAGATTTTATCTTTTGTTAGAATTTAAATGGCAACATGAGCAAATTTAGGATTACAAGATAGTTCTTCTCCTTTAATAGAACAATTAAACTTTTTTCATGATCATACACTTCTTATTTTAACAATAATTACTATTTTAGTAGGATATATTATAGGAATACTAAGTTTTAATAAATTTACTAATCGATTTTTATTACATGGACAAACAATTGAAATTATTTGAACAGTATTACCTGCAATTATTTTAATATTTATTGCATTTCCTTCTTTACGACTATTATACTTAATAGACGAAATTAATACACCATCAATTACATTAAAGTCAATTGGTCATCAATGATACTGAAGTTATGAATATTCAGATTTTTTAAATCTAGAATTCGACTCATATATAGTACCAACTAATGAACTAGAAACAAACGGATTCCGATTATTAGATGTAGATAACCGAGTGATTCTACCAATAAATAATCAAATTCGAATTTTAGTTACAGCTACTGATGTACTCCACTCATGAACAGTTCCTTCATTAGGAGTTAAGGTAGATGCTACTCCAGGACGATTAAACCAATTAAATTTTTTAATTAATCGACCAGGATTATTTTTTGGTCAATGTTCAGAAATTTGTGGAGCAAATCATAGTTTTATGCCTATTGTAATTGAAAGCATTCCTATAAATTACTTTATTAAATGAATTACTTCAATAACTAACTCATTAGATGACTGAAAGCAAGTAATGATCTCTTAAATCATATTATAGTAAATTAGCACTTACTTCTAATGATTATTATAACTAAAAAATTAGTTTTATATAAAACCTTAGTATGTCAAACTGAAAAAATTAGTTAAATCTAATATTTTTTAATCCCACAAATAGCCCCTATTAATTGGTTAATTTTATTTATTGTATTTTCAATTACATTAGTAGTTTTTAATATTTTAAACTACTTTTGTTTTTTTTATACTCCACTTAAAACATCTCA--ATCTTTAAATATTAAATTTAATAAATTAAATTGAAAATGATAACAAACTTGTTTTCTGTTTTTGACCCTTCAACAACAATTTTAAATTTATCATTAAATTGATTAAGAACATTCTTAGGATTATTCCTAATTCCAGTTTCTTATTGATTAATACCTAATCGATTCCAAGTAATTTGAAATAATATTTTATTAACACTTCATAAGGAATTCAAAACTTTACTAGGACCTTCAGGACATAATGGTAGAACATTAATGTTTATTTCATTATTCTCATTAATTATATTTAATAATTTTTTAGGTTTATTCCCTTATATTTTTACTAGTACTAGTCATTTAACTTTAACATTAGCTTTAGCTTTCCCTTTATGACTTAGTTTTATATTATATGGATGAATTAATCATACTCAACATATATTTGCTCATTTAGTTCCTCAAGGAACTCCTCCTGTTTTAATGCCTTTTATGGTATGCATTGAAACAATTAGTAATGTTATTCGACCTGGAACTTTAGCTGTTCGATTAACAGCTAATATAATTGCTGGACATTTACTGTTAACTTTATTAGGTAATACAGGTCCTATAGCATCAAATTATTTAATTTTATCATTAATTTTAACTACTCAAATTGCTTTATTAGTATTAGAATCAGCCGTAGCAATTATTCAATCATATGTATTTGCTGTATTAAGAACTCTTTATTCAAGAGAAGTAAATTAATGTCAACACATGCAAATCACCCATTTCACTTAGTAGATTATAGCCCATGACCCTTAACTGGAGCAATTGGAGCAATAACTACTGTTTCAGGATTAGTACAATGATTTCATCAATATACTATAACATTATTTATTTTAGGTAATGTTATTACTATTTTAACTATGTATCAATGATGACGAGATATTTCTCGAGAAGGAACTTTTCAAGGACTTCATACTTTTCCAGTAACTATTGGATTACGATGAGGAATAATTTTATTTATTGTATCTGAAGTATTTTTTTTTATTTCTTTTTTCTGAGCATTTTTCCATAGTAGTTTATCTCCTACAATTGAATTAGGAATAACATGACCTCCAGTAGG---AATTGCCGCATTTAATCCCTTCCAAATTCCTCTTTTAAATACTGCTATTTTATTAGCTTCTGGAGTAACTGTCACTTGAGCTCATCAT-GCTCTAATAGAAGGTAATCATTCACAAGCCACACAAGGATTATTTTTTACAATTGTATTAGGAGTATATTTTACTATTTTACAAGCTTATGAATATATTGAAGCTCCTTTTACTATTGCAGATGCTGTTTATGGATCAACTTTTTATATAGCAACAGGATTCCACGGATTACATGTACTAATTGGAACAACTTTTTTATTAATTTGCTTTTTACGTCATATTAATTATCATTTTTCTAAAAATCATCATTTTGGTTTTGAAGCTGCAGCTTGATACTGACACTTTGTAGATGTTGTATGATTATTTTTATATATTACAATTTATTGATGAGGTAGATATTTATAAAGTATATATTTGTATATGTGACTTCCAATCACAAGGACTAAACAATTTTAGTATAAATAATATTAATACTATCAACAATAACATTAATTATTTTTATTATTACAATTGTAGTAATAATATTAGCCACTTTATTATCAAAAAAAACTTTATTAGATCGAGAAAAATGTTCTCCATTTGAATGTGGGTTTGATCCAATAAATTCCTCACGATTACCTTTTTCATTACGATTTTTTTTAATTGCTATTATTTTTTTAATTTTCGATGTAGAAATTGCTCTTTTATTACCTATAATTATAATTATTAAAACATCAAATTTAATAAATTGAACTATTACTAGATTATTTTTTATTTTCATTTTATTAATTGGCTTATACCATGAATGAAACCAAGGAGCTTTAGAATGAAATGAATAAATATGAAGCGATAAATTGCAATTAGTTTCGGCCTAATCTTAGGTGAAATTCACCCATATTTTAGGGTAATAGTTAACTATAACATTTAATTTGCATTTAAAAAGTATTGAATTTTTCAATTTACCTTATTAATTGAAACCAAAAAGAGGTATATCACTGTTAATGATAAAATTGAATTTTTATAATTCCAATTAAAGAAATATAAATGGAATTAAACCATTAAAGAGAAAAGTTAGCAGCTTTTTCTTGATCAACATATTTCATTTATATAGTTTAACAAAAACATTACATTTTCAATGTAAAAATAAAAATTTA-TTTTTTATAAATATTTAAAGATTAAAATAATCACCCTAACATCTTCAGTGTCATGCTCTAAATGTAAGCTATTTAAATTTAATTTACTAATACAACTAATATTAATAAAATAATAAATCACAATATATAACTTAATAAATAAATTTTTAAACTATTACTTTGAAATTCTTGAAGATATAAAGAATAATTTTTTAACTGAAAATATACTATTTGCCCTCCAAAAAATTCTCTTCAACCTTGATCGAAACTTTTATAAGAATATAATCCTAACTTTAATGGATAATTAATTACACCTAATGTAGAGATAACAGGTATAAATCATATAGACCCGACAAAATTAGTAAAGTTATAAAAGTATAAAGCCTTATTAGTAAAAAATAATTTTACATCTCTGATTAAATATCCTATTAAGCCTCCAACAATACAAACAAATAAAGTCAATAACTTTATTTCTAAAGGTAAACAAATTATTGCAGGATTTAAAAACATTAATCATCTTAATATACTTCCACCAATTACTGCTATAACAGTTAAAAAACAAATTCTAAATAATATAGTTCAACCTGAATCATTTAAAGGATGTAATCTTCTACTATTAAAATCACCAGTTATTGAATAATAAACTAACCGAAATGAATAACATACAGTTAATCCTGTACTAAAAAAAAAAAGAAAAAACGAAAAAACATTTACATAAGATAACATAACTATTTCTAAAATAAGATCCTTAGAATAAAATCCAGCTAAAAAAGGTATACCACATAAAGCTAAATTAGCTACATTAAAACAACTACAAGTTAACGGTATTCTTATTCTTAAGCTTCCTATTATTCGAATATCTTGAGAATTTTTTATATTATGAATAATAGAACCTGCACATATAAATAATAATGCCTTAAATAAAGCATGAGTTAATAAATGAAAAAAAGCTAATTTATAAAATCCTATAGATAAAATACTTATTATTAAACCTAATTGTCTTAAAGTTGATAAAGCAATAATTTTCTTTAAATCGAATTCAAAATTTGCACCTAATCCTGCTATAAATATAGTTAATCCTGAAACTAATAATAAAAATTGAGCTATTCATCAATTTATTAAAACATCATTAAATCGAATTAATAAATAAACCCCTGCTGTTACTAAAGTTGAAGAGTGAACTAAAGCAGAAACAGGAGTAGGAGCAGCTATTGCTGCTGGTAATCAAGAAGAAAAAGGAATTTGGGCACTTTTAGTTATAGCAGCTAATATAACTAACCCCCCAATAATTATTATTTCAATATTATTTTTTATTATATCTAAATAAAAAATATAATTTCAACTTCCATAATTTAATATTCAAGCAATAGCTAATAATAAAGCCACATCCCCAATTCGATTGGATAAAGCAGTTAATATACCAGCATTATAAGACTTTACATTTTGAAAATAAATAACTAAACAATAAGAAACTAAACCTAAGCCATCTCATCCTAATAAAATTCTAATTAAATTTGGTCTAATAATTAACATTATTATAGATATTACAAATATTAATACTAATAAAATAAACCGATTAATATTATAATCTTCTTCTATATATTGATTTCTATAAAAAATTACTAAAGAAGAAATTAACAAAACAAAAGATATAAATATTAAGCTTATTCAATCAAATAAAAATGTTATAACAATAGATATAGATTGTAATCTTAAAATTTCTCATTCAATAAAATATACTAAATCTGTTAATAAAAACTTTAATCTAATTAAAAATAATCTTAATCTAATTGATATTAAAAAATAAAATCTAATTTTACAATAATTAACTAAATAATTCACGATCTAAAATGAATAATTTCATATCATTGACACCACAAATCAATA-TTTTTTTTAAACTATTTAAATAAATTCATAACATACAAAAATTACTTTTTAAAATTAATAAATTTAAAGGTAATCAATGTAATATTAATAATAAAAATTCTCGAGTAGTTCCTACAGAAAAAAAATAAACTCCAGAATAAATTTTTCCATGTTGACTATATGCAAATAAATATAAAGAATAAGCTGCTCTAAAAAAAGATAAAAAAGATAGTATAATCATAGTAATTCAAGACCAACTAACAATTCTATTCAATAAAGAAATTTCTCCTAATAAATTTAACGTTGGAGGAGCAGCTATATTACCAGAACATAATAAAAATCATCATAAACTTAATGTTGGTATAAAATTTAATAATCCCTTATTAATTAATAAACTTCGGCTTCCTATTCGTTCATAAGAAATATTAGCTAAACAAAATAAACCAGAAGAACATAAACCATGAGCAATTATTAAAGCATAAGACCCTGTTAACCCTCAATAAGTTATTGTTAATAATCCTCTTAAAACAATACCCATATGAGCTACAGAAGAATAAGCAATTAAAGCCTTTAAATCTGTTTGTCGTAAACATACTAAACTAATTAAAACCCCTCCAACTAAACTAATACTAATTCATCAATAATTATATTTTACACCAGAAATTTGTAGTAAGGAAAATATTCGTAATAAACCATATCCTCCTAATTTTAATAAAATACCAGCTAAAATTATAGATCCAGAAACTGGGGCTTCAACATGAGCCTTAGGCAATCATAAATGAACCAAAAATATAGGTATTTTTACTAAAAAAGCAAAAACTAGAGAAAGATACAATAAA-TTAAAGTTAGAAAATCTATAATTTAATAATAAAGTAAAAGATAATGTATTTTTTGAATTTAAAATATAAAAAATACCAATTAATAAAGGTAAAGAAGCTAAAAGAGTATAAAATAATAAATAAACCCCTGCTTGCAATCGTTCAGGTTGATACCCTCAACCTAAAATTAAAAATAATGTAGGAATTAAACTAGCTTCAAAAAATAAATAAAATATAAAAACTCTTATTGATCTAAATGTTAATACTAACATAAAAAGTAAAAATAAAATTATAAAAACAAATAACTTTTCATAATTATTTGTTGAAAATACTTTTTCACTTGCTATCAATATTAGCCCACAAATTCAAAAACTTAATAAAATTAATCCGTAAGAAACTATATCTAACCCAAAATAATAAGAGATATAATTAAAATAATTTAAAGATCTTAAATTAATTATAAACATAAAGGTTAATAAAAAAATCAAATTTTGAACCGTTCAATAAAAATTTTTTAAAAAAGAAAGAGGAAATATAAATATTAATATAAAAATAAACTTTAACATTGTAAAATAGAAAAACTTTGAAAATAATCATTACCATGAGTACGAATTATAGAAACCAAAATTGATAAACCTAAAACCCCTTCACATACACAAAAAGTTAAAAAAAATATACTAAAATAAGTTTCATAATTTATAAAATTTAAATAAAAAAATAAAAAAATAAATAAACTTAATACTATATATTCAAGTCTTAATAAAGTTGATAATAAATGCTTTCGATTAGAAACAAATACTATACAACCAAATAAAAACATAATTATTGATAAATAAAATATTAAAAATATATTTGCCATTAATATAAGTTTAAATAGTTTAACAAAAACATCAGTCTTGTAAACTGGAAATAAGAATTTCTCTTTTTAAACTTCAAGAAAAAAGAAATCTCTTTTTCACTAACTCCCAAAGTTAATATTTTAAATAAACTATTTCTTGAAATTACAAAATTAATTATTATAATAATATGCTTAATTATAAGATTTATTTTTATACAAATAAAACATCCTTTATCAATAGGTTTAATACTATTAATTCAAACATTTTTAACATGTTTAATTACAGGAATTTATGTTAAATCTTTTTGATTTTCTTATGTATTATTTTTAATTTTTTTAGGAGGAATACTAATTTTATTTATTTATGTTACTTCATTATCATCAAATGAAATATTTACTATATCTTTTAAATTAACAATATTTAGATTAGTTTTATTTTCTCTTAGTATAGTAATTTTCTTTATTTTAGATAAAACTTTGATTGAACAATTTATTATTAATATAGAAATAGAAAAATTTTCAATAACAAATAATTTAATTAACGAAAATATTTTATCATTAAATAAAATATACAATTTTCCTACAAATTTAATTACATTACTACTAATTAATTATTTATTTCTTACTTTATTAGTAACAGTAAAAATTACAAAAAAATTTTATGGACCATTACGGCCAATAAATTAATGTTTAAACCTATTCGAAAAACCCACCCTTTAATTAGAATCGCTAATAATGCATTAGTAGATTTACCTGCACCATCTAATATTTCCGCCTGATGAAATTTTGGTTCTTTATTAGGATTATGCTTAATACTACAAATTTTAACTGGATTATTCCTAGCTATACACTATGCCGCAGATATTGAAACAGCTTTTAATAGAGTAAATCATATTTGTCGAGATGTAAATAATGGATGATTTTTACGAATTTGTCACGCTAACGGAGCTTCTTTTTTTTTTGCTTGTTTATTTATTCATGTAGGACGAGGAGTATATTATGAATCTTACTTATATCATATAACTTGAAATACTGGAGTTATTATTTTATTTTTAACAATAGCAACAGGATTTTTAGGATATGTATTACCATGAGGACAAATATCATTTTGAGGAGCAACAGTTATTACTAATTTATTATCAGCAGTACCTTACCTAGGAATGGATCTAGTTCAATGAATTTGAGGGGGATTTGCAGTTGATAACGCCACTTTAACTCGATTTTTTACATTTCATTTTATTTTTCCATTTATTATTTTAGCTTTAATAATGATTCATTTATTATTTTTACACCAAACAGGATCTAATAATCCTCTTGGATTAAATAGAAACGTAGATAAAATTCCATTTCATCCTTATTTTATTTATAAGGATATTTTTGGATTTATTGTATTTTTATGAATTTTAGTAACATTTATTTGAAAATTTAATTACTTACTAATAGATCCAGAAAACTTTATTCCTGCTAATCCTTTAGTTACTCCAGTACATATTCAACCAGAATGATACTTTTTATTTGCTTACGCTATTTTACGATCAATTCCTAATAAGCTAGGAGGAGTAATTGCTTTAGTACTATCAATTGCTATTTTATTAATTTTACCTTTCACACACTCTAGCAAGTTTCGAGGATTACAATTTTACCCATTAAATCAAATTTTATTCTGAAATATAGTAATTGTAGCTTCGTTATTAACTTGAATTGGAGCTCGACCAGTAGAAGACCCATATATTTTAACAGGTCAAATTTTAACTGTATTATATTTCTCTTACTTTATTATTAATCCTTTATTAGCAAAGTTTTGAGATAAGCTATTAAATTAATTAATAAGCTTTTATAGCATATGTCTTGAAAACATAAGAAAGAAGTAAAGTCTTCTATTAA-TTTATACTAAATTTTATTCATTAAAATAATAAAGAAATAAAAAAGATCTTTAATCCTACAAAGAAAAATAAATAATTTAAAGATAAAGGTAAAAAACTTTTTCAAGCTAAATACATTAGTTTATCATAACGAAATCGAGGTAAAGTCCCTCGAACTCAAATAAAAATAAAAGAAATAAAAGATAATTTTAAAAAAAATATAAATCTATAAATATCACTACCTAAAAAAATAACTACAAATAATATACTTATAAATAAAATACTAGAATATTCAGCTAAAAAAATTAAAGCAAATCCCCCACTTCTGTATTCAACATTAAATCCAGAAACTAATTCTGATTCCCCTTCAGCAAAATCAAAAGGAGTACGATTAGTTTCAGCTAAACAAGAAGCTAGCCAGACTAAACCTAATGGAAAACAAAAAAAAATAAATCAAACATAATCTTGATAAAAATAAAAACTTAAAAAATTATAATTACCTACTAAAAAAATAAAACTTAATAAAATTAATGCTAAACTAACTTCATAAGAAATAGTTTGAGCTACAGCCCGTAACCCCCCCAATAAAGCATAATTAGAATTAGAAGATCAACCTGCAATCATTACAGTATAAACTCCTAATCTAGTACAACATAAAAAAAACAAAACACCTAAATTAAAAGAATATAACTTAATTAAATAAGGAATACATATTCAAATTAATAAAGATAAAAATAAAGAAAAAACAGGAGAAAAATAATAAGAAATATAATTAGATAATAATGGATATGTTTGTTCCTTAGTAAACAATTTTACAGCATCACTAAATGGTTGTAATAATCCATTAAATCCAACTTTATTTGGTCCTTTACGAATTTGAATGTAACCTAAAACCTTACGCTCTAATAAAGTCAAAAAAGCTACACCAACTATTACACAAATTACTAATAATAAACTTCCAATTAAAGGTATAATACCATCAAATATAAACAATACTATTTATAATTAAAAAT--TATATATATAAATTCTAAATTTATTGCACTAGTCTGCCAAAATAGTAAATTATTTTAATAATTTTCATTTAAATAAAATTATATTTTTTATATTAGGTCCTTTCGTACTACAATATAATAATTTATTAAAGATAGAAACCAACCTGGCTTACGCCGGTTTGAACTCAGATCATGTAAGAATTCAAAGGTCGAACAGACCTAAACTTTAAACTTCTACACCTAAAAATAACTCTTAATCCAACATCGAGGTCGCAATCTTTTTTATCGATATGAACTCTCTAAAAAAATTACGCTGTTATCCCTAAGGTAACTTAAATTTTTAATCCATAAAACAGGATCTTTTATTCATAAATCAATGTAAATAAATAATAAAAGTTTATTTAATTTTAATACCACCCCAGTAAAATTTTATTTAAAATATAAATTTTAAAATTCTTTATAATTTATAATTTATAAAAATAAAGATCTATAGGGTCTTCTCGTCTTTTAATTAAATTTTAGCTTTTTAACTAAAAAATAAAGTTCTATATAAATTTTAAAAAAACAGTATATATCTCATTCAACCATTCATACCAGCCTTCAATTAAAAGACTATTGATTATGCTACCTTCGCACGGTCAAAATACCGCGGCCCTTTAAAACTCAGTGGGCAGGCTAGACTTTAAATAAAATACAAAAAGACATGTTTTTGTTAAACAGGTGAATATATTTAATTTGCCGAATTCTTCATTAAAACCTATCAAATTAATTACTTTATATAAATTTATATACTAATTTTATCATAATTACTAAATTTTTATTATTAAAATTTAAATTTTAATAAATAATTTAATTTAAATTAAATAATTTTTTATAAAAAATAAATTATAACAAATTTATTAATAATAGCTATTTTTAAGCTTATATTTATTTAAAAATTATAAAAAATATAAAATTTTATTTTAAAGCTCATCCCTTAAAATATTACTTTATTTAATTATTAAATTAAAAAATTAACTTAATAAAATAAATAAGCTAAATTAAATTCATTTCTTAAAAAACTAGATATATTTTAAAACGATTAACATTTCATTTCTAATTACATATTTAAAATAGTTATTCCACAATAACTTTTATATATAATTAAATCTTTAAAATTCGAGAAAAATTATTATAATAATTTATTATTTAATAAACCCTGATACACAAGGTACAATAAATTAAATTTTCTTAAAAATTAAAAATTTTTCAAATTATTTCAATATTCTTTTAAAATACTAATACACTATAATTAAAATTATTATTTCATTATAAATTACTAAAACTATAAAAAATAAAATTATTTTTATTAATAATTATAA-ATAA---AAAAAAATAATTAATAAATAATTATTATCAATTTAAATTGATTTGCACAAATTTCTTTTCAATGTAAATGAAATACTTTACTAATTAAGCTTTAAATTGTCATTCTAGATACACTTTCCAGTACATCTACTATGTTACGACTTATCTCATTTTAAAAATGAGAGCGACGGGCGATGTGTGCATGTTTTAGAGCTATAATCATATAAATAATCTATTTTATATTACTATTAAATCCACCTTCAAATTTTTATTTCAAAAAATTATCCGTATAAATATATTTATTGTAATCCATTTCTACTTAACCATAAACTGCACCTTGACCTGACATATTATTTAATGAAATATCAAGAAAATTATTAATCTTATAATATATTCTGATGACGGCGATATACAAATTGAAAACAAAATTAAGTGAGGTCCAACGTGGATTATCAATTACAGAACAGATTCCTCTANNNNNNNNNNNNNNNNNNNNNNNNNNNNNNNNNNNNNNNNNNNNNNNNNNNNNNNNNNNNNNNNNNNNNNNNNNNNNNNNNNNNNNNNNNNNNNNNNNNNNNNNNNNNNNNNNNNNNNNNNNNNNNNNNNNNNNNNNNNNNNNNNNNNNNNNNNNNNNNNNNNNNNNNNNNNNNNNNNNNNNNNNNNNNNNNNNNNNNNNNNNNNNNNNNNNNNNNNNNNNNNNNNNNNNNNNNNNNNNNNNNNNNNNNNNNNNNNNNNNNNNNNNNNNNNNNNNNNNNNNNNNNNNNNNNNNNNNNNNNNNNNNNNNNNNNNNNNNNNNNNNNNNNNNNNNNNNNNNNNNNNNNNNNNNNNNNNNNNNNNNNNNNNNNNNNNNNNNNNNNNNNNNNNNNNNNNNNNNNNNNNNNNNNNNNNNNNNNNNNNNNNNNNNNNNNNNNNNNNNNNNNNNNNNNNNNNNNNNNNNNNNNNNNNNNNNNNNNNNNNNNNNNNNNNNNNNNNNNNNNNNNNNNNNNNNNNNNNNNNNNNNNNNNNNNNNNNNNNNNNNNNNNNNNNNNNNNNNNNNNNNNNNNNNNNNNNNNNNNNNNNNNNNNNNNNNNNNNNNNNNNNNNNNNNNNNNNNNNNNNNNNNNNNNNNNNNNNNNNNNNNNNNNNNNNNNNNNNNNNNNNNNNNNNNNNNNNNNNNNNNNNNNNNNNNNNNNNNNNNNNNNNNNNNNNNNNNNNNNNNNNNNNNNNNNNNNNNNNNNNNNNNNNNNNNNNNNNNNNNNNNNNNNNNNNNNNNNNNNNNNNNNNNNNNNNNNNNNNNNNNNNNNNNNNNNNNNNNNNNNNNNNNNNNNNNNNNNNNNNNNNNNNNNNNNNNNNNNNNNNNNNNNNNNNNNNNNNNNNNNNNNNNNNNNNNNNNNNNNNNNNNNNNNNNNNNNNNNNNNNNNNNNNNNNNNNNNNNNNNNNNNNNNNNNNNNNNNNNNNNNNNNNNNNNNNNNNN
>12LUPI007 [organism=Anopheles arabiensis]
NNNNNNNNNNNTGATAAAAAGGATTACCTTGATAGGGTAAATCATGAAATTTAACGTTTCATTCATTATATTTAACAGAATTAAACTGTTTCTAAAAGAATCAAAATCTTTTGTGCATCATACACTAAAATATAAAAAGATAAGCTAATTAAGCTATTGGGTTCATACCCCACTTATAAAGGTTATAATCCTTTTCTTTTTAATCAAAAAAATTTCTAATAATATTTTTTTAATTATATTAATTTTTGGAACTTTAGTGACAATTTCCTCAAATTCTTGATTGGGAGCTTGAATAGGTTTAGAAATTAATTTATTATCATTTATCCCCCTAATAAATGATAATAAAAAAAATTTATTAACCTCAGAAAGATCACTAAAATATTTTTTAACTCAAGCATTTGCTTCTTCAATTTTATTATTTGCAATTATTATATTAATATTTTTATATAACAATAATTTATCTTTATATAATTCATTTAATGAAATTTTAATTTTATCTACACTATTACTAAAAAGAGGTGCAGCCCCTTTTCATTTTTGATTTCCAGAAGTTATAGAAGGATTATCTTGAGTTAATGGATTAATTTTAATAACATGACAAAAAATTGCTCCATTAATATTAATTTCTTATAATTTTATTTACAATTTTTTTATAATTTCTATTATTTTATCTATATTAATTGGATCTTTAGGAGGATTGAATCAAACTTCAATTCGAAAATTAATAGCTTTTTCATCAATTAATCATTTAGGATGAATATTATTAGCAATAATAAATAATGAAATATTATGAATAACATATTTTTTAATATACTCATTATTATCTTTTTCAATTGTTTTAATATTCAATAATTTTAAATTATTTTATTTTAATCAAATTTTTAATTTATCAATAATAAATCCTATTATTAAATTATTAATTTTTTTAAATTTGTTATCATTAGGAGGATTACCTCCATTTTTAGGATTTTTACCAAAATGACTTGTTATTCAAAATTTAACAGCAATAAACCAATTATTTATTTTAACAATTAGAGTATGTTTAACTTTAATTACATTATATTTTTATCTTCGATTATCTTATAGAATTTTTATATTAAATTATCAAAAAAACTCATGAATATTAAAAAATAATTTTAATAATAAAATATCATCTATTAGACTAATTTTTAATTTTATTTCAATTGGGGGATTAGTAATAATTTCAATAATTTATATTATTATATAAGAATTTAAGTTAATTAAACTAATAGCCTTCAAAGCTGAAAATATTTGTATTAATCTTTTAATTCTTAAGCTTTAATAAATTAAATTATTCCTTTAGAATTGCAGTCTAATATCATTATTGACTATAAAGCCTGATTAAAGAGAAAAATTCCCATAAATAAATTTACAATTTATCGCCTAAACTTCAGCCATTTAATCGCGACAATGATTATTTTCAACAAATCATAAGGATATTGGAACTTTATATTTTATTTTCGGAGCTTGAGCTGGAATAGTAGGGACATCTTTAAGAATCCTAATTCGAGCTGAACTAGGACACCCTGGAGCATTTATTGGAGACGATCAAATTTATAATGTAATCGTTACTGCTCATGCTTTTATTATAATTTTCTTTATAGTTATACCTATTATAATTGGAGGGTTTGGAAACTGATTAGTTCCTTTAATATTAGGAGCACCTGATATAGCTTTTCCTCGAATAAATAATATAAGATTTTGAATGCTTCCTCCTTCATTAACACTTTTAATTTCTAGTAGTATAGTAGAAAACGGGGCTGGAACAGGATGAACTGTTTATCCTCCTCTATCTTCTGGAATTGCTCATGCTGGAGCTTCAGTAGATTTAGCAATTTTTTCTCTTCATTTAGCAGGAATTTCTTCTATTTTAGGAGCAGTAAATTTTATTACAACAGTAATTAATATACGGTCTCCAGGAATTACATTAGATCGAATACCATTATTTGTTTGATCGGTAGTTATTACAGCAGTATTATTATTATTATCATTACCAGTATTAGCAGGAGCTATTACTATATTATTAACTGATCGAAATTTAAATACATCTTTCTTTGATCCAGCAGGAGGAGGTGATCCAATTTTATATCAACACTTATTCTGATTTTTTGGTCATCCAGAAGTATATATTTTAATTTTACCTGGATTCGGAATAATTTCGCATATTATTACTCAAGAAAGTGGAAAGAAGGAAACATTTGGAAACTTAGGAATAATCTATGCTATACTAGCAATTGGTTTACTTGGATTTATTGTTTGAGCTCATCATATATTTACAGTTGGAATAGACGTTGATACTCGAGCTTACTTTACATCAGCAACTATAATTATTGCTGTGCCAACTGGAATTAAGATTTTTAGTTGATTAGCTACATTACACGGAACACAATTAACTTATAGCCCAGCTATATTGTGAGCATTTGGATTCGTTTTCTTATTTACAGTTGGTGGTCTAACAGGAGTTGTACTAGCTAATTCATCTATTGATATTGTTCTTCACGATACTTATTATGTTGTTGCTCATTTCCATTATGTATTATCAATAGGAGCAGTATTTGCTATTATAGCAGGATTTGTACATTGATATCCATTATTAACTGGATTAACAATAAATCCAACTTGATTAAAAATTCAATTTTCTATTATATTTGTAGGAGTAAATTTAACATTTTTTCCTCAACATTTTTTAGGTTTAGCCGGAATACCTCGACGATATTCAGACTTTCCAGATAGCTATTTAACATGAAATGTAGTTTCTTCTTTAGGTAGTACAATCTCATTATTCGCTATTTTATACTTTTTATTTATTATTTGAGAAAGTATAATCACTCAACGAACTCCAGCTTTCCCTATACAATTATCATCATCAATTGAATGATACCATACCCTTCCTCCTGCAGAACATACTTATGCAGAGCTTCCTTTATTAACTAATAACTTCTAATATGGCAGATTAGTGCAATGAATTTAAGCTTCATATATAAAGATTTTATCTTTTGTTAGAATTTAAATGGCAACATGAGCAAATTTAGGATTACAAGATAGTTCTTCTCCTTTAATAGAACAATTAAACTTTTTTCATGATCATACACTTCTTATTTTAACAATAATTACTATTTTAGTAGGATATATTATAGGAATACTAAGTTTTAATAAATTTACTAATCGATTTTTATTACATGGACAAACAATTGAAATTATTTGAACAGTATTACCTGCAATTATTTTAATATTTATTGCATTTCCTTCTTTACGACTATTATACTTAATAGACGAAATTAATACACCATCAATTACATTAAAGTCAATTGGTCATCAATGATACTGAAGTTATGAATATTCAGATTTTTTAAATCTAGAATTCGACTCATATATAGTACCAACTAATGAACTAGAAACAAACGGATTCCGATTATTAGATGTAGATAACCGAGTGGTTCTACCAATAAATAATCAAATTCGAATTTTAGTTACAGCTACTGATGTACTCCACTCATGAACAGTTCCTTCATTAGGAGTTAAGGTAGATGCTACTCCAGGACGATTAAACCAATTAAATTTTTTAATTAATCGACCAGGATTATTTTTTGGTCAATGTTCAGAAATTTGTGGAGCAAATCATAGTTTTATGCCTATTGTAATTGAAAGCATTCCTATAAATTACTTTATTAAATGAATTACTTCAATAACTAACTCATTAGATGACTGAAAGCAAGTAATGATCTCTTAAATCATATTATAGTAAATTAGCACTTACTTCTAATGATTATTATAACTAAAAAATTAGTTTTATATAAAACCTTAGTATGTCAAACTGAAAAAATTAGTTAAATCTAATATTTTTTAATCCCACAAATAGCCCCTATTAATTGGTTAATTTTATTTATTGTATTTTCAATTACATTAGTAGTTTTTAATATTTTAAACTACTTTTGTTTTTTTTATACTCCACTTAAAACATCTCA--ATCTTTAAATATTAAATTTAATAAATTAAATTGAAAATGATAACAAACTTGTTTTCTGTTTTTGACCCTTCAACAACAATTTTAAATTTATCATTAAATTGATTAAGAACATTCTTAGGATTATTCCTAATTCCAGTTTCTTATTGATTAATACCTAATCGATTCCAAGTAATTTGAAATAATATTTTATTAACTCTTCATAAGGAATTCAAAACTTTACTAGGACCTTCAGGACATAATGGTAGAACATTAATGTTTATTTCATTATTCTCATTAATTATATTTAATAATTTTTTAGGTTTATTCCCTTATATTTTTACTAGTACTAGTCATTTAACTTTAACATTAGCTTTAGCTTTCCCTTTATGACTTAGTTTTATATTATATGGATGAATTAATCATACTCAACATATATTTGCTCATTTAGTTCCTCAAGGAACTCCTCCTGTTTTAATGCCTTTTATGGTATGCATTGAAACAATTAGTAATGTTATTCGACCTGGAACTTTAGCTGTTCGATTAACAGCTAATATAATTGCTGGACATTTACTGTTAACTTTATTAGGTAATACAGGTCCTATAGCATCAAATTATTTAATTTTATCATTAATTTTAACTACTCAAATTGCTTTATTAGTATTAGAATCAGCCGTAGCAATTATTCAATCATATGTATTTGCTGTATTAAGAACTCTTTATTCAAGAGAAGTAAATTAATGTCAACACATGCAAATCACCCATTTCACTTAGTAGATTATAGCCCATGACCCTTAACTGGAGCAATTGGAGCAATAACTACTGTTTCAGGATTAGTACAATGATTTCATCAATATACTATAACATTATTTATTTTAGGTAATGTTATTACTATTTTAACTATGTATCAATGATGACGAGATATTTCTCGAGAAGGAACTTTTCAAGGACTTCATACTTTTCCAGTAACTATTGGATTACGATGAGGAATAATTTTATTTATTGTATCTGAAGTATTTTTTTTTATTTCTTTTTTCTGAGCATTTTTCCATAGTAGTTTATCTCCTACAATTGAATTAGGAATAACATGACCTCCAGTAGG---AATTGCCGCATTTAATCCCTTCCAAATTCCTCTTTTAAATACTGCTATTTTATTAGCTTCTGGAGTAACTGTCACTTGAGCTCATCAT-GCTCTAATAGAAGGTAATCATTCACAAGCCACACAAGGATTATTTTTTACAATTGTATTAGGAGTATATTTTACTATTTTACAAGCTTATGAATATATTGAAGCTCCTTTTACTATTGCAGATGCTGTTTATGGATCAACTTTTTATATAGCAACAGGATTCCACGGATTACATGTACTAATTGGAACAACTTTTTTATTAATTTGCTTTTTACGTCATATTAATTATCATTTTTCTAAAAATCATCATTTTGGTTTTGAAGCTGCAGCTTGATACTGACACTTTGTAGATGTTGTATGATTATTTTTATATATTACAATTTATTGATGAGGTAGATATTTATAAAGTATATATTTGTATATGTGACTTCCAATCACAAGGACTAAACAATTTTAGTATAAATAATATTAATACTATCAGCAATAACATTAATTATTTTTATTATTACAATTGTAGTAATAATATTAGCCACTTTATTATCAAAAAAAACTTTATTAGATCGAGAAAAATGTTCTCCATTTGAATGTGGGTTTGATCCAATAAATTCCTCACGATTACCTTTTTCATTACGATTTTTTTTAATTGCTATTATTTTTTTAATTTTCGATGTAGAAATTGCTCTTTTATTACCTATAATTATAATTATTAAAACATCAAATTTAATAAATTGAACTATTACTAGATTATTTTTTATTTTCATTTTATTAATTGGCTTATACCATGAATGAAACCAAGGAGCTTTAGAATGAAATGAATAAATATGAAGCGATAAATTGCAATTAGTTTCGGCCTAATCTTAGGTGAAATTCACCCATATTTTAGGGTAATAGTTAACTATAACATTTAATTTGCATTTAAAAAGTATTGAATTTTTCAATTTACCTTATTAATTGAAACCAAAGAGAGGTATATCACTGTTAATGATAAAATTGAATTTTTATAATTCCAATTAAAGAAATATAAATGGAATTAAACCATTAAAGAGAAAAGTTAGCAGCTTTTTCTTGATCAACATATTTCATTTATATAGTTTAACAAAAACATTACATTTTCAATGTAAAAATAAAAATTTA-TTTTTTATAAATATTTAAAGATTAAAATAATCACCCTAACATCTTCAGTGTCATGCTCTAAATGTAAGCTATTTAAATTTAATTTACTAATACAACTAATATTAATAAAATAATAAATCACAATATATAACTTAATAAATAAATTTTTAAACTATTACTTTGAAATTCTTGAAGATATAAAGAATAATTTTTTAACTGAAAATATACTATTTGCCCTCCAAAAAATTCTCTTCAACCTTGATCGAAACTTTTATAAGAATATAATCCTAACTTTAATGGATAATTAATTACACCTAATGTAGAGATAACAGGTATAAATCATATAGACCCGACAAAATTAGTAAAGTTATAAAAGTATAAAGCCTTATTAGTAAAAAATAATTTTACATCTCTGATTAAATATCCTATTAAGCCTCCAACAATACAAACAAATAAAGTCAATAACTTTATTTCTAAAGGTAAACAAATTATTGCAGGATTTAAAAACATTAATCATCTTAATATACTTCCACCAATTACTGCTATAACAGTTAAAAAACAAATTCTAAATAATATAGTTCAACCTAAATCATTTAAAGGATGTAATCTTCTACTATTAAAATCACCAGTTATTGAATAATAAACTAACCGAAATGAATAACATACAGTTAATCCTGTACTAAAAAAAAAAAGAAAAAACGAAAAAACATTTACATAAGATAACATAACTATTTCTAAAATAAGATCCTTAGAATAAAATCCAGCTAAAAAAGGTATACCACATAAAGCTAAATTAGCTACATTAAAACAACTACAAGTTAACGGTATTCTTATTCTTAAGCTTCCTATTATTCGAATATCTTGAGAATTTTTTATATTATGAATAATAGAACCTGCACATATAAATAATAATGCCTTAAATAAAGCATGAGTTAATAAATGAAAAAAAGCTAATTTATAAAATCCTATAGATAAAATACTTATTATTAAACCTAATTGTCTTAAAGTTGATAAAGCAATAATTTTCTTTAAATCGAATTCAAAATTTGCACCTAATCCTGCTATAAATATAGTTAATCCTGAAACTAATAATAAAAATTGAGCTATTCATCAATTTATTAAAACATCATTAAATCGAATTAATAAATAAACCCCTGCTGTTACTAAAGTTGAAGAGTGAACTAAAGCAGAAACAGGAGTAGGAGCAGCTATTGCTGCTGGTAATCAAGAAGAAAAAGGAATTTGGGCACTTTTAGTTATAGCAGCTAATATAACTAACCCCCCAATAATTATTATTTCAATATTATTTTTTATTATATCTAAATAAAAAATATAATTTCAACTTCCATAATTTAATATTCAAGCAATAGCTAATAATAAAGCCACATCCCCAATTCGATTGGATAAAGCAGTTAATATACCAGCATTATAAGACTTTACATTTTGAAAATAAATAACTAAACAATAAGAAACTAAACCTAAGCCATCTCATCCTAATAAAATTCTAATTAAATTTGGTCTAATAATTAACATTATTATAGATATTACAAATATTAATACTAATAAAATAAACCGATTAATATTATAATCTTCTTCTATATATTGATTTCTATAAAAAATTACTAAAGAAGAAATTAACAAAACAAAAGATATAAATATTAAGCTTATTCAATCAAATAAAAATGTTATAACAATAGATATAGATTGTAATCTTAAAATTTCTCATTCAATAAAATATACTAAATCTGTTAATAAAAACTTTAATCTAATTAAAAATAATCTTAATCTAATTGATATTAAAAAATAAAATCTAATTTTACAATAATTAACTAAATAATTCACGATCTAAAATGAATAATTTCATATCATTGACACCACAAATCAATA-TTTTTTTTAAACTATTTAAATAAATTCATAACATACAAAAATTACTTTTTAAAATTAATAAATTTAAAGGTAATCAATGTAATATTAATAATAAAAATTCTCGAGTAGTTCCTACAGAAAAAAAATAAACTCCAGAATAAATTTTTCCATGTTGACTATATGCAAATAAATATAAAGAATAAGCTGCTCTAAAAAAAGATAAAAAAGATAGTATAATCATAGTAATTCAAGACCAACTAACAATTCTATTCAATAAAGAAATTTCTCCTAATAAATTTAACGTTGGAGGAGCAGCTATATTACCAGAACATAATAAAAATCATCATAAACTTAATGTTGGTATAAAATTTAATAATCCCTTATTAATTAATAAACTTCGGCTTCCTATTCGTTCATAAGAAATATTAGCTAAACAAAATAAACCAGAAGAACATAAACCATGAGCAATTATTAAAGCATAAGACCCTGTTAACCCTCAATAAGTTATTGTTAATAATCCTCTTAAAACAATACCCATATGAGCTACAGAAGAATAAGCAATTAAAGCCTTTAAATCTGTTTGTCGTAAACATACTAAACTAATTAAAACCCCTCCAACTAAACTAATACTAATTCATCAATAATTATATTTTACACCAGAAATTTGTAGTAAGGAAAATATTCGTAATAAACCGTATCCTCCTAATTTTAATAAAATACCAGCTAAAATTATAGATCCAGAAACTGGGGCTTCAACATGAGCCTTAGGCAATCATAAATGAACCAAAAATATAGGTATTTTTACTAAAAAAGCAAAAACTAGAGAAAGATACAATAAA-TTAAAGTTAGAAAATCTATAATTTAATAATAAAGTAAAAGATAATGTATTTTTTGAATTTAAAATATAAAAAATACCAATTAATAAAGGTAAAGAAGCTAAAAGAGTATAAAATAATAAATAAACCCCTGCCTGCAATCGTTCAGGTTGATACCCTCAACCTAAAATTAAAAATAATGTAGGAATTAAACTAGCTTCAAAAAATAAATAAAATATAAAAACTCTTATTGATCTAAATGTTAATACTAACATAAAAAGTAAAAATAAAATTATAAAAACAAATAACTTTTCATAATTATTTGTTGAAAATACTTTTTCACTTGCTATCAATATTAGCCCACAAATTCAAAAACTTAATAAAATTAATCCGTAAGAAACTATATCTAACCCAAAATAATAAGAGATATAATTAAAATAATTTAAAGATCTTAAATTAATTATAAACATAAAGGTTAATAAAAAAATCAAATTTTGAACCGTTCAATAAAAATTTTTTAAAAAAGAAAGAGGAAATATAAATATTAATATAAAAATAAACTTTAACATTGTAAAATAGAAAAACTTTGAAAATAATCATTACCATGAGTACGAATTATAGAAACCAAAATTGATAAACCTAAAACCCCTTCACATACACAAAAAGTTAAAAAAAATATACTAAAATAAGTTTCATAATTTATAAAATTTAAATAAAAAAATAAAAAAATAAATAAACTTAATACTATATATTCAAGTCTTAATAAAGTTGATAATAAATGCTTTCGATTAGAAACAAATACTATACAACCAAATAAAAACATAATTATTGATAAATAAAATATTAAAAATATATTTGCCATTAATATAAGTTTAAATAGTTTAACAAAAACATCAGTCTTGTAAACTGGAAATAAGAATTTCTCTTTTTAAACTTCAAGAAAAAAGAAATCTCTTTTTCACTAACTCCCAAAGTTAATATTTTAAATAAACTATTTCTTGAAATTACAAAATTAATTATTATAATAATATGCTTAATTATAAGATTTATTTTTATACAAATAAAACATCCTTTATCAATAGGTTTAATACTATTAATTCAAACATTTTTAACATGTTTAATTACAGGAATTTATGTTAAATCTTTTTGATTTTCTTATGTATTATTTTTAATTTTTTTAGGAGGAATACTAATTTTATTTATTTATGTTACTTCATTATCATCAAATGAAATATTTACTATATCTTTTAAATTAACAATATTTAGATTAGTTTTATTTTCTCTTAGTATAGTAATTTTCTTTATTTTAGATAAAACTTTGATTGAACAATTTATTATTAATATAGAAATAGAAAAATTTTCAATAACAAATAATTTAATTAACGAAAATATTTTATCATTAAATAAAATATACAATTTTCCTACAAATTTAATTACATTACTACTAATTAATTATTTATTTCTTACTTTATTAGTAACAGTAAAAATTACAAAAAAATTTTATGGACCATTACGGCCAATAAATTAATGTTTAAACCTATTCGAAAAACCCACCCTTTAATTAGAATCGCTAATAATGCATTAGTAGATTTACCTGCACCATCTAATATTTCCGCCTGATGAAATTTTGGTTCTTTATTAGGATTATGCTTAATACTACAAATTTTAACTGGATTATTCCTAGCTATACACTATGCCGCAGATATTGAAACAGCTTTTAATAGAGTAAATCATATTTGTCGAGATGTAAATAATGGATGATTTTTACGAATTTGTCACGCTAACGGAGCTTCTTTTTTTTTTGCTTGTTTATTTATTCATGTAGGACGAGGAGTATATTATGAATCTTACTTATATCATATAACTTGAAATACTGGAGTTATTATTTTATTTTTAACAATAGCAACAGGATTTTTAGGATATGTATTACCATGAGGACAAATATCATTTTGAGGAGCAACAGTTATTACTAATTTATTATCAGCAGTACCTTACCTAGGAATGGATCTAGTTCAATGAATTTGAGGGGGATTTGCAGTTGATAACGCCACTTTAACTCGATTTTTTACATTTCATTTTATTTTTCCATTTATTATTTTAGCTTTAATAATGATTCATTTATTATTTTTACACCAAACAGGATCTAATAATCCTCTTGGATTAAATAGAAACGTAGATAAAATTCCATTTCATCCTTATTTTATTTATAAGGATATTTTTGGATTTATTGTATTTTTATGAATTTTAGTAACATTTATTTGAAAATTTAATTACTTACTAATAGATCCAGAAAACTTTATTCCTGCTAATCCTTTAGTTACTCCAGTACATATTCAACCAGAATGATACTTTTTATTTGCTTACGCTATTTTACGATCAATTCCTAATAAGCTAGGAGGAGTAATTGCTTTAGTACTATCAATTGCTATTTTATTAATTTTACCTTTCACACACTCTAGCAAGTTTCGAGGATTACAATTTTACCCATTAAATCAAATTTTATTCTGAAATATAGTAATTGTAGCTTCGTTATTAACTTGAATTGGAGCTCGACCAGTAGAAGACCCATATATTTTAACAGGTCAAATTTTAACTGTATTATATTTCTCTTACTTTATTATTAATCCTTTATTAGCAAAGTTTTGAGATAAGCTATTAAATTAATTAATAAGCTTTTATAGCATATGTCTTGAAAACATAAGAAAGAAGTAAAGTCTTCTATTAA-TTTATACTAAATTTTATTCATTAAAATAATAAAGAAATAAAAAAGATCTTTAATCCTACAAAGAAAAATAAATAATTTAAAGATAAAGGTAAAAAACTTTTTCAAGCTAAATACATTAGTTTATCATAACGAAATCGAGGTAAAGTCCCTCGAACTCAAATAAAAATAAAAGAAATAAAAGATAATTTTAAAAAAAATATAAATCTATAAATATCACTACCTAAAAAAATAACTACAAATAATATACTTATAAATAAAATACTAGAATATTCAGCTAAAAAAATTAAAGCAAATCCCCCACTTCTGTATTCAACATTAAACCCAGAAACTAATTCTGATTCCCCTTCAGCAAAATCAAAAGGAGTACGATTAGTTTCAGCTAAACAAGAAGCTAGCCAGACTAAACCTAATGGAAAACAAAAAAAAATAAATCAAACATAATCTTGATAAAAATAAAAACTTAAAAAATTATAATTACCTACTAAAAAAATAAAACTTAATAAAATTAATGCTAAACTAACTTCATAAGAAATAGTTTGAGCTACAGCCCGTAACCCCCCCAATAAAGCATAATTAGAATTAGAAGATCAACCTGCAATCATTACAGTATAAACTCCTAATCTAGTACAACATAAAAAAAACAAAACACCTAAATTAAAAGAGTATAACTTAATTAAATAAGGAATACATATTCAAATTAATAAAGATAAAAATAAAGAAAAAACAGGAGAAAAATAATAAGAAATATAATTAGATAATAATGGATATGTTTGTTCCTTAGTAAACAATTTTACAGCATCACTAAATGGTTGTAATAATCCATTAAATCCAACTTTATTTGGTCCTTTACGAATTTGAATGTAACCTAAAACCTTACGCTCTAATAAAGTCAAAAAAGCTACACCAACTATTACACAAATTACTAATAATAAACTTCCAATTAAAGGTATAATACCATCAAATATAAACAATACTATTTATAATTAAAAAT--TATATATATAAATTCTAAATTTATTGCACTAGTCTGCCAAAATAGTAAATTATTTTAATAATTTTCATTTAAATAAAATTATATTTTTTATATTAGGTCCTTTCGTACTACAATATAATAATTTATTAAAGATAGAAACCAACCTGGCTTACGCCGGTTTGAACTCAGATCATGTAAGAATTCAAAGGTCGAACAGACCTAAACTTTAAACTTCTACACCTAAAAATAACTCTTAATCCAACATCGAGGTCGCAATCTTTTTTATCGATATGAACTCTCTAAAAAAATTACGCTGTTATCCCTAAGGTAACTTAAATTTTTAATCCATAAAACAGGATCTTTTATTCATAAATCAATGTAAATAAATAATAAAAGTTTATTTAATTTTAATACCACCCCAGTAAAATTTTATTTAAAATATAAATTTTAAAATTCTTTATAATTTATAATTTATAAAAATAAAGATCTATAGGGTCTTCTCGTCTTTTAATTAAATTTTAGCTTTTTAACTAAAAAATAAAGTTCTATATAAATTTTAAAAAAACAGTATATATCTCATTCAACCATTCATACCAGCCTTCAATTAAAAGACTATTGATTATGCTACCTTCGCACGGTCAAAATACCGCGGCCCTTTAAAACTCAGTGGGCAGGCTAGACTTTAAATAAAATACAAAAAGACATGTTTTTGTTAAACAGGTGAATATAATTAATTTGCCGAATTCTTCATTAAAACCTATCAAATTAATTACTTTATATAAATTTATATACTAATTTTATCATAATTACTAAATTTTTATTATTAAAATTTAAATTTTAATAAATAATTTAATTTAAATTAAATAATTTTTTATAAAAAATAAATTATAACAAATTTATTAATAATAGCTATTTTTAAGCTTATATTTATTTAAAAATTATAAAAAATATAAAATTTTATTTTAAAGCTCATCCCTTAAAATATTACTTTATTTAATTATTAAATTAAAAAATTAACTTAATAAAATAAATAAGCTAAATTAAATTCATTTCTTAAAAAACTAGATATATTTTAAAACGATTAACATTTCATTTCTAATTACATATTTAAAATAGTTATTCCACAATAACTTTTATATATAATTAAATCTTTAAAATTCGAGAAAAATTATTATAATAATTTATTATTTAATAAACCCTGATACACAAGGTACAATAAATTAAATTTTCTTAAAAATTAAAAATTTTTCAAATTATTTCAATATTCTTTTAAAATACTAATACACTATAATTAAAATTATTATTTCATTATAAATTACTAAAACTATAAAAAATAAAATTATTTTTATTAATAATTATAA-ATAA---AAAAAAATAATTAATAAATAATTATTATCAATTTAAATTGATTTGCACAAATTTCTTTTCAATGTAAATGAAATACTTTACTAATTAAGCTTTAAATTGTCATTCTAGATACACTTTCCAGTACATCTACTATGTTACGACTTATCTCATTTTAAAAATGAGAGCGACGGGCGATGTGTGCATGTTTTAGAGCTATAATCATATAAATAATCTATTTTATATTACTATTAAATCCACCTTCAAATTTTTATTTCAAAAAATTATCCGTATAAATATATTTATTGTAATCCATTTCTACTTAACCATAAACTGCACCTTGACCTGACATATTATTTAATGAAATATCAAGAAAATTATTAATCTTATAATATATTCTGATGACGGCGATATACAAATTGAAAACAAAATTAAGTGAGGTCCAACGTGGATTATCAATTACAGAACAGATTCCTCTANNNNNNNNNNNNNNNNNNNNNNNNNNNNNNNNNNNNNNNNNNNNNNNNNNNNNNNNNNNNNNNNNNNNNNNNNNNNNNNNNNNNNNNNNNNNNNNNNNNNNNNNNNNNNNNNNNNNNNNNNNNNNNNNNNNNNNNNNNNNNNNNNNNNNNNNNNNNNNNNNNNNNNNNNNNNNNNNNNNNNNNNNNNNNNNNNNNNNNNNNNNNNNNNNNNNNNNNNNNNNNNNNNNNNNNNNNNNNNNNNNNNNNNNNNNNNNNNNNNNNNNNNNNNNNNNNNNNNNNNNNNNNNNNNNNNNNNNNNNNNNNNNNNNNNNNNNNNNNNNNNNNNNNNNNNNNNNNNNNNNNNNNNNNNNNNNNNNNNNNNNNNNNNNNNNNNNNNNNNNNNNNNNNNNNNNNNNNNNNNNNNNNNNNNNNNNNNNNNNNNNNNNNNNNNNNNNNNNNNNNNNNNNNNNNNNNNNNNNNNNNNNNNNNNNNNNNNNNNNNNNNNNNNNNNNNNNNNNNNNNNNNNNNNNNNNNNNNNNNNNNNNNNNNNNNNNNNNNNNNNNNNNNNNNNNNNNNNNNNNNNNNNNNNNNNNNNNNNNNNNNNNNNNNNNNNNNNNNNNNNNNNNNNNNNNNNNNNNNNNNNNNNNNNNNNNNNNNNNNNNNNNNNNNNNNNNNNNNNNNNNNNNNNNNNNNNNNNNNNNNNNNNNNNNNNNNNNNNNNNNNNNNNNNNNNNNNNNNNNNNNNNNNNNNNNNNNNNNNNNNNNNNNNNNNNNNNNNNNNNNNNNNNNNNNNNNNNNNNNNNNNNNNNNNNNNNNNNNNNNNNNNNNNNNNNNNNNNNNNNNNNNNNNNNNNNNNNNNNNNNNNNNNNNNNNNNNNNNNNNNNNNNNNNNNNNNNNNNNNNNNNNNNNNNNNNNNNNNNNNNNNNNNNNNNNNNNNNNNNNNNNNNNNNNNNNNNNNNNNNNNNNNNNNNNNNNNNNNNNNNNNNNNNNNNNNNNNN
>12LUPI024 [organism=Anopheles arabiensis]
NNNNNNNNNNNTGATAAAAAGGATTACCTTGATAGGGTAAATCATGAAATTTAACGTTTCATTCATTATATTTAACAGAATTAAACTGTTTCTAAAAGAATCAAAATCTTTTGTGCATCATACACTAAAATATAAAAAGATAAGCTAATTAAGCTATTGGGTTCATACCCCACTTATAAAGGTTATAATCCTTTTCTTTTTAATCAAAAAAATTTCTAATAATATTTTTTTAATTATATTAATTTTTGGAACTTTAGTGACAATTTCCTCAAATTCTTGATTGGGAGCTTGAATAGGTTTAGAAATTAATTTATTATCATTTATCCCCCTAATAAATGATAATAAAAAAAATTTATTAACCTCAGAAAGATCACTAAAATATTTTTTAACTCAAGCATTTGCTTCTTCAATTTTATTATTTGCAATTATTATATTAATATTTTTATATAACAATAATTTATCTTTATATAATTCATTTAATGAAATTTTAATTTTATCTACACTATTACTAAAAAGAGGTGCAGCCCCTTTTCATTTTTGATTTCCAGAAGTTATAGAAGGATTATCTTGAGTTAATGGATTAATTTTAATAACATGACAAAAAATTGCTCCATTAATATTAATTTCTTATAATTTTATTTACAATTTTTTTATAATTTCTATTATTTTATCTATATTAATTGGATCTTTAGGAGGATTGAATCAAACTTCAATTCGAAAATTAATAGCTTTTTCATCAATTAATCATTTAGGATGAATATTATTAGCAATAATAAATAATGAAATATTATGAATAACATATTTTTTAATATACTCATTATTATCTTTTTCAATTGTTTTAATATTCAATAATTTTAAATTATTTTATTTTAATCAAATTTTTAATTTATCAATAATAAATCCTATTATTAAATTATTAATTTTTTTAAATTTGTTATCATTAGGAGGATTACCTCCATTTTTAGGATTTTTACCAAAATGACTTGTTATTCAAAATTTAACAGCAATAAACCAATTATTTATTTTAATAATTAGAGTATGTTTAACTTTAATTACATTATATTTTTATCTTCGATTATCTTATAGAATTTTTATATTAAATTATCAAAAAAACTCATGAATATTAAAAAATAATTTTAATAATAAAATATCATCTATTAGACTAATTTTTAATTTTATTTCAATTGGGGGATTAGTAATAATTTCAATAATTTATATTATTATATAAGAATTTAAGTTAATTAAACTAATAGCCTTCAAAGCTGAAAATATTTGTATTAATCTTTTAATTCTTAAGCTTTAATAAATTAAATTATTCCTTTAGAATTGCAGTCTAATATCATTATTGACTATAAAGCCTGATTAAAGAGAAAAATTCCCATAAATAAATTTACAATTTATCGCCTAAACTTCAGCCATTTAATCGCGACAATGATTATTTTCAACAAATCATAAGGATATTGGAACTTTATATTTTATTTTCGGAGCTTGAGCTGGAATAGTAGGGACATCTTTAAGAATCCTAATTCGAGCTGAACTAGGACACCCTGGAGCATTTATTGGAGACGATCAAATTTATAATGTAATCGTTACTGCTCATGCTTTTATTATAATTTTCTTTATAGTTATACCTATTATAATTGGAGGGTTTGGAAACTGATTAGTTCCTTTAATATTAGGAGCACCTGATATAGCTTTTCCTCGAATAAATAATATAAGATTTTGAATGCTTCCTCCTTCATTAACACTTTTAATTTCTAGTAGTATAGTAGAAAACGGGGCTGGAACAGGATGAACTGTTTATCCTCCTCTATCTTCTGGAATTGCTCATGCTGGAGCTTCAGTAGATTTAGCAATTTTTTCTCTTCATTTAGCAGGAATTTCTTCTATTTTAGGAGCAGTAAATTTTATTACAACAGTAATTAATATACGGTCTCCAGGAATTACATTAGATCGAATACCATTATTTGTTTGATCGGTAGTTATTACAGCAGTATTATTATTATTATCATTACCAGTATTAGCAGGAGCTATTACTATATTATTAACTGATCGAAATTTAAATACATCTTTCTTTGATCCAGCAGGAGGAGGTGATCCAATTTTATATCAACACTTATTCTGATTTTTTGGTCATCCAGAAGTATATATTTTAATTTTACCTGGATTCGGAATAATTTCGCATATTATTACTCAAGAAAGTGGAAAGAAGGAAACATTTGGAAACTTAGGAATAATCTATGCTATACTAGCAATTGGTTTACTTGGGTTTATTGTTTGAGCTCATCATATATTTACAGTTGGAATAGACGTTGATACTCGAGCTTACTTTACATCAGCAACTATAATTATTGCTGTGCCAACTGGAATTAAGATTTTTAGTTGATTAGCTACATTACACGGAACACAATTAACTTATAGCCCAGCTATATTGTGAGCATTTGGATTCGTTTTCTTATTTACAGTTGGTGGTCTAACAGGAGTTGTACTAGCTAATTCATCTATTGATATTGTTCTTCACGATACTTATTATGTTGTTGCTCATTTCCATTATGTATTATCAATAGGAGCAGTATTTGCTATTATAGCAGGATTTGTACATTGATATCCATTATTAACTGGATTAACAATAAATCCAACTTGATTAAAAATTCAATTTTCTATTATATTTGTAGGAGTAAATTTAACATTTTTTCCTCAACATTTTTTAGGTTTAGCCGGAATACCTCGACGATATTCAGACTTTCCAGATAGCTATTTAACATGAAATGTAGTTTCTTCTTTAGGTAGTACAATCTCATTATTCGCTATTTTATACTTTTTATTTATTATTTGAGAAAGTATAATCACTCAACGAACTCCAGCTTTCCCTATACAATTATCATCATCAATTGAATGATACCATACCCTTCCTCCTGCAGAACATACTTATGCAGAGCTTCCTTTATTAACTAATAACTTCTAATATGGCAGATTAGTGCAATGAATTTAAGCTTCATATATAAAGATTTTATCTTTTGTTAGAATTTAAATGGCAACATGAGCAAATTTAGGATTACAAGATAGTTCTTCTCCTTTAATAGAACAATTAAACTTTTTTCATGATCATACACTTCTTATTTTAACAATAATTACTATTTTAGTAGGATATATTATAGGAATACTAAGTTTTAATAAATTTACTAATCGATTTTTATTACATGGACAAACAATTGAAATTATTTGAACAGTATTACCTGCAATTATTTTAATATTTATTGCATTTCCTTCTTTACGACTATTATACTTAATAGACGAAATTAATACACCATCAATTACATTAAAGTCAATTGGTCATCAATGATACTGAAGTTATGAATATTCAGATTTTTTAAATCTAGAATTCGACTCATATATAGTACCAACTAATGAACTAGAAACAAACGGATTCCGATTATTAGATGTAGATAACCGAGTGGTTCTACCAATAAATAATCAAATTCGAATTTTAGTTACAGCTACTGATGTACTCCACTCATGAACAGTTCCTTCATTAGGAGTTAAGGTAGATGCTACTCCAGGACGATTAAACCAATTAAATTTTTTAATTAATCGACCAGGATTATTTTTTGGTCAATGTTCAGAAATTTGTGGAGCAAATCATAGTTTTATGCCTATTGTAATTGAAAGCATTCCTATAAATTACTTTATTAAATGAATTACTTCAATAACTAACTCATTAGATGACTGAAAGCAAGTAATGATCTCTTAAATCATATTATAGTAAATTAGCACTTACTTCTAATGATTATTATAACTAAAAAATTAGTTTTATATAAAACCTTAGTATGTCAAACTGAAAAAATTAGTTAAATCTAATATTTTTTAATCCCACAAATAGCCCCTATTAATTGGTTAATTTTATTTATTGTATTTTCAATTACATTAGTAGTTTTTAATATTTTAAACTACTTTTGTTTTTTTTATACTCCACTTAAAACATCTCA--ATCTTTAAATATTAAATTTAATAAATTAAATTGAAAATGATAACAAACTTGTTTTCTGTTTTTGACCCTTCAACAACAATTTTAAATTTATCATTAAATTGATTAAGAACATTCTTAGGATTATTCCTAATTCCAGTTTCTTATTGATTAATACCTAATCGATTCCAAGTAATTTGAAATAATATTTTATTAACACTTCATAAGGAATTCAAAACTTTACTAGGACCTTCAGGACATAATGGTAGAACATTAATGTTTATTTCATTATTCTCATTAATTATATTTAATAATTTTTTAGGTTTATTCCCTTATATTTTTACTAGTACTAGTCATTTAACTTTAACATTAGCTTTAGCTTTCCCTTTATGACTTAGTTTTATATTATATGGATGAATTAATCATACTCAACATATATTTGCTCATTTAGTTCCTCAAGGAACTCCTCCTGTTTTAATGCCTTTTATGGTATGCATTGAAACAATTAGTAATGTTATTCGACCTGGAACTTTAGCTGTTCGATTAACAGCTAATATAATTGCTGGACATTTACTGTTAACTTTATTAGGTAATACAGGTCCTATAGCATCAAATTATTTAATTTTATCATTAATTTTAACTACTCAAATTGCTTTATTAGTATTAGAATCAGCCGTAGCAATTATTCAATCATATGTATTTGCTGTATTAAGAACTCTTTATTCAAGAGAAGTAAATTAATGTCAACACATGCAAATCACCCATTTCACTTAGTAGATTATAGCCCATGACCTTTAACTGGAGCAATTGGAGCAATAACTACTGTTTCAGGATTAGTACAATGATTTCATCAATATACTATAACATTATTTATTTTAGGTAATGTTATTACTATTTTAACTATGTATCAATGATGACGAGATATTTCTCGAGAAGGAACTTTTCAAGGACTTCATACTTTTCCAGTAACTATTGGATTACGATGAGGAATAATTTTATTTATTGTATCTGAAGTATTTTTTTTTATTTCTTTTTTCTGAGCATTTTTCCATAGTAGTTTATCTCCTACAATTGAATTAGGAATAACATGACCTCCAGTAGG---AATTGCCACATTTAATCCCTTCCAAATTCCTCTTTTAAATACTGCTATTTTATTAGCTTCTGGAGTAACTGTCACTTGAGCTCATCAT-GCTCTAATAGAAGGTAATCATTCACAAGCCACACAAGGATTATTTTTTACAATTGTATTAGGAGTATATTTTACTATTTTACAAGCTTATGAATATATTGAAGCTCCTTTTACTATTGCAGATGCTGTTTATGGATCAACTTTTTATATAGCAACAGGATTCCACGGATTACATGTACTAATTGGAACAACTTTTTTATTAATTTGCTTTTTACGTCATATTAATTATCATTTTTCTAAAAATCACCATTTTGGTTTTGAAGCTGCAGCTTGATACTGACACTTTGTAGATGTTGTATGATTATTTTTATATATTACAATTTATTGATGAGGTAGATATTTATAAAGTATATATTTGTATATGTGACTTCCAATCACAAGGACTAAACAATTTTAGTATAAATAATATTAATACTATCAACAATAACATTAATTATTTTTATTATTACAATTGTAGTAATAATATTAGCCACTTTATTATCAAAAAAAACTTTATTAGATCGAGAAAAATGTTCTCCATTTGAATGTGGATTTGATCCAATAAATTCCTCACGATTACCTTTTTCATTACGATTTTTTTTAATTGCTATTATTTTTTTAATTTTCGATGTAGAAATTGCTCTTTTATTACCTATAATTATAATTATTAAAACATCAAATTTAATAAATTGAACTATTACTAGATTATTTTTTATTTTCATTTTATTAATTGGCTTATACCATGAATGAAACCAAGGAGCTTTAGAATGAAATGAATAAATATGAAGCGATAAATTGCAATTAGTTTCGGCCTAATCTTAGGTGAAATTCACCCATATTTTAGGGTAATAGTTAACTATAACATTTAATTTGCATTTAAAAAGTATTGAATTTTTCAATTTACCTTATTAATTGAAACCAAAGAGAGGTATATCACTGTTAATGATAAAATTGAATTTTTATAATTCCAATTAAAGAAATATAAATGGAATTAAACCATTAAAGAGAAAAGTTAGCAGCTTTTTCTTGATCAACATATTTCATTTATATAGTTTAACAAAAACATTACATTTTCAATGTAAAAATAAAAATTTA-TTTTTTATAAATATTTAAAGATTAAAATAATCACCCTAACATCTTCAGTGTCATGCTCTAAATGTAAGCTATTTAAATTTAATTTACTAATACAACTAATATTAATAAAATAATAAATCACAATATATAACTTAATAAATAAATTTTTAAACTATTACTTTGAAATTCTTGAAGATATAAAGAATAATTTTTTAACTGAAAATATACTATTTGCCCTCCAAAAAATTCTCTTCAACCTTGATCGAAACTTTTATAAGAATATAATCCTAACTTTAATGGATAATTAATTACACCTAATGTAGAGATAACAGGTATAAATCATATAGACCCGACAAAATTAGTAAAGTTATAAAAGTATAAAGCCTTATTAGTAAAAAATAATTTTACATCTCTGATTAAATATCCTATTAAGCCTCCAACAATACAAACAAATAAAGTCAATAACTTTATTTCTAAAGGTAAACAAATTATTGCAGGATTTAAAAACATTAATCATCTTAATATAGTCCCACCAATTACTGCTATAACAGTTAAAAAACAAATTCTAAATAATATAGTTCAACCTGAATCATTTAAAGGATGTAATCTTCTACTATTAAAATCACCAGTTATTGAATAATAAACTAACCGAAATGAATAACATACAGTTAATCCTGTACTAAAAAAAAAAAGAAAAAACGAAAAAACATTTACATAAGATAACATAACTATTTCTAAAATAAGATCCTTAGAATAAAATCCAGCTAAAAAAGGTATACCACATAAAGCTAAATTAGCTACATTAAAACAACTACAAGTTAACGGTATTCTTATTCTTAAGCTTCCTATTATTCGAATATCTTGAGAATTTTTTATATTATGAATAATAGAACCTGCACATATAAATAATAATGCCTTAAATAAAGCATGAGTTAATAAATGAAAAAAAGCTAATTTATAAAATCCTATAGATAAAATACTTATTATTAAACCTAATTGTCTTAAAGTTGATAAAGCAATAATTTTCTTTAAATCGAATTCAAAATTTGCACCTAATCCTGCTATAAATATAGTTAATCCTGAAACTAATAATAAAAATTGAGCTATTCATCAATTTATTAAAACATCATTAAATCGAATTAATAAATAAACCCCTGCTGTTACTAAAGTTGAAGAGTGAACTAAAGCAGAAACAGGAGTAGGAGCAGCTATTGCTGCTGGTAATCAAGAAGAAAAAGGAATTTGGGCACTTTTAGTTATAGCAGCTAATATAACTAACCCCCCAATAATTATTATTTCAATATTATTTTTTATTATATCTAAATAAAAAATATAATTTCAACTTCCATAATTTAATATTCAAGCAATAGCTAATAATAAAGCCACATCCCCAATTCGATTGGATAAAGCAGTTAATATACCAGCATTATAAGACTTTACATTTTGAAAATAAATAACTAAACAATAAGAAACTAAACCTAAGCCATCTCATCCTAATAAAATTCTAATTAAATTTGGTCTAATAATTAACATTATTATAGATATTACAAATATTAATACTAATAAAATAAACCGATTAATATTATAATCTTCTTCTATATATTGATTTCTATAAAAAATTACTAAAGAAGAAATTAACAAAACAAAAGATATAAATATTAAGCTTATTCAATCAAATAAAAATGTTATAACAATAGATATAGATTGTAATCTTAAAATTTCTCATTCAATAAAATATACTAAATCTGTTAATAAAAACTTTAATCTAATTAAAAATAATCTTAATCTAATTGATATTAAAAAATAAAATCTAATTTTACAATAATTAACTAAATAATTCACGATCTAAAATGAATAATTTCATATCATTGACACCACAAATCAATA-TTTTTTTTAAACTATTTAAATAAATTCATAACATACAAAAATTACTTTTTAAAATTAATAAATTTAAAGGTAATCAATGTAATATTAATAATAAAAATTCTCGAGTAGTTCCTACAGAAAAAAAATAAACTCCAGAATAAATTTTTCCATGTTGACTATATGCAAATAAATATAAAGAATAAGCTGCTCTAAAAAAAGATAAAAAAGATAGTATAATCATAGTAATTCAAGACCAACTAACAATTCTATTCAATAAAGAAATTTCTCCTAATAAATTTAACGTTGGAGGAGCAGCTATATTACCAGAACATAATAAAAATCATCATAAACTTAATGTTGGTATAAAATTTAATAATCCCTTATTAATTAATAAACTTCGGCTTCCTATTCGTTCATAAGAAATATTAGCTAAACAAAATAAACCAGAAGAACATAAACCATGAGCAATTATTAAAGCATAAGACCCTGTTAACCCTCAATAAGTTATTGTTAATAATCCTCTTAAAACAATACCCATATGAGCTACAGAAGAATAAGCAATTAAAGCCTTTAAATCTGTTTGTCGTAAACATACTAAACTAATTAAAACCCCTCCAACTAAACTAATACTAATTCATCAATAATTATATTTTACACCAGAAATTTGTAGTAAGGAAAATATTCGTAATAAACCGTATCCTCCTAATTTTAATAAAATACCAGCTAAAATTATAGACCCAGAAACTGGGGCTTCAACATGAGCCTTAGGCAATCATAAATGAACCAAAAATATAGGTATTTTTACTAAAAAAGCAAAAACTAGAGAAAGATACAATAAA-TTAAAGTTAGAAAATCTATAATTTAATAATAAAGTAAAAGATAATGTATTTTTTGAATTTAAAATATAAAAAATACCAATTAATAAAGGTAAAGAAGCTAAAAGAGTATAAAATAATAAATAAACCCCTGCTTGCAATCGTTCAGGTTGATACCCTCAACCTAAAATTAAAAATAATGTAGGAATTAAACTAGCTTCAAAAAATAAATAAAATATAAAAACTCTTATTGATCTAAATGTTAATACTAACATAAAAAGTAAAAATAAAATTATAAAAACAAATAACTTTTCATAATTATTTGTTGAAAATACTTTTTCACTTGCTATCAATATTAGCCCACAAATTCAAAAACTTAATAAAATTAATCCGTAAGAAACTATATCTAACCCAAAATAATAAGAGATATAATTAAAATAATTTAAAGATCTTAAATTAATTATAAACATAAAGGTTAATAAAAAAATCAAATTTTGAACCGTTCAATAAAAATTTTTTAAAAAAGAAAGAGGAAATATAAATATTAATATAAAAATAAACTTTAACATTGTAAAATAGAAAAACTTTGAAAATAATCATTACCATGAGTACGAATTATAGAAACCAAAATTGATAAACCTAAAACCCCTTCACATACACAAAAAGTTAAAAAAAATATACTAAAATAAGTTTCATAATTTATAAAATTTAAATAAAAAAATAAAAAAATAAATAAACTTAATACTATATATTCAAGTCTTAATAAAGTTGATAATAAATGCTTTCGATTAGAAACAAATACTATACAACCAAATAAAAACATAATTATTGATAAATAAAATATTAAAAATATATTTGCCATTAATATAAGTTTAAATAGTTTAACAAAAACATCAGTCTTGTAAACTGGAAATAAGAATTTCTCTTTTTAAACTTCAAGAAAAAAGAAATCTCTTTTTCACTAACTCCCAAAGTTAATATTTTAAATAAACTATTTCTTGAAATTACAAAATTAATTATTATAATAATATGCTTAATTATAAGATTTATTTTTATACAAATAAAACATCCTTTATCAATAGGTTTAATACTATTAATTCAAACATTTTTAACATGTTTAATTACAGGAATTTATGTTAAATCTTTTTGATTTTCTTATGTATTATTTTTAATTTTTTTAGGAGGAATACTAATTTTATTTATTTATGTTACTTCATTATCATCAAATGAAATATTTACTATATCTTTTAAATTAACAATATTTAGATTAGTTTTATTTTCTCTTAGTATAGTAATTTTCTTTATTTTAGATAAAACTTTGATTGAACAATTTATTATTAATATAGAAATAGAAAAATTTTCAATAACAAATAATTTAATTAACGAAAATATTTTATCATTAAATAAAATATACAATTTTCCTACAAATTTAATTACATTACTACTAATTAATTATTTATTTCTTACTTTATTAGTAACAGTAAAAATTACAAAAAAATTTTATGGACCATTACGGCCAATAAATTAATGTTTAAACCTATTCGAAAAACCCACCCTTTAATTAGAATCGCTAATAATGCATTAGTAGATTTACCTGCACCATCTAATATTTCCGCCTGATGAAATTTTGGTTCTTTATTAGGATTATGCTTAATACTACAAATTTTAACTGGATTATTCCTAGCTATACACTATGCCGCAGATATTGAAACAGCTTTTAATAGAGTAAATCATATTTGTCGAGATGTAAATAATGGATGATTTTTACGAATTTGTCACGCTAACGGAGCTTCTTTTTTTTTTGCTTGTTTATTTATTCATGTAGGACGAGGAGTATATTATGAATCTTACTTATATCATATAACTTGAAATACTGGAGTTATTATTTTATTTTTAACAATAGCAACAGGATTTTTAGGATATGTATTACCATGAGGACAAATATCATTTTGAGGAGCAACAGTTATTACTAATTTATTATCAGCAGTACCTTACCTAGGAATGGATCTAGTTCAATGAATTTGAGGGGGATTTGCAGTTGATAACGCCACTTTAACTCGATTTTTTACATTTCATTTTATTTTTCCATTTATTATTTTAGCTTTAATAATGATTCATTTATTATTTTTACACCAAACAGGATCTAATAATCCTCTTGGATTAAATAGAAACGTAGATAAAATTCCATTTCATCCTTATTTTATTTATAAGGATATTTTTGGATTTATTGTATTTTTATGAATTTTAGTAACATTTATTTGAAAATTTAATTACTTACTAATAGATCCAGAAAACTTTATTCCTGCTAATCCTTTAGTTACTCCAGTACATATTCAACCAGAATGATACTTTTTATTTGCTTACGCTATTTTACGATCAATTCCTAATAAGCTAGGAGGAGTAATTGCTTTAGTACTATCAATTGCTATTTTATTAATTTTACCTTTCACACACTCTAGCAAGTTTCGAGGATTACAATTTTACCCATTAAATCAAATTTTATTCTGAAATATAGTAATTGTAGCTTCGTTATTAACTTGAATTGGAGCTCGACCAGTAGAAGACCCATATATTTTAACAGGTCAAATTTTAACTGTATTATATTTCTCTTACTTTATTATTAATCCTTTATTAGCAAAGTTTTGAGATAAGCTATTAAATTAATTAATAAGCTTTTATAGCATATGTCTTGAAAACATAAGAAAGAAGTAAAGTCTTCTATTAA-TTTATACTAAATTTTATTCATTAAAATAATAAAGAAATAAAAAAGATCTTTAATCCTACAAAGAAAAATAAATAATTTAAAGATAAAGGTAAAAAACTTTTTCAAGCTAAATACATTAGTTTATCATAACGAAATCGAGGTAAAGTCCCTCGAACTCAAATAAAAATAAAAGAAATAAAAGATAATTTTAAAAAAAATATAAATCTATAAATATCACTACCTAAAAAAATAACTACAAATAATATACTTATAAATAAAATACTAGAATATTCAGCTAAAAAAATTAAAGCAAATCCCCCACTTCTGTATTCAACATTAAATCCAGAAACTAATTCTGATTCCCCTTCAGCAAAATCAAAAGGAGTACGATTAGTTTCAGCTAAACAAGAAGCTAGCCAGACTAAACCTAATGGAAAACAAAAAAAAATAAATCAAACATAATCTTGATAAAAATAAAAACTTAAAAAATTATAATTACCTACTAAAAAAATAAAACTTAATAAAATTAATGCTAAACTAACTTCATAAGAAATAGTTTGAGCTACAGCCCGTAACCCCCCCAATAAAGCATAATTAGAATTAGAAGATCAACCTGCAATCATTACAGTATAAACTCCTAATCTAGTACAACATAAAAAAAACAAAACACCTAAATTAAAAGAATATAACTTAATTAAATAAGGAATACATATTCAAATTAATAAAGATAAAAATAAAGAAAAAACAGGAGAAAAATAATAAGAAATATAATTAGATAATAATGGATATGTTTGTTCCTTAGTAAACAATTTTACAGCATCACTAAATGGTTGTAATAATCCATTAAATCCAACTTTATTTGGTCCTTTACGAATTTGAATGTAACCTAAAACCTTACGCTCTAATAAAGTCAAAAAAGCTACACCAACTATTACACAAATTACTAATAATAAACTTCCAATTAAAGGTATAATACCATCAAATATAAACAATACTATTTATAATTAAAAAT--TATATATATAAATTCTAAATTTATTGCACTAGTCTGCCAAAATAGTAAATTATTTTAATAATTTTCATTTAAATAAAATTATATTTTTTATATTAGGTCCTTTCGTACTACAATATAATAATTTATTAAAGATAGAAACCAACCTGGCTTACGCCGGTTTGAACTCAGATCATGTAAGAATTCAAAGGTCGAACAGACCTAAACTTTAAACTTCTACACCTAAAAATAACTCTTAATCCAACATCGAGGTCGCAATCTTTTTTATCGATATGAACTCTCTAAAAAAATTACGCTGTTATCCCTAAGGTAACTTAAATTTTTAATCCATAAAACAGGATCTTTTATTCATAAATCAATGTAAATAAATAATAAAAGTTTATTTAATTTTAATACCACCCCAGTAAAATTTTATTTAAAATATAAATTTTAAAATTCTTTATAATTTATAATTTATAAAAATAAAGATCTATAGGGTCTTCTCGTCTTTTAATTAAATTTTAGCTTTTTAACTAAAAAATAAAGTTCTATATAAATTTTAAAAAAACAGTATATATCTCATTCAACCATTCATACCAGCCTTCAATTAAAAGACTATTGATTATGCTACCTTCGCACGGTCAAAATACCGCGGCCCTTTAAAACTCAGTGGGCAGGCTAGACTTTAAATAAAATACAAAAAGACATGTTTTTGTTAAACAGGTGAATATATTTAATTTGCCGAATTCTTCATTAAAACCTATCAAATTAATTACTTTATATAAATTTATATACTAATTTTATCATAATTACTAAATTTTTATTATTAAAATTTAAATTTTAATAAATAATTTAATTTAAATTAAATAATTTTTTATAAAAAATAAATTATAACAAATTTATTAATAATAGCTATTTTTAAGCTTATATTTATTTAAAAATTATAAAAAATATAAAATTTTATTTTAAAGCTCATCCCTTAAAATATTACTTTATTTAATTATTAAATTAAAAAATTAACTTAATAAAATAAATAAGCTAAATTAAATTCATTTCTTAAAAAACTAGATATATTTTAAAACGATTAACATTTCATTTCTAATTACATATTTAAAATAGTTATTCCACAATAACTTTTATATATAATTAAATCTTTAAAATTCGAGAAAAATTATTATAATAATTTATTATTTAATAAACCCTGATACACAAGGTACAATAAATTAAATTTTCTTAAAAATTAAAAATTTTTCAAATTATTTCAATATTCTTTTAAAATACTAATACACTATAATTAAAATTATTATTTCATTATAAATTACTAAAACTATAAAAAATAAAATTATTTTTATTAATAATTATAA-ATAA---AAAAAAATAATTAATAAATAATTATTATCAATTTAAATTGATTTGCACAAATTTCTTTTCAATGTAAATGAAATACTTTACTAATTAAGCTTTAAATTGTCATTCTAGATACACTTTCCAGTACATCTACTATGTTACGACTTATCTCATTTTAAAAATGAGAGCGACGAGCGATGTGTGCATGTTTTAGAGCTATAATCATATAAATAATCTATTTTATATTACTATTAAATCCACCTTCAAATTTTTATTTCAAAAAATTATCCGTATAAATATATTTATTGTAATCCATTTCTACTTAACCATAAACTGCACCTTGACCTGACATATTATTTAATGAAATATCAAGAAAATTATTAATCTTATAATATATTCTGATGACGGCGATATACAAATTGAAAACAAAATTAAGTGAGGTCCAACGTGGATTATCAATTACAGAACAGATTCCTCTANNNNNNNNNNNNNNNNNNNNNNNNNNNNNNNNNNNNNNNNNNNNNNNNNNNNNNNNNNNNNNNNNNNNNNNNNNNNNNNNNNNNNNNNNNNNNNNNNNNNNNNNNNNNNNNNNNNNNNNNNNNNNNNNNNNNNNNNNNNNNNNNNNNNNNNNNNNNNNNNNNNNNNNNNNNNNNNNNNNNNNNNNNNNNNNNNNNNNNNNNNNNNNNNNNNNNNNNNNNNNNNNNNNNNNNNNNNNNNNNNNNNNNNNNNNNNNNNNNNNNNNNNNNNNNNNNNNNNNNNNNNNNNNNNNNNNNNNNNNNNNNNNNNNNNNNNNNNNNNNNNNNNNNNNNNNNNNNNNNNNNNNNNNNNNNNNNNNNNNNNNNNNNNNNNNNNNNNNNNNNNNNNNNNNNNNNNNNNNNNNNNNNNNNNNNNNNNNNNNNNNNNNNNNNNNNNNNNNNNNNNNNNNNNNNNNNNNNNNNNNNNNNNNNNNNNNNNNNNNNNNNNNNNNNNNNNNNNNNNNNNNNNNNNNNNNNNNNNNNNNNNNNNNNNNNNNNNNNNNNNNNNNNNNNNNNNNNNNNNNNNNNNNNNNNNNNNNNNNNNNNNNNNNNNNNNNNNNNNNNNNNNNNNNNNNNNNNNNNNNNNNNNNNNNNNNNNNNNNNNNNNNNNNNNNNNNNNNNNNNNNNNNNNNNNNNNNNNNNNNNNNNNNNNNNNNNNNNNNNNNNNNNNNNNNNNNNNNNNNNNNNNNNNNNNNNNNNNNNNNNNNNNNNNNNNNNNNNNNNNNNNNNNNNNNNNNNNNNNNNNNNNNNNNNNNNNNNNNNNNNNNNNNNNNNNNNNNNNNNNNNNNNNNNNNNNNNNNNNNNNNNNNNNNNNNNNNNNNNNNNNNNNNNNNNNNNNNNNNNNNNNNNNNNNNNNNNNNNNNNNNNNNNNNNNNNNNNNNNNNNNNNNNNNNNNNNNNNNNNNNNNNNNNNNNNNNNNNNNNNNNNNNNNNNNNNNNNN
>12LUPI056 [organism=Anopheles arabiensis]
NNNNNNNNNNNTGATAAAAAGGATTACCTTGATAGGGTAAATCATGAAATTTAACGTTTCATTCATTATATTTAACAGAATTAAACTGTTTCTAAAAGAATCAAAATCTTTTGTGCATCATACACTAAAATATAAAAAGATAAGCTAATTAAGCTATTGGGTTCATACCCCACTTATAAAGGTTATAATCCTTTTCTTTTTAATCAAAAAAATTTCTAATAATATTTTTTTAATTATATTAATTTTTGGAACTTTAGTGACAATTTCCTCAAATTCTTGATTGGGAGCTTGAATAGGTTTAGAAATTAATTTATTATCATTTATCCCCCTAATAAATGATAATAAAAAAAATTTATTAACCTCAGAAAGATCACTAAAATATTTTTTAACTCAAGCATTTGCTTCTTCAATTTTATTATTTGCAATTATTATATTAATATTTTTATATAACAATAATTTATCTTTATATAATTCATTTAATGAAATTTTAATTTTATCTACACTATTACTAAAAAGAGGTGCAGCCCCTTTTCATTTTTGATTTCCAGAAGTTATAGAAGGATTATCTTGAGTTAATGGATTAATTTTAATAACATGACAAAAAATTGCTTCATTAATATTAATTTCTTATAATTTTATTTACAATTTTTTTATAATTTCTATTATTTTATCTATATTAATTGGATCTTTAGGAGGATTGAATCAAACTTCAATTCGAAAATTAATAGCTTTTTCATCAATTAATCATTTAGGATGAATATTATTAGCAATAATAAATAATGAAATATTATGAATAACATATTTTTTAATATACTCATTATTATCTTTTTCAATTGTTTTAATATTCAATAATTTTAAATTATTTTATTTTAATCAAATTTTTAATTTATCAATAATAAATCCTATTATTAAATTATTAATTTTTTTAAATTTGTTATCATTAGGAGGATTACCTCCATTTTTAGGATTTTTACCAAAATGACTTGTTATTCAAAATTTAACAGCAATAAACCAATTATTTATTTTAACAATTAGAGTATGTTTAACTTTAATTACATTATATTTTTATCTTCGATTATCTTATAGAATTTTTATATTAAATTATCAAAAAAACTCATGAATATTAAAAAATAATTTTAATAATAAAATATCATCTATTAGACTAATTTTTAATTTTATTTCAATTGGGGGATTAGTAATAATTTCAATAATTTATATTATTATATAAGAATTTAAGTTAATTAAACTAATAGCCTTCAAAGCTGAAAATATTTGTATTAATCTTTTAATTCTTAAGCTTTAATAAATTAAATTATTCCTTTAGAATTGCAGTCTAATATCATTATTGACTATAAAGCCTGATTAAAGAGAAAAATTCCCATAAATAAATTTACAATTTATCGCCTAAACTTCAGCCATTTAATCGCGACAATGATTATTTTCAACAAATCATAAGGATATTGGAACTTTATATTTTATTTTCGGAGCTTGAGCTGGAATAGTAGGGACATCTTTAAGAATCCTAATTCGAGCTGAACTAGGACACCCTGGAGCATTTATTGGAGACGATCAAATTTATAATGTAATCGTTACTGCTCATGCTTTTATTATAATTTTCTTTATAGTTATACCTATTATAATTGGAGGGTTTGGAAACTGATTAGTTCCTTTAATATTAGGAGCACCTGATATAGCTTTTCCTCGAATAAATAATATAAGATTTTGAATGCTTCCTCCTTCATTAACACTTTTAATTTCTAGTAGTATAGTAGAAAACGGGGCTGGAACAGGATGAACTGTTTATCCTCCTCTATCTTCTGGAATTGCTCATGCTGGAGCTTCAGTAGATTTAGCAATTTTTTCTCTTCATTTAGCAGGAATTTCTTCTATTTTAGGAGCAGTAAATTTTATTACAACAGTAATTAATATACGGTCTCCAGGAATTACATTAGATCGAATACCATTATTTGTTTGATCGGTAGTTATTACAGCAGTATTATTATTATTATCATTACCAGTATTAGCAGGAGCTATTACTATATTATTAACTGATCGAAATTTAAATACATCTTTCTTTGATCCAGCAGGAGGAGGTGATCCAATTTTATATCAACACTTATTCTGATTTTTTGGTCATCCAGAAGTATATATTTTAATTTTACCTGGATTCGGAATAATTTCGCATATTATTACTCAAGAAAGTGGAAAGAAGGAAACATTTGGAAACTTAGGAATAATCTATGCTATACTAGCAATTGGTTTACTTGGATTTATTGTTTGAGCTCATCATATATTTACAGTTGGAATAGACGTTGATACTCGAGCTTACTTTACATCAGCAACTATAATTATTGCTGTGCCAACTGGAATTAAGATTTTTAGTTGATTAGCTACATTACACGGAACACAATTAACTTATAGCCCAGCTATATTGTGAGCATTTGGATTCGTTTTCTTATTTACAGTTGGTGGTCTAACAGGAGTTGTACTAGCTAATTCATCTATTGATATTGTTCTTCACGATACTTATTATGTTGTTGCTCATTTCCATTATGTATTATCAATAGGAGCAGTATTTGCTATTATAGCAGGATTTGTACATTGATACCCATTATTAACTGGATTAACAATAAATCCAACTTGATTAAAAATTCAATTTTCTATTATATTTGTAGGAGTAAATTTAACATTTTTTCCTCAACATTTTTTAGGTTTAGCCGGAATACCTCGACGATATTCAGACTTTCCAGATAGCTATTTAACATGAAATGTAGTTTCTTCTTTAGGTAGTACAATCTCATTATTCGCTATTTTATACTTTTTATTTATTATTTGAGAAAGTATAATCACTCAACGAACTCCAGCTTTCCCTATACAATTATCATCATCAATTGAATGATACCATACCCTTCCTCCTGCAGAACATACTTATGCAGAGCTTCCTTTATTAACTAATAACTTCTAATATGGCAGATTAGTGCAATGAATTTAAGCTTCATATATAAAGATTTTATCTTTTGTTAGAATTTAAATGGCAACATGAGCAAATTTAGGATTACAAGATAGTTCTTCTCCTTTAATAGAACAATTAAACTTTTTTCATGATCATACACTTCTTATTTTAACAATAATTACTATTTTAGTAGGATATATTATAGGAATACTAAGTTTTAATAAATTTACTAATCGATTTTTATTACATGGACAAACAATTGAAATTATTTGAACAGTATTACCTGCAATTATTTTAATATTTATTGCATTTCCTTCTTTACGACTATTATACTTAATAGACGAAATTAATACACCATCAATTACATTAAAGTCAATTGGTCATCAATGATACTGAAGTTATGAATATTCAGATTTTTTAAATCTAGAATTCGACTCATATATAGTACCAACTAATGAACTAGAAACAAACGGATTCCGATTATTAGATGTAGATAACCGAGTGGTTCTACCAATAAATAATCAAATTCGAATTTTAGTTACAGCTACTGATGTACTCCACTCATGAACAGTTCCTTCATTAGGAGTTAAGGTAGATGCTACTCCAGGACGATTAAACCAATTAAATTTTTTAATTAATCGACCAGGATTATTTTTTGGTCAATGTTCAGAAATTTGTGGAGCAAATCATAGTTTTATGCCTATTGTAATTGAAAGCATTCCTATAAATTACTTTATTAAATGAATTACTTCAATAACTAACTCATTAGATGACTGAAAGCAAGTAATGATCTCTTAAATCATATTATAGTAAATTAGCACTTACTTCTAATGATTATTATAACTAAAAAATTAGTTTTATATAAAACCTTAGTATGTCAAACTGAAAAAATTAGTTAAATCTAATATTTTTTAATCCCACAAATAGCCCCTATTAATTGGTTAATTTTATTTATTGTATTTTCAATTACATTAGTAGTTTTTAATATTTTAAACTACTTTTGTTTTTTTTATACTCCACTTAAAACATCTCA--ATCTTTAAATATTAAATTTAATAAATTAAATTGAAAATGATAACAAACTTGTTTTCTGTTTTTGACCCTTCAACAACAATTTTAAATTTATCATTAAATTGATTAAGAACATTCTTAGGATTATTCCTAATTCCAGTTTCTTATTGATTAATACCTAATCGATTCCAAGTAATTTGAAATAATATTTTATTAACACTTCATAAGGAATTCAAAACTTTACTAGGACCTTCAGGACATAATGGTAGAACATTAATGTTTATTTCATTATTCTCATTAATTATATTTAATAATTTTTTAGGTTTATTCCCTTATATTTTTACTAGTACTAGTCATTTAACTTTAACATTAGCTTTAGCTTTCCCTTTATGACTTAGTTTTATATTATATGGATGAATTAATCATACTCAACATATATTTGCTCATTTAGTTCCTCAAGGAACTCCTCCTGTTTTAATGCCTTTTATGGTATGCATTGAAACAATTAGTAATGTTATTCGACCTGGAACTTTAGCTGTTCGATTAACAGCTAATATAATTGCTGGACATTTACTGTTAACTTTATTAGGTAATACAGGTCCTATAGCATCAAATTATTTAATTTTATCATTAATTTTAACTACTCAAATTGCTTTATTAGTATTAGAATCAGCCGTAGCAATTATTCAATCATATGTATTTGCTGTATTAAGAACTCTTTATTCAAGAGAAGTAAATTAATGTCAACACATGCAAATCACCCATTTCACTTAGTAGATTATAGCCCATGACCCTTAACTGGAGCAATTGGAGCAATAACTACTGTTTCAGGATTAGTACAATGATTTCATCAATATACTATAACATTATTTATTTTAGGTAATGTTATTACTATTTTAACTATGTATCAATGATGACGAGATATTTCTCGAGAAGGAACTTTTCAAGGACTTCATACTTTTCCAGTAACTATTGGATTACGATGAGGAATAATTTTATTTATTGTATCTGAAGTATTTTTTTTTATTTCTTTTTTCTGAGCATTTTTCCATAGTAGTTTATCTCCTACAATTGAATTAGGAATAACATGACCTCCAGTAGG---AATTGCCGCATTTAATCCCTTCCAAATTCCTCTTTTAAATACTGCTATTTTATTAGCTTCTGGAGTAACTGTCACTTGAGCTCATCAT-GCTCTAATAGAAGGTAATCATTCACAAGCCACACAAGGATTATTTTTTACAATTGTATTAGGAGTATATTTTACTATTTTACAAGCTTATGAATATATTGAAGCTCCTTTTACTATTGCAGATGCTGTTTATGGATCAACTTTTTATATAGCAACAGGATTCCACGGATTACATGTACTAATTGGAACAACTTTTTTATTAATTTGCTTTTTACGTCATATTAATTATCATTTTTCTAAAAATCATCATTTTGGTTTTGAAGCTGCAGCTTGATACTGACACTTTGTAGATGTTGTATGATTATTTTTATATATTACAATTTATTGATGAGGTAGATATTTATAAAGTATATATTTGTATATGTGACTTCCAATCACAAGGACTAAACAATTTTAGTATAAATAATATTAATACTATCAACAATAACATTAATTATTTTTATTATTACAATTGTAGTAATAATATTAGCCACTTTATTATCAAAAAAAACTTTATTAGACCGAGAAAAATGTTCTCCATTTGAATGTGGGTTTGATCCAATAAATTCCTCACGATTACCTTTTTCATTACGATTTTTTTTAATTGCTATTATTTTTTTAATTTTCGATGTAGAAATTGCTCTTTTATTACCTATAATTATAATTATTAAAACATCAAATTTAATAAATTGAACTATTACTAGATTATTTTTTATTTTCATTTTATTAATTGGCTTATACCATGAATGAAACCAAGGAGCTTTAGAATGAAATGAATAAATATGAAGCGATAAATTGCAATTAGTTTCGGCCTAATCTTAGGTGAAATTCACCCATATTTTAGGGTAATAGTTAACTATAACATTTAATTTGCATTTAAAAAGTATTGAATTTTTCAATTTACCTTATTAATTGAAACCAAAAAGAGGTATATCACTGTTAATGATAAAATTGAATTTTTATAATTCCAATTAAAGAAATATAAATGGAATTAAACCATTAAAGAGAAAAGTTAGCAGCTTTTTCTTGATCAACATATTTCATTTATATAGTTTAACAAAAACATTACATTTTCAATGTAAAAATAAAAATTTA-TTTTTTATAAATATTTAAAGATTAAAATAATCACCCTAACATCTTCAGTGTCATGCTCTAAATGTAAGCTATTTAAATTTAATTTACTAATACAACTAATATTAATAAAATAATAAATCACAATATATAACTTAATAAATAAATTTTTAAACTATTACTTTGAAATTCTTGAAGATATAAAGAATAATTTTTTAACTGAAAATATACTATTTGCCCTCCAAAAAATTCTCTTCAACCTTGATCGAAACTTTTATAAGAATATAATCCTAACTTTAATGGATAATTAATTACACCTAATGTAGAGATAACAGGTATAAATCATATAGACCCGACAAAATTAGTAAAGTTATAAAAGTATAAAGCCTTATTAGTAAAAAATAATTTTACATCTCTGATTAAATATCCTATTAAGCCTCCAACAATACAAACAAATAAAGTCAATAACTTTATTTCTAAAGGTAAACAAATTATTGCAGGATTTAAAAACATTAATCATCTTAATATACTTCCACCAATTACTGCTATAACAGTTAAAAAACAAATTCTAAATAATATAGTTCAACCTGAATCATTTAAAGGATGTAATCTTCTACTATTAAAATCACCAGTTATTGAATAATAAACTAACCGAAATGAATAACATACAGTTAATCCTGTACTAAAAAAAAAAAGAAAAAACGAAAAAACATTTACATAAGATAACATAACTATTTCTAAAATAAGATCCTTAGAATAAAATCCAGCTAAAAAAGGTATACCACATAAAGCTAAATTAGCTACATTAAAACAACTACAAGTTAACGGTATTCTTATTCTTAAGCTTCCTATTATTCGAATATCTTGAGAATTTTTTATATTATGAATAATAGAACCTGCACATATAAATAATAATGCCTTAAATAAAGCATGAGTTAATAAATGAAAAAAAGCTAATTTATAAAATCCTATAGATAAAATACTTATTATTAAACCTAATTGTCTTAAAGTTGATAAAGCAATAATTTTCTTTAAATCGAATTCAAAATTTGCACCTAATCCTGCTATAAATATAGTTAATCCTGAAACTAATAATAAAAATTGAGCTATTCATCAATTTATTAAAACATCATTAAATCGAATTAATAAATAAACCCCTGCTGTTACTAAAGTTGAAGAGTGAACTAAAGCAGAAACAGGAGTAGGAGCAGCTATTGCTGCTGGTAATCAAGAAGAAAAAGGAATTTGGGCACTTTTAGTTATAGCAGCTAATATAACTAACCCCCCAATAATTATTATTTCAATATTATTTTTTATTATATCTAAATAAAAAATATAATTTCAACTTCCATAATTTAATATTCAAGCAATAGCTAATAATAAAGCCACATCCCCAATTCGATTGGATAAAGCAGTTAATATACCAGCATTATAAGACTTTACATTTTGAAAATAAATAACTAAACAATAAGAAACTAAACCTAAGCCATCTCATCCTAATAAAATTCTAATTAAATTTGGTCTAATAATTAACATTATTATAGATATTACAAATATTAATACTAATAAAATAAACCGATTAATATTATAATCTTCTTCTATATATTGATTTCTATAAAAAATTACTAAAGAAGAAATTAACAAAACAAAAGATATAAATATTAAGCTTATTCAATCAAATAAAAATGTTATAACAATAGATATAGATTGTAATCTTAAAATTTCTCATTCAATAAAATATACTAAATCTGTTAATAAAAACTTTAATCTAATTAAAAATAATCTTAATCTAATTGATATTAAAAAATAAAATCTAATTTTACAATAATTAACTAAATAATTCACGATCTAAAATGAATAATTTCATATCATTGACACCACAAATCAATA-TTTTTTTTAAACTATTTAAATAAATTCATAATATACAAAAATTACTTTTTAAAATTAATAAATTTAAAGGTAATCAATGTAATATTAATAATAAAAATTCTCGAGTAGTTCCTACAGAAAAAAAATAAACTCCAGAATAAATTTTTCCATGTTGACTATATGCAAATAAATATAAAGAATAAGCTGCTCTAAAAAAAGATAAAAAAGATAGTATAATCATAGTAATTCAAGACCAACTAACAATTCTATTCAATAAAGAAATTTCTCCTAATAAATTTAACGTTGGAGGAGCAGCTATATTACCAGAACATAATAAAAATCATCATAAACTTAATGTTGGTATAAAATTTAATAATCCCTTATTAATTAATAAACTTCGGCTTCCTATTCGTTCATAAGAAATATTAGCTAAACAAAATAAACCAGAAGAACATAAACCATGAGCAATTATTAAAGCATAAGACCCTGTTAACCCTCAATAAGTTATTGTTAATAATCCTCTTAAAACAATACCCATATGGGCTACAGAAGAATAAGCAATTAAAGCCTTTAAATCTGTTTGTCGTAAACATACTAAACTAATTAAAACCCCTCCAACTAAACTAATACTAATTCATCAATAATTATATTTTACACCAGAAATTTGTAGTAAGGAAAATATTCGTAATAAACCGTATCCTCCTAATTTTAATAAAATACCAGCTAAAATTATAGATCCAGAAACTGGGGCTTCAACATGAGCCTTAGGCAATCATAAATGAACTAAAAATATAGGTATTTTTACTAAAAAAGCAAAAACTAGAGAAAGATACAATAAA-TTAAAGTTAGAAAATCTATAATTTAATAATAAAGTAAAAGATAATGTATTTTTTGAATTTAAAATATAAAAAATACCAATTAATAAAGGTAAAGAAGCTAAAAGAGTATAAAATAATAAATAAACCCCTGCTTGCAATCGTTCAGGTTGATACCCTCAACCTAAAATTAAAAATAATGTAGGAATTAAACTAGCTTCAAAAAATAAATAAAATATAAAAACTCTTATTGATCTAAATGTTAATACTAACATAAAAAGTAAAAATAAAATTATAAAAACAAATAACTTTTCATAATTATTTGTTGAAAATACTTTTTCACTTGCTATCAATATTAGCCCACAAATTCAAAAACTTAATAAAATTAATCCGTAAGAAACTATATCTAACCCAAAATAATAAGAGATATAATTAAAATAATTTAAAGATCTTAAATTAATTATAAACATAAAGGTTAATAAAAAAATCAAATTTTGAACCGTTCAATAAAAATTTTTTAAAAAAGAAAGAGGAAATATAAATATTAATATAAAAATAAACTTTAACATTGTAAAATAGAAAAACTTTGAAAATAATCATTACCATGAGTACGAATTATAGAAACCAAAATTGATAAACCTAAAACCCCTTCACATACACAAAAAGTTAAAAAAAATATACTAAAATAAGTTTCATAATTTATAAAATTTAAATAAAAAAATAAAAAAATAAATAAACTTAATACTATATATTCAAGTCTTAATAAAGTTGATAATAAATGCTTTCGATTAGAAACAAATACTATACAACCAAATAAAAACATAATTATTGATAAATAAAATATTAAAAATATATTTGCCATTAATATAAGTTTAAATAGTTTAACAAAAACATCAGTCTTGTAAACTGGAAATAAGAATTTCTCTTTTTAAACTTCAAGAAAAAAGAAATCTCTTTTTCACTAACTCCCAAAGTTAATATTTTAAATAAACTATTTCTTGAAATTACAAAATTAATTATTATAATAATATGCTTAATTATAAGATTTATTTTTATACAAATAAAACATCCTTTATCAATAGGTTTAATACTATTAATTCAAACATTTTTAACATGTTTAATTACAGGAATTTATGTTAAATCTTTTTGATTTTCTTATGTATTATTTTTAATTTTTTTAGGAGGAATACTAATTTTATTTATTTATGTTACTTCATTATCATCAAATGAAATATTTACTATATCTTTTAAATTAACAATATTTAGATTAGTTTTATTTTCTCTTAGTATAGTAATTTTCTTTATTTTAGATAAAACTTTGATTGAACAATTTATTATTAATATAGAAATAGAAAAATTTTCAATAACAAATAATTTAATTAACGAAAATATTTTATCATTAAATAAAATATACAATTTTCCTACAAATTTAATTACATTACTACTAATTAATTATTTATTTCTTACTTTATTAGTAACAGTAAAAATTACAAAAAAATTTTATGGACCATTACGGCCAATAAATTAATGTTTAAACCTATTCGAAAAACCCACCCTTTAATTAGAATCGCTAATAATGCATTAGTAGATTTACCTGCACCATCTAATATTTCCGCCTGATGAAATTTTGGTTCTTTATTAGGATTATGCTTAATACTACAAATTTTAACTGGATTATTCCTAGCTATACACTATGCCGCAGATATTGAAACAGCTTTTAATAGAGTAAATCATATTTGTCGAGATGTAAATAATGGATGATTTTTACGAATTTGTCACGCTAACGGAGCTTCTTTTTTTTTTGCTTGTTTATTTATTCATGTAGGACGAGGAGTATATTATGAATCTTACTTATATCATATAACTTGAAATACTGGAGTTATTATTTTATTTTTAACAATAGCAACAGGATTTTTAGGATATGTATTACCATGAGGACAAATATCATTTTGAGGAGCAACAGTTATTACTAATTTATTATCAGCAGTACCTTACCTAGGAATGGATCTAGTTCAATGAATTTGAGGGGGATTTGCAGTTGATAACGCCACTTTAACTCGATTTTTTACATTTCATTTTATTTTTCCATTTATTATTTTAGCTTTAATAATGATTCATTTATTATTTTTACACCAAACAGGATCTAATAATCCTCTTGGATTAAATAGAAACGTAGATAAAATTCCATTTCATCCTTATTTTATTTATAAGGATATTTTTGGATTTATTGTATTTTTATGAATTTTAGTAACATTTATTTGAAAATTTAATTACTTACTAATAGATCCAGAAAACTTTATTCCTGCTAATCCTTTAGTTACTCCAGTACATATTCAACCAGAATGATACTTTTTATTTGCTTACGCTATTTTACGATCAATTCCTAATAAGCTAGGAGGAGTAATTGCTTTAGTACTATCAATTGCTATTTTATTAATTTTACCTTTCACACACTCTAGCAAGTTTCGAGGATTACAATTTTACCCATTAAATCAAATTTTATTCTGAAATATAGTAATTGTAGCTTCGTTATTAACTTGAATTGGAGCTCGACCAGTAGAAGACCCATATATTTTAACAGGTCAAATTTTAACTGTATTATATTTCTCTTACTTTATTATTAATCCTTTATTAGCAAAGTTTTGAGATAAGCTATTAAATTAATTAATAAGCTTTTATAGCATATGTCTTGAAAACATAAGAAAGAAGTAAAGTCTTCTATTAA-TTTATACTAAATTTTATTCATTAAAATAATAAAGAAATAAAAAAGATCTTTAATCCTACAAAGAAAAATAAATAATTTAAAGATAAAGGTAAAAAACTTTTTCAAGCTAAATACATTAGTTTATCATAACGAAATCGAGGTAAAGTCCCTCGAACTCAAATAAAAATAAAAGAAATAAAAGATAATTTTAAAAAAAATATAAATCTATAAATATCACTACCTAAAAAAATAACTACAAATAATATACTTATAAATAAAATACTAGAATATTCAGCTAAAAAAATTAAAGCAAATCCCCCACTTCTGTATTCAACATTAAATCCAGAAACTAATTCTGATTCCCCTTCAGCAAAATCAAAAGGAGTACGATTAGTTTCAGCTAAACAAGAAGCTAGCCAGACTAAACCTAATGGAAAACAAAAAAAAATAAATCAAACATAATCTTGATAAAAATAAAAACTTAAAAAATTATAATTACCTACTAAAAAAATAAAACTTAATAAAATTAATGCTAAACTAACTTCATAAGAAATAGTTTGAGCTACAGCCCGTAACCCCCCCAATAAAGCATAATTAGAATTAGAAGATCAACCTGCAATCATTACAGTATAAACTCCTAATCTAGTACAACATAAAAAAAACAAAACACCTAAATTAAAAGAATATAACTTAATTAAATAAGGAATACATATTCAAATTAATAAAGATAAAAATAAAGAAAAAACAGGAGAAAAATAATAAGAAATATAATTAGATAATAATGGATATGTTTGTTCCTTAGTAAACAATTTTACAGCATCACTAAATGGTTGTAATAATCCATTAAATCCAACTTTATTTGGTCCTTTACGAATTTGAATGTAACCTAAAACCTTACGCTCTAATAAAGTCAAAAAAGCTACACCAACTATTACACAAATTACTAATAATAAACTTCCAATTAAAGGTATAATACCATCAAATATAAACAATACTATTTATAATTAAAAAT--TATATATATAAATTCTAAATTTATTGCACTAGTCTGCCAAAATAGTAAATTATTTTAATAATTTTCATTTAAATAAAATTATATTTTTTATATTAGGTCCTTTCGTACTACAATATAATAATTTATTAAAGATAGAAACCAACCTGGCTTACGCCGGTTTGAACTCAGATCATGTAAGAATTCAAAGGTCGAACAGACCTAAACTTTAAACTTCTACACCTAAAAATAACTCTTAATCCAACATCGAGGTCGCAATCTTTTTTATCGATATGAACTCTCTAAAAAAATTACGCTGTTATCCCTAAGGTAACTTAAATTTTTAATCCATAAAACAGGATCTTTTATTCATAAATCAATGTAAATAAATAATAAAAGTTTATTTAATTTTAATACCACCCCAGTAAAATTTTATTTAAAATATAAATTTTAAAATTCTTTATAATTTATAATTTATAAAAATAAAGATCTATAGGGTCTTCTCGTCTTTTAATTAAATTTTAGCTTTTTAACTAAAAAATAAAGTTCTATATAAATTTTAAAAAAACAGTATATATCTCATTCAACCATTCATACCAGCCTTCAATTAAAAGACTATTGATTATGCTACCTTCGCACGGTCAAAATACCGCGGCCCTTTAAAACTCAGTGGGCAGGCTAGACTTTAAATAAAATACAAAAAGACATGTTTTTGTTAAACAGGTGAATATATTTAATTTGCCGAATTCTTCATTAAAACCTATCAAATTAATTACTTTATATAAATTTATATACTAATTTTATCATAATTACTAAATTTTTATTATTAAAATTTAAATTTTAATAAATAATTTAATTTAAATTAAATAATTTTTTATAAAAAATAAATTATAACAAATTTATTAATAATAGCTATTTTTAAGCTTATATTTATTTAAAAATTATAAAAAATATAAAATTTTATTTTAAAGCTCATCCCTTAAAATATTACTTTATTTAATTATTAAATTAAAAAATTAACTTAATAAAATAAATAAGCTAAATTAAATTCATTTCTTAAAAAACTAGATATATTTTAAAACGATTAACATTTCATTTCTAATTACATATTTAAAATAGTTATTCCACAATAACTTTTATATATAATTAAATCTTTAAAATTCGAGAAAAATTATTATAATAATTTATTATTTAATAAACCCTGATACACAAGGTACAATAAATTAAATTTTCTTAAAAATTAAAAATTTTTCAAATTATTTCAATATTCTTTTAAAATACTAATACACTATAATTAAAATTATTATTTCATTATAAATTACTAAAACTATAAAAAATAAAATTATTTTTATTAATAATTATAA-ATAA---AAAAAAATAATTAATAAATAATTATTATCAATTTAAATTGATTTGCACAAATTTCTTTTCAATGTAAATGAAATACTTTACTAATTAAGCTTTAAATTGTCATTCTAGATACACTTTCCAGTACATCTACTATGTTACGACTTATCTCATTTTAAAAATGAGAGCGACGGGCGATGTGTGCATGTTTTAGAGCTATAATCATATAAATAATCTATTTTATATTACTATTAAATCCACCTTCAAATTTTTATTTCAAAAAATTATCCGTATAAATATATTTATTGTAATCCATTTCTACTTAACCATAAACTGCACCTTGACCTGACATATTATTTAATGAAATATCAAGAAAATTATTAATCTTATAATATATTCTGATGACGGCGATATACAAATTGAAAACAAAATTAAGTGAGGTCCAACGTGGGTTATCAATTACAGAACAGATTCCTCTANNNNNNNNNNNNNNNNNNNNNNNNNNNNNNNNNNNNNNNNNNNNNNNNNNNNNNNNNNNNNNNNNNNNNNNNNNNNNNNNNNNNNNNNNNNNNNNNNNNNNNNNNNNNNNNNNNNNNNNNNNNNNNNNNNNNNNNNNNNNNNNNNNNNNNNNNNNNNNNNNNNNNNNNNNNNNNNNNNNNNNNNNNNNNNNNNNNNNNNNNNNNNNNNNNNNNNNNNNNNNNNNNNNNNNNNNNNNNNNNNNNNNNNNNNNNNNNNNNNNNNNNNNNNNNNNNNNNNNNNNNNNNNNNNNNNNNNNNNNNNNNNNNNNNNNNNNNNNNNNNNNNNNNNNNNNNNNNNNNNNNNNNNNNNNNNNNNNNNNNNNNNNNNNNNNNNNNNNNNNNNNNNNNNNNNNNNNNNNNNNNNNNNNNNNNNNNNNNNNNNNNNNNNNNNNNNNNNNNNNNNNNNNNNNNNNNNNNNNNNNNNNNNNNNNNNNNNNNNNNNNNNNNNNNNNNNNNNNNNNNNNNNNNNNNNNNNNNNNNNNNNNNNNNNNNNNNNNNNNNNNNNNNNNNNNNNNNNNNNNNNNNNNNNNNNNNNNNNNNNNNNNNNNNNNNNNNNNNNNNNNNNNNNNNNNNNNNNNNNNNNNNNNNNNNNNNNNNNNNNNNNNNNNNNNNNNNNNNNNNNNNNNNNNNNNNNNNNNNNNNNNNNNNNNNNNNNNNNNNNNNNNNNNNNNNNNNNNNNNNNNNNNNNNNNNNNNNNNNNNNNNNNNNNNNNNNNNNNNNNNNNNNNNNNNNNNNNNNNNNNNNNNNNNNNNNNNNNNNNNNNNNNNNNNNNNNNNNNNNNNNNNNNNNNNNNNNNNNNNNNNNNNNNNNNNNNNNNNNNNNNNNNNNNNNNNNNNNNNNNNNNNNNNNNNNNNNNNNNNNNNNNNNNNNNNNNNNNNNNNNNNNNNNNNNNNNNNNNNNNNNNNNNNNNNNNNNNNNNNNNNNNNNNNNNNNNNNN
>12LUPI059 [organism=Anopheles arabiensis]
NNNNNNNNNNNTGATAAAAAGGATTACCTTGATAGGGTAAATCATGAAATTTAATGTTTCATTCATTATATTTAACAGAATTAAACTGTTTCTAAAAGAATCAAAATCTTTTGTGCATCATACACCAAAATATAAAAAGATAAGCTAATTAAGCTATTGGGTTCATACCCCACTTATAAAGGTTATAATCCTTTTCTTTTTAATCAAAAAAATTTCTAATAATATTTTTTTAATTATATTAATTTTTGGAACTTTAGTGACAATTTCCTCAAATTCTTGATTGGGAGCTTGAATAGGTTTAGAAATTAATTTATTATCATTTATCCCCCTAATAAATGATAATAAAAAAAATTTATTAACCTCAGAAAGATCACTAAAATATTTTTTAACTCAAGCATTTGCTTCTTCAATTTTATTATTTGCAATTATTATATTAATATTTTTATATAACAATAATTTATCTTTATATAATTCATTTAATGAAATTTTAATTTTATCTACACTATTACTAAAAAGAGGTGCAGCCCCTTTTCATTTTTGATTTCCAGAAGTTATAGAAGGATTATCTTGAGTTAATGGATTAATTTTAATAACATGACAAAAAATTGCTCCATTAATATTAATTTCTTATAATTTTATTTACAATTTTTTTATAATTTCTATTATTTTATCTATATTAATTGGATCTTTAGGAGGATTGAATCAAACTTCAATTCGAAAATTAATAGCTTTTTCATCAATTAATCATTTAGGATGAATATTGTTAGCAATAATAAATAATGAAATATTATGAATAACATATTTTTTAATATACTCATTACTATCTTTTTCAATTGTTTTAATATTCAATAATTTTAAATTATTTTATTTTAATCAAATTTTTAATCTATCAATAATAAATCCTATTGTTAAATTATTAATTTTTTTAAATTTGTTATCATTAGGAGGATTACCCCCATTTTTAGGATTTTTACCAAAATGACTTGTTATTCAAAATTTAACAGCAATAAACCAATTATTTATTTTAACAATTAGAGTATGTTTAACTTTAATTACATTATATTTTTATCTTCGATTATCTTATAGAATTTTTATATTAAATTATCAAAAAAACTCATGAATATTAAAAAATAATTTTAATAATAAAATATCATCTATTAGACTAATTTTTAATTTTATTTCAATTGGGGGATTAGTAATAATTTCAATAATTTATATTATTATATAAGAATTTAAGTTAATTAAACTAATAGCCTTCAAAGCTGAAAATATTTGTATTAATCTTTTAATTCTTAAGCTTTAATAAATTAAATTATTCCTTTAGAATTGCAGTCTAATATCATTATTGACTATAAAGCCTGATTAAAGAGAAAAATTCCCATAAATAAATTTACAATTTATCGCCTAAACTTCAGCCATTTAATCGCGACAATGATTATTTTCAACAAATCATAAGGATATTGGAACTTTATATTTTATTTTCGGAGCTTGAGCTGGAATAGTAGGGACATCTTTAAGAATCCTAATTCGAGCTGAACTAGGACACCCTGGAGCATTTATTGGAGACGATCAAATTTATAATGTAATCGTTACTGCTCATGCTTTTATTATAATTTTCTTTATAGTTATACCTATTATAATTGGAGGGTTTGGAAACTGATTAGTTCCTTTAATATTAGGAGCACCTGATATAGCTTTTCCTCGAATAAATAATATAAGATTTTGAATACTTCCTCCTTCATTAACACTTTTAATTTCTAGTAGTATAGTAGAAAACGGGGCTGGAACAGGATGAACTGTTTATCCTCCTCTATCTTCTGGAATTGCTCATGCTGGAGCTTCAGTAGATTTAGCAATTTTTTCTCTTCATTTAGCAGGAATTTCTTCTATTTTAGGAGCAGTAAATTTTATTACAACAGTAATTAATATACGGTCTCCAGGAATTACATTAGATCGAATACCATTATTTGTTTGATCGGTAGTTATTACAGCAGTATTATTATTATTATCATTACCAGTATTAGCAGGAGCTATTACTATATTATTAACTGATCGAAATTTAAATACATCTTTCTTTGATCCAGCAGGAGGAGGTGATCCAATTTTATATCAACACTTATTCTGATTTTTTGGTCATCCAGAAGTATATATTTTAATTTTACCTGGATTCGGAATAATTTCGCATATTATTACTCAAGAAAGTGGAAAAAAGGAAACATTTGGAAACTTAGGAATAATCTATGCTATACTAGCAATTGGTTTACTTGGATTTATTGTTTGAGCTCATCATATATTTACAGTTGGAATAGACGTTGATACTCGAGCTTACTTTACATCAGCAACTATAATTATTGCTGTGCCAACTGGAATTAAGATTTTTAGTTGATTAGCTACATTACACGGAACACAATTAACTTATAGCCCAGCTATATTGTGAGCATTTGGATTCGTTTTCTTATTTACAGTTGGTGGTCTAACAGGGGTTGTACTAGCTAATTCATCTATTGATATTGTTCTTCACGATACTTATTATGTTGTTGCTCATTTCCATTATGTATTATCAATAGGAGCAGTATTTGCTATTATAGCAGGATTTGTACATTGATATCCATTATTAACTGGATTAACAATAAATCCAACTTGATTAAAAATTCAATTTTCTATTATATTTGTAGGAGTAAATTTAACATTTTTTCCTCAACATTTTTTAGGTTTAGCCGGAATACCTCGACGATATTCAGACTTTCCAGATAGCTATTTAACATGAAATGTAGTTTCTTCTTTAGGTAGTACAATCTCATTATTCGCTATTTTATACTTTTTATTTATTATTTGAGAAAGTATAATCACTCAACGAACTCCAGCTTTCCCTATACAATTATCATCATCAATTGAATGATACCATACCCTTCCTCCTGCAGAACATACTTATGCAGAGCTTCCTCTATTAACTAATAACTTCTAATATGGCAGATTAGTGCAATGAATTTAAGCTTCATATATAAAGATTTTATCTTTTGTTAGAATTTAAATGGCAACATGAGCAAATTTAGGATTACAAGATAGTTCTTCTCCTTTAATAGAACAATTAAACTTTTTTCATGATCATACACTTCTTATTTTAACAATAATTACTATTTTAGTAGGATATATTATAGGAATACTAAGTTTTAATAAATTTACTAATCGATTTTTATTACATGGACAAACAATTGAAATTATTTGAACAGTATTACCTGCAATTATTTTAATATTTATTGCATTTCCTTCTTTACGACTATTATACTTAATAGACGAAATTAATACACCATCAATTACATTAAAGTCAATTGGTCATCAATGATACTGAAGTTATGAATATTCAGATTTTTTAAATCTAGAATTCGACTCATATATAGTACCAACTAATGAACTAGAAACAAACGGATTCCGATTATTAGATGTAGATAACCGAGTAGTTCTACCAATAAATAATCAAATTCGAATTTTAGTTACAGCTACTGATGTACTCCACTCATGAACAGTTCCTTCATTAGGAGTTAAGGTAGATGCTACTCCAGGACGATTAAACCAATTAAATTTTTTAATTAATCGACCAGGATTATTTTTTGGTCAATGTTCAGAAATTTGTGGAGCAAATCATAGTTTTATGCCTATTGTAATTGAAAGCATTCCTATAAATTACTTTATTAAATGAATTACTTCAATAACTAACTCATTAGATGACTGAAAGCAAGTAATGATCTCTTAAATCATATTATAGTAAATTAGCACTTACTTCTAATGATTATTATAACTAAAAAATTAGTTTTATATAAAACCTTAGTATGTCAAACTGAAAAAATTAGTTAAATCTAATATTTTTTAATTCCACAAATAGCCCCTATTAATTGGTTAATTTTATTTATTGTATTTTCAATTACATTAGTAGTTTTTAATATTTTAAACTACTTTTGTTTTTTTTATACTCCACTTAAAACATCTCA--ATCTTTAAATATTAAATTTAATAAATTAAATTGAAAATGATAACAAACTTGTTTTCTGTTTTTGACCCTTCAACAACAATTTTAAATTTATCATTAAATTGATTAAGAACATTCTTAGGATTATTCCTGATTCCAGTTTCTTATTGATTAATACCTAATCGATTCCAAGTAATTTGAAATAATATTTTATTAACACTTCATAAGGAATTCAAAACTTTACTAGGACCTTCAGGACATAATGGTAGAACATTAATGTTTATTTCATTATTCTCATTAATTATATTTAATAATTTTTTAGGTTTATTCCCTTATATTTTTACTAGTACTAGTCATTTAACTTTAACATTAGCTTTAGCTTTCCCTTTATGACTTAGTTTTATATTATATGGATGAATTAATCATACTCAACATATATTTGCTCATTTAGTTCCTCAAGGAACTCCTCCTGTTTTAATACCTTTTATGGTATGCATTGAAACAATTAGTAATGTTATTCGTCCTGGAACTTTAGCTGTTCGATTAACAGCTAATATAATTGCTGGACATTTACTGTTAACTTTATTAGGTAATACAGGTCCTATAGCATCAAATTATTTAATTTTATCATTAATTTTAACTACTCAAATTGCTTTATTAGTATTAGAATCAGCCGTAGCAATTATTCAATCATATGTATTTGCTGTATTAAGAACTCTTTATTCAAGAGAAGTAAATTAATGTCAACACATGCAAATCACCCATTTCACTTAGTAGATTATAGCCCATGACCCTTAACTGGAGCAATTGGAGCAATAACTACTGTTTCAGGATTAGTACAATGATTTCATCAATATACTATAACATTATTTATTTTAGGTAATGTTATTACTATTTTAACTATGTATCAATGATGACGAGATATTTCTCGAGAAGGAACTTTTCAAGGACTTCATACTTTTCCAGTAACTATTGGATTACGATGAGGAATAATTTTATTTATTGTCTCTGAAGTATTTTTTTTTATTTCTTTTTTCTGAGCATTTTTCCATAGTAGTTTATCTCCTACAATTGAATTAGGAATAACATGACCTCCTGTAGG---AATTGCCGCATTTAATCCCTTCCAAATTCCTCTTTTAAATACTGCTATTTTATTAGCTTCTGGAGTAACTGTCACTTGAGCTCATCAT-GCTCTAATAGAAGGTAATCATTCACAAGCCACACAAGGATTATTTTTTACAATTGTATTAGGAGTATATTTTACTATTTTACAAGCTTATGAATATATTGAAGCTCCTTTTACTATTGCAGATGCTGTTTATGGGTCAACTTTTTATATAGCAACAGGATTCCACGGATTACATGTACTAATTGGAACAACTTTTTTATTAATTTGCTTTTTACGTCATATTAATTATCATTTTTCTAAAAATCATCATTTTGGTTTTGAAGCTGCAGCTTGATACTGGCACTTTGTAGATGTTGTATGATTATTTTTATATATTACAATTTATTGATGAGGTAGATATTTATAAAGTATATATTTGTATATGTGACTTCCAATCACAAGGACTAAACAATTTTAGTATAAATAATATTAATACTATCAACAATAACATTAATTATTTTTATTATTACAATTGTAGTAATAATATTAGCCACTTTATTATCAAAAAAAACTTTATTAGATCGAGAAAAGTGTTCTCCATTTGAATGTGGGTTTGATCCAATAAATTCCTCACGATTACCTTTTTCATTACGATTTTTTTTAATTGCTATTATTTTTTTAATTTTCGATGTAGAAATTGCTCTTTTATTACCTATAATTATAATTATTAAAACATCAAATTTAATAAATTGAACTATTACTAGATTATTTTTTATTTTCATTTTATTAATTGGCTTATATCATGAATGAAACCAAGGAGCTTTAGAATGAAATGAATAAATATGAAGCGATAAATTGCAATTAGTTTCGGCCTAATCTTAGGTGAAATTCACCCATATTTTAGGGTAATAGTTAACTATAACATTTAATTTGCATTTAAAAAGTATTGAATTTTTCAATTTACCTTATTAATTGAAACCAAAGAGAGGTATATCACTGTTAATGATAAAATTGAATTTTTATAATTCCAATTAAAGAAATATAAATGGAATTAAACCATTAAAGAGAAAAGTTAGCAGCTTTTTCTTGATCAACATATTTCATTTATATAGTTTAACAAAAACATTACATTTTCAATGTAAAAATAAAAATTTA-TTTTTTATAAATATTTAAAGATTAAAATAATCACCCTAACATCTTCAGTGTCATGCTCTAAATGTAAGCTATTTAAATTTAATTTACTAATACAACTAATATTAATAAAATAATAAATCACAATATATAACTTAATAAATAAATTTTTAAACTATTACTTTGAAATTCTTGAAGATATAAAGAATAATTTTTTAACTGAGAATATACTATTTGCCCCCCAAAAAATTCTCTTCAACCTTGGTCGAAACTTTTATAAGAATATAATCCTAACTTTAATGGATAATTAATTACACCTAATGTAGAAATAACAGGTATAAATCATATAGACCCAACAAAATTAGTAAAGTTATAAAAGTATAAAGCCTTATTAGTAAAAAATAATTTTACATCTCTGATTAAATATCCTATTAAGCCTCCAACAATACAAACAAATAAAGTCAATAACTTTATTTCTAAAGGTAAACAAATTATTGCAGGATTTAAAAACATTAATCATCTTAATATACTTCCACCAATTACTGCTATAACAGTTAAAAAACAAATTCTAAATAATATAGTTCAACCTGAATCATTTAAAGGATGTAATCTTCTACTATTAAAATCACCAGTTATTGAATAATAAACTAACCGAAATGAATAACATACAGTTAATCCTGTACTAAAAAAAAAAAGAAAAAACGAAAAAACATTTACATAAGATAACATAACTATTTCTAAAATAAGATCCTTAGAATAAAATCCAGCTAAAAAAGGTATACCACATAAAGCTAAATTAGCTACATTAAAACAACTACAAGTTAACGGTATTCTTATTCTTAAACTTCCTATTATTCGAATATCTTGAGAATTTTTTATATTATGAATAATAGAACCTGCACATATAAATAATAATGCCTTAAATAAAGCATGAGTTAATAAATGAAAAAAAGCTAATTTATAAAATCCTATAGATAAAATACTTATTATTAAACCTAATTGTCTTAAAGTTGATAAAGCAATAATTTTCTTTAAATCAAATTCAAAATTTGCGCCTAATCCTGCTATAAATATAGTTAATCCTGAAACTAATAATAAAAATTGAGCTATTCATCAATTTATTAAAACATCATTAAATCGAATTAATAAATAAACCCCCGCTGTTACTAAAGTTGAAGAGTGAACTAAAGCAGAAACAGGAGTAGGAGCAGCTATTGCTGCTGGTAATCAAGAAGAAAAAGGAATTTGGGCACTTTTAGTTATAGCAGCTAATATAACTAACCCTCCAATAATTATTATTTCAATATTATTTTTTATTATATCTAAATAAAAAATATAATTTCAACTTCCATAATTTAATATTCAAGCAATAGCTAATAATAAAGCCACATCCCCAATTCGATTGGATAAAGCAGTTAATATACCGGCATTATAAGACTTTACATTTTGAAAATAAATAACTAAACAATAAGAAACTAAACCTAAGCCATCTCATCCTAATAAAATTCTAATTAAATTTGGTCTAATAATTAACATTATTATAGATATTACAAATATTAATACTAATAAAATAAACCGATTAATATTATAATCTTCTTCTATATATTGATTTCTATAAAAAATTACTAAAGAAGAAATTAACAAAACAAAAGATATAAATATTAAGCTTATTCAATCAAATAAAAATGTTATAACAATAGATATAGATTGTAATCTTAAAATTTCTCATTCAATAAAATATACTAAATCTGTTAATAAAAACTTTAATCTAATTAAAAATAATCTTAATCTAATTGATATTAAAAAATAAAATCTAATTTTACAATAATTAATTAAATAATTCACGATCTAAAATGAATAATTTCATATCATTGACACCACAAATCAATA-TTTTTTTTAAACTATTTAAATAAATTCATAACATACAAAAATTACTTTTTAAAATTAATAAATTTAAAGGTAATCAATGTAATATTAATAATAAAAATTCTCGAGTAGTTCCTACAGAAAAAAAATAAACTCCAGAATAAATTTTTCCATGTTGACTATATGCAAATAAATATAAAGAATAAGCTGCTCTAAAAAAAGATAAAAAAGATAGTATAATCATAGTAATTCAAGACCAACTAACAATTCTATTCAATAAAGAAATTTCTCCTAATAAATTTAACGTTGGAGGAGCAGCTATATTACCAGAACATAATAAAAATCATCATAAACTTAATGTTGGTATAAAATTTAATAATCCCTTATTAATTAATAAACTTCGGCTTCCTATTCGTTCATAAGAAATATTAGCTAAACAAAATAAACCAGAAGAACATAAACCATGAGCAATTATTAAAGCATAAGACCCTGTTAACCCTCAATAAGTTATTGTTAATAATCCTCTTAAAACAATACCCATATGAGCTACAGAAGAATAAGCAATTAAAGCCTTTAAATCTGTTTGTCGTAAACATACTAAACTAATTAAAACCCCTCCAACTAAACTAATACTAATTCATCAATAATTATATTTTACACCAGAAATTTGTAGTAAGGAAAATATTCGTAATAAACCGTATCCTCCTAATTTTAATAAAATACCAGCTAAAATTATAGATCCAGAAACTGGGGCTTCAACATGAGCCTTAGGTAATCATAAATGAACCAAAAATATAGGTATTTTTACTAAAAAAGCAAAAACTAGAGAAAGATACAATAAA-TTAAAGTTAGAAAATCTGTAATTTAATAATAAAGTAAAAGATAATGTATTTTTTGAATTTAAAATATAAAAAATACCAATTAATAAAGGTAAAGAAGCTAAAAGAGTATAAAATAATAAATAAACCCCTGCTTGCAATCGTTCAGGTTGATACCCTCAACCTAAAATTAAAAATAATGTAGGAATTAAACTAGCTTCAAAAAATAAATAAAATATAAAAACTCTTATTGATCTAAATGTTAATACTAACATAAAAAGTAAAAATAAAATTATAAAAACAAATAACTTTTCATAATTATTTGTTGAAAATACTTTTTCACTTGCTATCAATATTAGCCCACAAATTCAAAAACTTAATAAAATTAATCCGTAAGAAACTATATCTAACCCAAAATAATAAGAAATATAATTAAAATAATTTAAAGATCTTAAATTAATTATAAACATAAAAGTTAATAAAAAAATCAAATTTTGAACCGTTCAATAAAAATTTTTTAAAAAAGAAAGAGGAAATATAAATATTAATATAAAAATAAACTTTAACATTGTAAAATAGAAAAACTTTGAAAATAATCATTACCATGAGTACGAATTATAGAAACCAAAATTGATAAACCTAAAACCCCTTCACATACACAAAAAGTTAAAAAAAATATACTAAAATAAGTTTCATAGTTTATAAAATTTAAATAAAAAAATAAAAAAATAAATAAACTTAATACTATATATTCAAGTCTTAATAAAGTTGATAATAAATGCTTTCGATTAGAAACAAATACTATACAACCAAATAAAAACATAATTATTGATAAATAAAATATTAAAAATATATTTGCCATTAATATAAGTTTAAATAGTTTAACAAAAACATCAGTCTTGTAAACTGGAAATAAGAATTTCTCTTTTTAAACTTCAAGAAAAAAGAAATCTCTTTTTCACTAACTCCCAAAGTTAATATTTTAAATAAACTATTTCTTGAAATTACAAAATTAATTATTATAATAATATGCTTAATTATAAGATTTATTTTTATACAAATAAAACATCCTTTATCAATAGGTTTAATACTATTAATTCAAACATTTTTAACATGTTTAATTACAGGAATTTATGTTAAATCTTTTTGATTTTCTTATGTATTATTTTTAATTTTTTTAGGAGGAATACTAATTTTATTTATTTATGTTACTTCATTATCATCAAATGAAATATTTACTATATCTTTTAAATTAACAATATTTAGATTAGTTTTATTTTCTCTTAGTATGGTAATTTTTTTTATTTTAGATAAAACTTTGATTGAACAATTTATTATTAATATAGAAATAGAAAAATTTTCAATAACAAATAATTTAATTAACGAAAATATTTTATCATTAAATAAAATATACAATTTTCCTACAAATTTAATTACATTACTACTAATTAATTATTTATTTCTTACTTTATTAGTAACAGTAAAAATTACAAAAAAATTTTATGGACCATTACGGCCAATAAATTAATGTTTAAACCAATTCGAAAAACCCACCCTTTAATTAGAATCGCTAATAATGCATTAGTAGATTTACCTGCACCATCTAATATTTCCGCCTGATGAAATTTTGGTTCTTTATTAGGATTATGCTTAATACTACAAATTTTAACTGGATTATTCCTAGCTATACACTATGCCGCAGATATTGAAACAGCTTTTAATAGAGTAAATCATATTTGTCGAGATGTAAATAATGGATGATTTTTACGAATTTGTCACGCTAACGGAGCTTCTTTTTTTTTTGCTTGTTTATTTATTCATGTAGGACGAGGAGTATATTATGAATCTTACTTATATCATATAACTTGAAATACTGGAGTTATTATTTTATTTTTAACAATAGCAACAGGATTTTTAGGATATGTATTACCATGAGGACAAATATCATTTTGAGGAGCAACAGTTATTACTAATTTATTATCAGCAGTACCTTACCTAGGAATGGATCTAGTCCAATGAATTTGGGGGGGATTTGCAGTTGATAACGCCACTTTAACTCGATTTTTTACATTTCATTTTATTTTTCCATTTATTATTTTAGCTTTAATAATGATTCATTTATTATTTTTACACCAAACAGGATCTAATAATCCTCTTGGATTAAATAGAAACGTAGATAAAATTCCATTTCATCCTTATTTTATTTATAAGGATATTTTTGGATTTATTGTATTTTTATGAATTTTAGTAACATTTATTTGAAAATTTAATTACTTACTAATAGATCCAGAAAACTTTATTCCTGCTAATCCTTTAGTTACTCCAGTACATATTCAACCAGAATGATACTTTTTATTTGCTTACGCTATTTTACGATCAATTCCTAATAAGCTAGGAGGAGTAATTGCTTTAGTATTATCAATTGCTATTTTATTAATTTTACCTTTCACACACTCTAGCAAGTTTCGAGGATTACAATTTTACCCATTAAATCAAATTTTATTCTGAAATATAGTAATTGTAGCTTCGTTATTAACTTGAATTGGAGCTCGACCAGTAGAAGATCCATATATTTTAACAGGTCAAATTTTAACTGTATTATATTTCTCTTACTTTATTATTAATCCTTTATTAGCAAAGTTTTGAGATAAGCTATTAAATTAATTAATAAGCTTTTATAGCATATGTCTTGAAAACATAAGAAAGAAGTAAAGTCTTCTATTAA-TTTATACTAAATTTTATTCATTAAAATAATAAAGAAATAAAAAAAATCTTTAATCCTACAAAGAAAAATAAATAATTTAAAGATAAAGGTAAAAAACTTTTTCAAGCTAAATACATTAGTTTATCATAACGAAATCGAGGTAAAGTCCCTCGGACTCAAATAAAAATAAAAGAAATAAAAGATAATTTTAAAAAAAATATAAATCTATAAATATCACTACCTAAAAAAATAACTACAAATAATATACTTATAAATAAAATACTAGAATATTCAGCTAAAAAAATTAAAGCAAATCCCCCACTTCTGTATTCAACATTAAATCCAGAAACTAATTCTGATTCCCCTTCAGCAAAATCAAAAGGAGTACGATTAGTTTCCGCTAAACAAGAAGCTAGCCAGACTAAACCTAATGGAAAACAAAAAAAGATAAATCAAACATAATCTTGATAAAAATAAAAACTTAAAAAATTATAATTACCTACTAAAAAAATAAAACTTAATAAAATTAATGCTAAACTAACTTCATAAGAAATAGTTTGAGCTACAGCCCGTAAACCCCCCAATAAAGCATAATTAGAATTAGAAGATCAACCTGCAATCATTACAGTATAAACTCCTAATCTAGTACAACATAAAAAAAACAAAACACCTAAATTAAAAGAATATAACTTAATTAAATAAGGAATACATATTCAAATTAATAAAGATAAAAATAAAGAAAAAACAGGAGAAAAATAATAAGAAATATAATTAGATAATAATGGATATGTTTGTTCCTTAGTAAACAATTTTACAGCATCACTAAATGGTTGTAATAATCCATTAAATCCAACTTTATTTGGTCCTTTACGAATTTGAATGTAACCTAAAACCTTACGCTCTAATAAAGTCAAAAAAGCTACACCAACTATTACACAAATTACTAATAATAAACTTCCAATTAAAGGTATAATACCATCAAATATAAACAATACTATTTATAATTAAAAAT--TATATATATAAATTCTAAATTTATTGCACTAGTCTGCCAAAATAGTAAATTATTTTAATAATTTTCATTTAAATAAAATTATATTTTTTATATTAGGTCCTTTCGTACTACAATATAATAATTTATTAAAGATAGAAACCAACCTGGCTTACGCCGGTTTGAACTCAGATCATGTAAGAATTCAAAGGTCGAACAGACCTAAACTTTAAACTTCTACACCTAAAAATAACTCTTAATCCAACATCGAGGTCGCAATCTTTTTTATCGATATGAACTCTCTAAAAAAATTACGCTGTTATCCCTAAGGTAACTTAAATTTTTAATCCATAAAACAGGATCTTTTATTCATAAATCAATGTAAATAAGTAATAAAAGTTTATTTAATTTTAATACCACCCCAGTAAAATTTTATTTAAAATATAAATTTTAAAATTCTTTATAATTTATAATTTATAAAAATAAAGATCTATAGGGTCTTCTCGTCTTTTAATTAAATTTTAGCTTTTTAACTAAAAAATAAAGTTCTATATAAATTTTAAAAAAACAGTATATATCTCATTCAACCATTCATACCAGCCTTCAATTAAAAGACTATTGATTATGCTACCTTCGCACGGTCAAAATACCGCGGCCCTTTAAAACTCAGTGGGCAGGCTAGACTTTAAATAAAATACAAAAAGACATGTTTTTGTTAAACAGGTGAATATATTTAATTTGCCGAATTCTTCATTAAAACCTATCAAATTAATTACTTTATATAAATTTATATACTAATTTTATCATAATTACTAAATTTTTATTATTAAAATTTAAATTTTAATAAATAATTTAATTTAAATTAAATAATTTTTTATAAAAAATAAATTATAACAAATTTATTAATAATAGCTATTTTTAAGCTTATATTTATTTAAAAATTATAAAAAATATAAAATTTTATTTTAAAGCTCATCCCTTAAAATATTACTTTATTTAATTATTAAATTAAAAAATTAACTTAATAAAATAAATAAGCTAAATTAAATTCATTTCTTAAAAAGCTAGATATATTTTAAAACGATTAACATTTCATTTCTAATTACATATTTAAAATAGTTATTCCACAATAACTTTTATATATAATTAAATCTTTAAAATTCGAGAAAAATTATTATAATAATTTATTATTTAATAAACCCTGATACACAAGGTACAATAAATTAAATTTTCTTAAAAATTAAAAATTTTTCAAATTATTTCAATATTCTTTTAAAATACTAATACACTATAATTAAAATTATTATTTCATTATAAATTACTAAAACTATAAAAAATAAAATTATTTTTATTAATAATTATAA-ATAA---AAAAAAATAATTAATAAATAATTATTATCAATTTAAATTGATTTGCACAAATTTCTTTTCAATGTAAATGAAATACTTTACTAATTAAGCTTTAAATTGTCATTCTAGATACACTTTCCAGTACATCTACTATGTTACGACTTATCTCATTTTAAAAATGAGAGCGACGGGCGATGTGTGCATGTTTTAGAGCTATAATCATATAAATAATCTATTTTATATTACTATTAAATCCACCTTCAAATTTTTATTTCAAAAAATTATCCGTATAAATATATTTATTGTAATCCATTTCTACTTAACCATAAACTGCACCTTGACCTGACATATTATTTAATGAAATATTAAGAAAATTATTAATCTTATAATATATTCTGATGACGGCGATATACAAATTGAAAACAAAATTAAGTGAGGTCCAACGTGGATTATCAATTACAGAACAGATTCCTCTANNNNNNNNNNNNNNNNNNNNNNNNNNNNNNNNNNNNNNNNNNNNNNNNNNNNNNNNNNNNNNNNNNNNNNNNNNNNNNNNNNNNNNNNNNNNNNNNNNNNNNNNNNNNNNNNNNNNNNNNNNNNNNNNNNNNNNNNNNNNNNNNNNNNNNNNNNNNNNNNNNNNNNNNNNNNNNNNNNNNNNNNNNNNNNNNNNNNNNNNNNNNNNNNNNNNNNNNNNNNNNNNNNNNNNNNNNNNNNNNNNNNNNNNNNNNNNNNNNNNNNNNNNNNNNNNNNNNNNNNNNNNNNNNNNNNNNNNNNNNNNNNNNNNNNNNNNNNNNNNNNNNNNNNNNNNNNNNNNNNNNNNNNNNNNNNNNNNNNNNNNNNNNNNNNNNNNNNNNNNNNNNNNNNNNNNNNNNNNNNNNNNNNNNNNNNNNNNNNNNNNNNNNNNNNNNNNNNNNNNNNNNNNNNNNNNNNNNNNNNNNNNNNNNNNNNNNNNNNNNNNNNNNNNNNNNNNNNNNNNNNNNNNNNNNNNNNNNNNNNNNNNNNNNNNNNNNNNNNNNNNNNNNNNNNNNNNNNNNNNNNNNNNNNNNNNNNNNNNNNNNNNNNNNNNNNNNNNNNNNNNNNNNNNNNNNNNNNNNNNNNNNNNNNNNNNNNNNNNNNNNNNNNNNNNNNNNNNNNNNNNNNNNNNNNNNNNNNNNNNNNNNNNNNNNNNNNNNNNNNNNNNNNNNNNNNNNNNNNNNNNNNNNNNNNNNNNNNNNNNNNNNNNNNNNNNNNNNNNNNNNNNNNNNNNNNNNNNNNNNNNNNNNNNNNNNNNNNNNNNNNNNNNNNNNNNNNNNNNNNNNNNNNNNNNNNNNNNNNNNNNNNNNNNNNNNNNNNNNNNNNNNNNNNNNNNNNNNNNNNNNNNNNNNNNNNNNNNNNNNNNNNNNNNNNNNNNNNNNNNNNNNNNNNNNNNNNNNNNNNNNNNNNNNNNNNNNNNNNNNNNNNNNNNNNNNNNNN
>12LUPI071 [organism=Anopheles arabiensis]
NNNNNNNNNNNTGATAAAAAGGATTACCTTGATAGGGTAAATCATGAAATTTAATGTTTCATTCATTATATTTAACAGAATTAAACTGTTTCTAAAAGAATCAAAATCTTTTGTGCATCATACACCAAAATATAAAAAGATAAGCTAATTAAGCTATTGGGTTCATACCCCACTTATAAAGGTTATAATCCTTTTCTTTTTAATCAAAAAAATTTCTAATAATATTTTTTTAATTATATTAATTTTTGGAACTTTAGTGACAATTTCCTCAAATTCTTGATTGGGAGCTTGAATAGGTTTAGAAATTAATTTATTATCATTTATCCCCCTAATAAATGATAATAAAAAAAATTTATTAACCTCAGAAAGATCACTAAAATATTTTTTAACTCAAGCATTTGCTTCTTCAATTTTATTATTTGCAATTATTATATTAATATTTTTATATAACAATAATTTATCTTTATATAATTCATTTAATGAAATTTTAATTTTATCTACACTATTACTAAAAAGAGGTGCAGCCCCTTTTCATTTTTGATTTCCAGAAGTTATAGAAGGATTATCTTGAGTTAATGGATTAATTTTAATAACATGACAAAAAATTGCTCCATTAATATTAATTTCTTATAATTTTATTTACAATTTTTTTATAATTTCTATTATTTTATCTATATTAATTGGATCTTTAGGAGGATTGAATCAAACTTCAATTCGAAAATTAATAGCTTTTTCATCAATTAATCATTTAGGATGAATATTGTTAGCAATAATAAATAATGAAATATTATGAATAACATATTTTTTAATATACTCATTACTATCTTTTTCAATTGTTTTAATATTCAATAATTTTAAATTATTTTATTTTAATCAAATTTTTAATCTATCAATAATAAATCCTATTGTTAAATTATTAATTTTTTTAAATTTGTTATCATTAGGAGGATTACCCCCATTTTTAGGATTTTTACCAAAATGACTTGTTATTCAAAATTTAACAGCAATAAACCAATTATTTATTTTAACAATTAGAGTATGTTTAACTTTAATTACATTATATTTTTATCTTCGATTATCTTATAGAATTTTTATATTAAATTATCAAAAAAACTCATGAATATTAAAAAATAATTTTAATAATAAAATATCATCTATTAGACTAATTTTTAATTTTATTTCAATTGGGGGATTAGTAATAATTTCAATAATTTATATTATTATATAAGAATTTAAGTTAATTAAACTAATAGCCTTCAAAGCTGAAAATATTTGTATTAATCTTTTAATTCTTAAGCTTTAATAAATTAAATTATTCCTTTAGAATTGCAGTCTAATATCATTATTGACTATAAAGCCTGATTAAAGAGAAAAATTCCCATAAATAAATTTACAATTTATCGCCTAAACTTCAGCCATTTAATCGCGACAATGATTATTTTCAACAAATCATAAGGATATTGGAACTTTATATTTTATTTTCGGAGCTTGAGCTGGAATAGTAGGGACATCTTTAAGAATCCTAATTCGAGCTGAACTAGGACACCCTGGAGCATTTATTGGAGACGATCAAATTTATAATGTAATCGTTACTGCTCATGCTTTTATTATAATTTTCTTTATAGTTATACCTATTATAATTGGAGGGTTTGGAAACTGATTAGTTCCTTTAATATTAGGAGCACCTGATATAGCTTTTCCTCGAATAAATAATATAAGATTTTGAATGCTTCCTCCTTCATTAACACTTTTAATTTCTAGTAGTATAGTAGAAAACGGGGCTGGAACAGGATGAACTGTTTATCCTCCTCTATCTTCTGGAATTGCTCATGCTGGAGCTTCAGTAGATTTAGCAATTTTTTCTCTTCATTTAGCAGGAATTTCTTCTATTTTAGGAGCAGTAAATTTTATTACAACAGTAATTAATATACGGTCTCCAGGAATTACATTAGATCGAATACCATTATTTGTTTGATCGGTAGTTATTACAGCAGTATTATTATTATTATCATTACCAGTATTAGCAGGAGCTATTACTATATTATTAACTGATCGAAATTTAAATACATCTTTCTTTGATCCAGCAGGAGGAGGTGATCCAATTTTATATCAACACTTATTCTGATTTTTTGGTCATCCAGAAGTATATATTTTAATTTTACCTGGATTCGGAATAATTTCGCATATTATTACTCAAGAAAGTGGAAAAAAGGAAACATTTGGAAACTTAGGAATAATCTATGCTATACTAGCAATTGGTTTACTTGGATTTATTGTTTGAGCTCATCATATATTTACAGTTGGAATAGACGTTGATACTCGAGCTTACTTTACATCAGCAACTATAATTATTGCTGTGCCAACTGGAATTAAGATTTTTAGTTGATTAGCTACATTACACGGAACACAATTAACTTATAGCCCAGCTATATTGTGAGCATTTGGATTCGTTTTCTTATTTACAGTTGGTGGTCTAACAGGGGTTGTACTAGCTAATTCATCTATTGATATTGTTCTTCACGATACTTATTATGTTGTTGCTCATTTCCATTATGTATTATCAATAGGAGCAGTATTTGCTATTATAGCAGGATTTGTACATTGATATCCATTATTAACTGGATTAACAATAAATCCAACTTGATTAAAAATTCAATTTTCTATTATATTTGTAGGAGTAAATTTAACATTTTTTCCTCAACATTTTTTAGGTTTAGCCGGAATACCTCGACGATATTCAGACTTTCCAGATAGCTATTTAACATGAAATGTAGTTTCTTCTTTAGGTAGTACAATCTCATTATTCGCTATTTTATACTTTTTATTTATTATTTGAGAAAGTATAATCACTCAACGAACTCCAGCTTTCCCTATACAATTATCATCATCAATTGAATGATACCATACCCTTCCTCCTGCAGAACATACTTATGCAGAGCTTCCTCTATTAACTAATAACTTCTAATATGGCAGATTAGTGCAATGAATTTAAGCTTCATATATAAAGATTTTATCTTTTGTTAGAATTTAAATGGCAACATGAGCAAATTTAGGATTACAAGATAGTTCTTCTCCTTTAATAGAACAATTAAACTTTTTTCATGATCATACACTTCTTATTTTAACAATAATTACTATTTTAGTAGGATATATTATAGGAATACTAAGTTTTAATAAATTTACTAATCGATTTTTATTACATGGACAAACAATTGAAATTATTTGAACAGTATTACCTGCAATTATTTTAATATTTATTGCATTTCCTTCTTTACGACTATTATACTTAATAGACGAAATTAATACACCATCAATTACATTAAAGTCAATTGGTCATCAATGATACTGAAGTTATGAATATTCAGATTTTTTAAATCTAGAATTCGACTCATATATAGTACCAACTAATGAACTAGAAACAAACGGATTCCGATTATTAGATGTAGATAACCGAGTAGTTCTACCAATAAATAATCAAATTCGAATTTTAGTTACAGCTACTGATGTACTCCACTCATGAACAGTTCCTTCATTAGGAGTTAAGGTAGATGCTACTCCAGGACGATTAAACCAATTAAATTTTTTAATTAATCGACCAGGATTATTTTTTGGTCAATGTTCAGAAATTTGTGGAGCAAATCATAGTTTTATGCCTATTGTAATTGAAAGCATTCCTATAAATTACTTTATTAAATGAATTACTTCAATAACTAACTCATTAGATGACTGAAAGCAAGTAATGATCTCTTAAATCATATTATAGTAAATTAGCACTTACTTCTAATGATTATTATAACTAAAAAATTAGTTTTATATAAAACCTTAGTATGTCAAACTGAAAAAATTAGTTAAATCTAATATTTTTTAATTCCACAAATAGCCCCTATTAATTGGTTAATTTTATTTATTGTATTTTCAATTACATTAGTAGTTTTTAATATTTTAAACTACTTTTGTTTTTTTTATACTCCACTTAAAACATCTCA--ATCTTTAAATATTAAATTTAATAAATTAAATTGAAAATGATAACAAACTTGTTTTCTGTTTTTGACCCTTCAACAACAATTTTAAATTTATCATTAAATTGATTAAGAACATTCTTAGGATTATTCCTGATTCCAGTTTCTTATTGATTAATACCTAATCGATTCCAAGTAATTTGAAATAATATTTTATTAACACTTCATAAGGAATTCAAAACTTTACTAGGACCTTCAGGACATAATGGTAGAACATTAATGTTTATTTCATTATTCTCATTAATTATATTTAATAATTTTTTAGGTTTATTCCCTTATATTTTTACTAGTACTAGTCATTTAACTTTAACATTAGCTTTAGCTTTCCCTTTATGACTTAGTTTTATATTATATGGATGAATTAATCATACTCAACATATATTTGCTCATTTAGTTCCTCAAGGAACTCCTCCTGTTTTAATACCTTTTATGGTATGCATTGAAACAATTAGTAATGTTATTCGTCCTGGAACTTTAGCTGTTCGATTAACAGCTAATATAATTGCTGGACATTTACTATTAACTTTATTAGGTAATACAGGTCCTATAGCATCAAATTATTTAATTTTATCATTAATTTTAACTACTCAAATTGCTTTACTAGTATTAGAATCAGCCGTAGCAATTATTCAATCATATGTATTTGCTGTATTAAGAACTCTTTATTCAAGAGAAGTAAATTAATGTCAACACATGCAAATCACCCATTTCACTTAGTAGATTATAGCCCATGACCCTTAACTGGAGCAATTGGAGCAATAACTACTGTTTCAGGATTAGTACAATGATTTCATCAATATACTATAACATTATTTATTTTAGGTAATGTTATTACTATTTTAACTATGTATCAATGATGACGAGATATTTCTCGAGAAGGAACTTTTCAAGGACTTCATACTTTTCCAGTAACTATTGGATTACGATGAGGAATAATTTTATTTATTGTCTCTGAAGTATTTTTTTTTATTTCTTTTTTCTGAGCATTTTTCCATAGTAGTTTATCTCCTACAATTGAATTAGGAATAACATGACCTCCTGTAGG---AATTGCCGCATTTAATCCCTTCCAAATTCCTCTTTTAAATACTGCTATTTTATTAGCTTCTGGAGTAACTGTCACTTGAGCTCATCAT-GCTCTAATAGAAGGTAATCATTCACAAGCCACACAAGGATTATTTTTTACAATTGTATTAGGAGTATATTTTACTATTTTACAAGCTTATGAATATATTGAAGCTCCTTTTACTATTGCAGATGCTGTTTATGGGTCAACTTTTTATATAGCAACAGGATTCCACGGATTACATGTACTAATTGGAACAACTTTTTTATTAATTTGCTTTTTACGTCATATTAATTATCATTTTTCTAAAAATCATCATTTTGGTTTTGAAGCTGCAGCTTGATACTGACACTTTGTAGATGTTGTATGATTATTTTTATATATTACAATTTATTGATGAGGTAGATATTTATAAAGTATATATTTGTATATGTGACTTCCAATCACAAGGACTAAACAATTTTAGTATAAATAATATTAATACTATCAACAATAACATTAATTATTTTTATTATTACAATTGTAGTAATAATATTAGCCACTTTATTATCAAAAAAAACTTTATTAGATCGAGAAAAGTGTTCTCCATTTGAATGTGGGTTTGATCCAATAAATTCCTCACGATTACCTTTTTCATTACGATTTTTTTTAATTGCTATTATTTTTTTAATTTTCGATGTAGAAATTGCTCTTTTATTACCTATAATTATAATTATTAAAACATCAAATTTAATAAATTGAACTATTACTAGATTATTTTTTATTTTCATTTTATTAATTGGCTTATATCATGAATGAAACCAAGGAGCTTTAGAATGAAATGAATAAATATGAAGCGATAAATTGCAATTAGTTTCGGCCTAATCTTAGGTGAAATTCACCCATATTTTAGGGTAATAGTTAACTATAACATTTAATTTGCATTTAAAAAGTATTGAATTTTTCAATTTACCTTATTAATTGAAACCAAAGAGAGGTATATCACTGTTAATGATAAAATTGAATTTTTATAATTCCAATTAAAGAAATATAAATGGAATTAAACCATTAAAGAGAAAAGTTAGCAGCTTTTTCTTGATCAACATATTTCATTTATATAGTTTAACAAAAACATTACATTTTCAATGTAAAAATAAAAATTTA-TTTTTTATAAATATTTAAAGATTAAAATAATCACCCTAACATCTTCAGTGTCATGCTCTAAATGTAAGCTATTTAAATTTAATTTACTAATACAACTAATATTAATAAAATAATAAATCACAATATATAACTTAATAAATAAATTTTTAAACTATTACTTTGAAATTCTTGAAGATATAAAGAATAATTTTTTAACTGAGAATATACTATTTGCCCCCCAAAAAATTCTCTTCAACCTTGGTCGAAACTTTTATAAGAATATAATCCTAACTTTAATGGATAATTAATTACACCTAATGTAGAAATAACAGGTATAAATCATATAGACCCAACAAAATTAGTAAAGTTATAAAAGTATAAAGCCTTATTAGTAAAAAATAATTTTACATCTCTGATTAAATATCCTATTAAGCCTCCAACAATACAAACAAATAAAGTCAATAACTTTATTTCTAAAGGTAAACAAATTATTGCAGGATTTAAAAACATTAATCATCTTAATATACTTCCACCAATTACTGCTATAACAGTTAAAAAACAAATTCTAAATAATATAGTTCAACCTGAATCATTTAAAGGATGTAATCTTCTACTATTAAAATCACCAGTTATTGAATAATAAACTAACCGAAATGAATAACATACAGTTAATCCTGTACTAAAAAAAAAAAGAAAAAACGAAAAAACATTTACATAAGATAACATAACTATTTCTAAAATAAGATCCTTAGAATAAAATCCAGCTAAAAAAGGTATACCACATAAAGCTAAATTAGCTACATTAAAACAACTACAAGTTAACGGTATTCTTATTCTTAAACTTCCTATTATTCGAATATCTTGAGAATTTTTTATATTATGAATAATAGAACCTGCACATATAAATAATAATGCCTTAAATAAAGCATGAGTTAATAAATGAAAAAAAGCTAATTTATAAAATCCTATAGATAAAATACTTATTATTAAACCTAATTGTCTTAAAGTTGATAAAGCAATAATTTTCTTTAAATCAAATTCAAAATTTGCGCCTAATCCTGCTATAAATATAGTTAATCCTGAAACTAATAATAAAAATTGAGCTATTCATCAATTTATTAAAACATCATTAAATCGAATTAATAAATAAACCCCCGCTGTTACTAAAGTTGAAGAGTGAACTAAAGCAGAAACAGGAGTAGGAGCAGCTATTGCTGCTGGTAATCAAGAAGAAAAAGGAATTTGGGCACTTTTAGTTATAGCAGCTAATATAGCTAACCCTCCAATAATTATTATTTCAATATTATTTTTTATTATATCTAAATAAAAAATATAATTTCAACTTCCATAATTTAATATTCAAGCAATAGCTAATAATAAAGCCACATCCCCAATTCGATTGGATAAAGCAGTTAATATACCGGCATTATAAGACTTTACATTTTGAAAATAAATAACTAAACAATAAGAAACTAAACCTAAGCCATCTCATCCTAATAAAATTCTAATTAAATTTGGTCTAATAATTAACATTATTATAGATATTACAAATATTAATACTAATAAAATAAACCGATTAATATTATAATCTTCTTCTATATATTGATTTCTATAAAAAATTACTAAAGAAGAAATTAACAAAACAAAAGATATAAATATTAAGCTTATTCAATCAAATAAAAATGTTATAACAATAGATATAGATTGTAATCTTAAAATTTCTCATTCAATAAAATATACTAAATCTGTTAATAAAAACTTTAATCTAATTAAAAATAATCTTAATCTAATTGATATTAAAAAATAAAATCTAATTTTACAATAATTAATTAAATAATTCACGATCTAAAATGAATAATTTCATATCATTGACACCACAAATCAATA-TTTTTTTTAAACTATTTAAATAAATTCATAACATACAAAAATTACTTTTTAAAATTAATAAATTTAAAGGTAATCAATGTAATATTAATAATAAAAATTCTCGAGTAGTTCCTACAGAAAAAAAATAAACTCCAGAATAAATTTTTCCATGTTGACTATATGCAAATAAATATAAAGAATAAGCTGCTCTAAAAAAAGATAAAAAAGATAGTATAATCATAGTAATTCAAGACCAACTAACAATTCTATTCAATAAAGAAATTTCTCCTAATAAATTTAACGTTGGAGGAGCAGCTATATTACCAGAACATAATAAAAATCATCATAAACTTAATGTTGGTATAAAATTTAATAATCCCTTATTAATTAATAAACTTCGGCTTCCTATTCGTTCATAAGAAATATTAGCTAAACAAAATAAACCAGAAGAACATAAACCATGAGCAATTATTAAAGCATAAGACCCTGTTAACCCTCAATAAGTTATTGTTAATAATCCTCTTAAAACAATACCCATATGAGCTACAGAAGAATAAGCAATTAAAGCCTTTAAATCTGTTTGTCGTAAACATACTAAACTAATTAAAACCCCTCCAACTAAACTAATACTAATTCATCAATAATTATATTTTACACCAGAAATTTGTAGTAAGGAAAATATTCGTAATAAACCGTATCCTCCTAATTTTAATAAAATACCAGCTAAAATTATAGATCCAGAAACTGGGGCTTCAACATGAGCCTTAGGTAATCATAAATGAACCAAAAATATAGGTATTTTTACTAAAAAAGCAAAAACTAGAGAAAGATACAATAAA-TTAAAGTTAGAAAATCTGTAATTTAATAATAAAGTAAAAGATAATGTATTTTTTGAATTTAAAATATAAAAAATACCAATTAATAAAGGTAAAGAAGCTAAAAGAGTATAAAATAATAAATAAACCCCTGCTTGCAATCGTTCAGGTTGATACCCTCAACCTAAAATTAAAAATAATGTAGGAATTAAACTAGCTTCAAAAAATAAATAAAATATAAAAACTCTTATTGATCTAAATGTTAATACTAACATAAAAAGTAAAAATAAAATTATAAAAACAAATAACTTTTCATAATTATTTGTTGAAAATACTTTTTCACTTGCTATCAATATTAGCCCACAAATTCAAAAACTTAATAAAATTAATCCGTAAGAAACTATATCTAACCCAAAATAATAAGAAATATAATTAAAATAATTTAAAGATCTTAAATTAATTATAAACATAAAAGTTAATAAAAAAATCAAATTTTGAACCGTTCAATAAAAATTTTTTAAAAAAGAAAGAGGAAATATAAATATTAATATAAAAATAAACTTTAACATTGTAAAATAGAAAAACTTTGAAAATAATCATTACCATGAGTACGAATTATAGAAACCAAAATTGATAAACCTAAAACCCCTTCACATACACAAAAAGTTAAAAAAAATATACTAAAATAAGTTTCATAGTTTATAAAATTTAAATAAAAAAATAAAAAAATAAATAAACTTAATACTATATATTCAAGTCTTAATAAAGTTGATAATAAATGCTTTCGATTAGAAACAAATACTATACAACCAAATAAAAACATAATTATTGATAAATAAAATATTAAAAATATATTTGCCATTAATATAAGTTTAAATAGTTTAACAAAAACATCAGTCTTGTAAACTGGAAATAAGAATTTCTCTTTTTAAACTTCAAGAAAAAAGAAATCTCTTTTTCACTAACTCCCAAAGTTAATATTTTAAATAAACTATTTCTTGAAATTACAAAATTAATTATTATAATAATATGCTTAATTATAAGATTTATTTTTATACAAATAAAACATCCTTTATCAATAGGTTTAATACTATTAATTCAAACATTTTTAACATGTTTAATTACAGGAATTTATGTTAAATCTTTTTGATTTTCTTATGTATTATTTTTAATTTTTTTAGGAGGAATACTAATTTTATTTATTTATGTTACTTCATTATCATCAAATGAAATATTTACTATATCTTTTAAATTAACAATATTTAGATTAGTTTTATTTTCTCTTAGTATGGTAATTTTTTTTATTTTAGATAAAACTTTGATTGAACAATTTATTATTAATATAGAAATAGAAAAATTTTCAATAACAAATAATTTAATTAACGAAAATATTTTATCATTAAATAAAATATACAATTTTCCTACAAATTTAATTACATTACTACTAATTAATTATTTATTTCTTACTTTATTAGTAACAGTAAAAATTACAAAAAAATTTTATGGACCATTACGGCCAATAAATTAATGTTTAAACCAATTCGAAAAACCCACCCTTTAATTAGAATCGCTAATAATGCATTAGTAGATTTACCTGCACCATCTAATATTTCCGCCTGATGAAATTTTGGTTCTTTATTAGGATTATGCTTAATACTACAAATTTTAACTGGATTATTCCTAGCTATACACTATGCCGCAGATATTGAAACAGCTTTTAATAGAGTAAATCATATTTGTCGAGATGTAAATAATGGATGATTTTTACGAATTTGTCACGCTAACGGAGCTTCTTTTTTTTTTGCTTGTTTATTTATTCATGTAGGACGAGGAGTATATTATGAATCTTACTTATATCATATAACTTGAAATACTGGAGTTATTATTTTATTTTTAACAATAGCAACAGGATTTTTAGGATATGTATTACCATGAGGACAAATATCATTTTGAGGAGCAACAGTTATTACTAATTTATTATCAGCAGTACCTTACCTAGGAATGGATCTAGTCCAATGAATTTGGGGGGGATTTGCAGTTGATAACGCCACTTTAACTCGATTTTTTACATTTCATTTTATTTTTCCATTTATTATTTTAGCTTTAATAATAATTCATTTATTATTTTTACACCAAACAGGATCTAATAATCCTCTTGGATTAAATAGAAACGTAGATAAAATTCCATTTCATCCTTATTTTATTTATAAGGATATTTTTGGATTTATTGTATTTTTATGAATTTTAGTAACATTTATTTGAAAATTTAATTACTTACTAATAGATCCAGAAAACTTTATTCCTGCTAATCCTTTAGTTACTCCAGTACATATTCAACCAGAATGATACTTTTTATTTGCTTACGCTATTTTACGATCAATTCCTAATAAGCTAGGAGGAGTAATTGCTTTAGTATTATCAATTGCTATTTTATTAATTTTACCTTTCACACACTCTAGCAAGTTTCGAGGATTACAATTTTACCCATTAAATCAAATTTTATTCTGAAATATAGTAATTGTAGCTTCGTTATTAACTTGAATTGGAGCTCGACCAGTAGAAGATCCATATATTTTAACAGGTCAAATTTTAACTGTATTATATTTCTCTTACTTTATTATTAATCCTTTATTAGCAAAGTTTTGAGATAAGCTATTAAATTAATTAATAAGCTTTTATAGCATATGTCTTGAAAACATAAGAAAGAAGTAAAGTCTTCTATTAA-TTTATACTAAATTTTATTCATTAAAATAATAAAGAAATAAAAAAAATCTTTAATCCTACAAAGAAAAATAAATAATTTAAAGATAAAGGTAAAAAACTTTTTCAAGCTAAATACATTAGTTTATCATAACGAAATCGAGGTAAAGTCCCTCGGACTCAAATAAAAATAAAAGAAATAAAAGATAATTTTAAAAAAAATATAAATCTATAAATATCACTACCTAAAAAAATAACTACAAATAATATACTTATAAATAAAATACTAGAATATTCAGCTAAAAAAATTAAAGCAAATCCCCCACTTCTGTATTCAACATTAAATCCAGAAACTAATTCTGATTCCCCTTCAGCAAAATCAAAAGGAGTACGATTAGTTTCCGCTAAACAAGAAGCTAGCCAGACTAAACCTAATGGAAAACAAAAAAAGATAAATCAAACATAATCTTGATAAAAATAAAAACTTAAAAAATTATAATTACCTACTAAAAAAATAAAACTTAATAAAATTAATGCTAAACTAACTTCATAAGAAATAGTTTGAGCTACAGCCCGTAAACCCCCCAATAAAGCATAATTAGAATTAGAAGATCAACCTGCAATCATTACAGTATAAACTCCTAATCTAGTACAACATAAAAAAAACAAAACACCTAAATTAAAAGAATATAACTTAATTAAATAAGGAATACATATTCAAATTAATAAAGATAAAAATAAAGAAAAAACAGGAGAAAAATAATAAGAAATATAATTAGATAATAATGGATATGTTTGTTCCTTAGTAAACAATTTTACAGCATCACTAAATGGTTGTAATAATCCATTAAATCCAACTTTATTTGGTCCTTTACGAATTTGAATGTAACCTAAAACCTTACGCTCTAATAAAGTCAAAAAAGCTACACCAACTATTACACAAATTACTAATAATAAACTTCCAATTAAAGGTATAATACCATCAAATATAAACAATACTATTTATAATTAAAAAT--TATATATATAAATTCTAAATTTATTGCACTAGTCTGCCAAAATAGTAAATTATTTTAATAATTTTCATTTAAATAAAATTATATTTTTTATATTAGGTCCTTTCGTACTACAATATAATAATTTATTAAAGATAGAAACCAACCTGGCTTACGCCGGTTTGAACTCAGATCATGTAAGAATTCAAAGGTCGAACAGACCTAAACTTTAAACTTCTACACCTAAAAATAACTCTTAATCCAACATCGAGGTCGCAATCTTTTTTATCGATATGAACTCTCTAAAAAAATTACGCTGTTATCCCTAAGGTAACTTAAATTTTTAATCCATAAAACAGGATCTTTTATTCATAAATCAATGTAAATAAATAATAAAAGTTTATTTAATTTTAATACCACCCCAGTAAAATTTTATTTAAAATATAAATTTTAAAATTCTTTATAATTTATAATTTATAAAAATAAAGATCTATAGGGTCTTCTCGTCTTTTAATTAAATTTTAGCTTTTTAACTAAAAAATAAAGTTCTATATAAATTTTAAAAAAACAGTATATATCTCATTCAACCATTCATACCAGCCTTCAATTAAAAGACTATTGATTATGCTACCTTCGCACGGTCAAAATACCGCGGCCCTTTAAAACTCAGTGGGCAGGCTAGACTTTAAATAAAATACAAAAAGACATGTTTTTGTTAAACAGGTGAATATATTTAATTTGCCGAATTCTTCATTAAAACCTATCAAATTAATTACTTTATATAAATTTATATACTAATTTTATCATAATTACTAAATTTTTATTATTAAAATTTAAATTTTAATAAATAATTTAATTTAAATTAAATAATTTTTTATAAAAAATAAATTATAACAAATTTATTAATAATAGCTATTTTTAAGCTTATATTTATTTAAAAATTATAAAAAATATAAAATTTTATTTTAAAGCTCATCCCTTAAAATATTACTTTATTTAATTATTAAATTAAAAAATTAACTTAATAAAATAAATAAGCTAAATTAAATTCATTTCTTAAAAAACTAGATATATTTTAAAACGATTAACATTTCATTTCTAATTACATATTTAAAATAGTTATTCCACAATAACTTTTATATATAATTAAATCTTTAAAATTCGAGAAAAATTATTATAATAATTTATTATTTAATAAACCCTGATACACAAGGTACAATAAATTAAATTTTCTTAAAAATTAAAAATTTTTCAAATTATTTCAATATTCTTTTAAAATACTAATACACTATAATTAAAATTATTATTTCATTATAAATTACTAAAACTATAAAAAATAAAATTATTTTTATTAATAATTATAATAAAA---AAAAAAATAATTAATAAATAATTATTATCAATTTAAATTGATTTGCACAAATTTCTTTTCAATGTAAATGAAATACTTTACTAATTAAGCTTTAAATTGTCATTCTAGATACACTTTCCAGTACATCTACTATGTTACGACTTATCTCATTTTAAAAATGAGAGCGACGGGCGATGTGTGCATGTTTTAGAGCTATAATCATATAAATAATCTATTTTATATTACTATTAAATCCACCTTCAAATTTTTATTTCAAAAAATTATCCGTATAAATATATTTATTGTAATCCATTTCTACTTAACCATAAACTGCACCTTGACCTGACATATTATTTAATGAAATATTAAGAAAATTATTAATCTTATAATATATTCTGATGACGGCGATATACAAATTGAAAACAAAATTAAGTGAGGTCCAACGTGGATTATCAATTACAGAACAGATTCCTCTANNNNNNNNNNNNNNNNNNNNNNNNNNNNNNNNNNNNNNNNNNNNNNNNNNNNNNNNNNNNNNNNNNNNNNNNNNNNNNNNNNNNNNNNNNNNNNNNNNNNNNNNNNNNNNNNNNNNNNNNNNNNNNNNNNNNNNNNNNNNNNNNNNNNNNNNNNNNNNNNNNNNNNNNNNNNNNNNNNNNNNNNNNNNNNNNNNNNNNNNNNNNNNNNNNNNNNNNNNNNNNNNNNNNNNNNNNNNNNNNNNNNNNNNNNNNNNNNNNNNNNNNNNNNNNNNNNNNNNNNNNNNNNNNNNNNNNNNNNNNNNNNNNNNNNNNNNNNNNNNNNNNNNNNNNNNNNNNNNNNNNNNNNNNNNNNNNNNNNNNNNNNNNNNNNNNNNNNNNNNNNNNNNNNNNNNNNNNNNNNNNNNNNNNNNNNNNNNNNNNNNNNNNNNNNNNNNNNNNNNNNNNNNNNNNNNNNNNNNNNNNNNNNNNNNNNNNNNNNNNNNNNNNNNNNNNNNNNNNNNNNNNNNNNNNNNNNNNNNNNNNNNNNNNNNNNNNNNNNNNNNNNNNNNNNNNNNNNNNNNNNNNNNNNNNNNNNNNNNNNNNNNNNNNNNNNNNNNNNNNNNNNNNNNNNNNNNNNNNNNNNNNNNNNNNNNNNNNNNNNNNNNNNNNNNNNNNNNNNNNNNNNNNNNNNNNNNNNNNNNNNNNNNNNNNNNNNNNNNNNNNNNNNNNNNNNNNNNNNNNNNNNNNNNNNNNNNNNNNNNNNNNNNNNNNNNNNNNNNNNNNNNNNNNNNNNNNNNNNNNNNNNNNNNNNNNNNNNNNNNNNNNNNNNNNNNNNNNNNNNNNNNNNNNNNNNNNNNNNNNNNNNNNNNNNNNNNNNNNNNNNNNNNNNNNNNNNNNNNNNNNNNNNNNNNNNNNNNNNNNNNNNNNNNNNNNNNNNNNNNNNNNNNNNNNNNNNNNNNNNNNNNNNNNNNNNNNNNNNNNNNNNNNNNNNNNNNNN
>12LUPI074 [organism=Anopheles arabiensis]
NNNNNNNNNNNTGATAAAAAGGATTACCTTGATAGGGTAAATCATGAAATTTAACGTTTCATTCATTATATTTAACAGAATTAAACTGTTTCTAAAAGAATCAAAATCTTTTGTGCATCATACACCAAAATATAAAAAGATAAGCTAATTAAGCTATTGGGTTCATACCCCACTTATAAAGGTTATAATCCTTTTCTTTTTAATCAAAAAAATTTCTAATAATATTTTTTTAATTATATTAATTTTTGGAACTTTAGTGACAATTTCCTCAAATTCTTGATTGGGAGCTTGAATAGGTTTAGAAATTAATTTATTATCATTTATCCCCCTAATAAATGATAATAAAAAAAATTTATTAACCTCAGAAAGATCACTAAAATATTTTTTAACTCAAGCATTTGCTTCTTCAATTTTATTATTTGCAATTATTATATTAATATTTTTATATAACAATAATTTATCTTTATATAATTCATTTAATGAAATTTTAATTTTATCTACACTATTACTAAAAAGAGGTGCAGCCCCTTTTCATTTTTGATTTCCAGAAGTTATAGAAGGATTATCTTGAGTTAATGGATTAATTTTAATAACATGACAAAAAATTGCTCCATTAATATTAATTTCTTATAATTTTATTTACAATTTTTTTATAATTTCTATTATTTTATCTATATTAATTGGATCTTTAGGAGGATTGAATCAAACTTCAATTCGAAAATTAATAGCTTTTTCATCAATTAATCATTTAGGATGAATATTGTTAGCAATAATAAATAATGAAATATTATGAATAACATATTTTTTAATATACTCATTACTATCTTTTTCAATTGTTTTAATATTCAATAATTTTAAATTATTTTATTTTAATCAAATTTTTAATCTATCAATAATAAATCCTATTGTTAAATTATTAATTTTTTTAAATTTGTTATCATTAGGAGGATTACCCCCATTTTTAGGATTTTTACCAAAATGACTTGTTATTCAAAATTTAACAGCAATAAACCAATTATTTATTTTAACAATTAGAGTATGTTTAACTTTAATTACATTATATTTTTATCTTCGATTATCTTATAGAATTTTTATATTAAATTATCAAAAAAACTCATGAATATTAAAAAATAATTTTAATAATAAAATATCATCTATTAGACTAATTTTTAATTTTATTTCAATTGGGGGATTAGTAATAATTTCAATAATTTATATTATTATATAAGAATTTAAGTTAATTAAACTAATAGCCTTCAAAGCTGAAAATATTTGTATTAATCTTTTAATTCTTAAGCTTTAATAAATTAAATTATTCCTTTAGAATTGCAGTCTAATATCATTATTGACTATAAAGCCTGATTAAAGAGAAAAATTCCCATAAATAAATTTACAATTTATCGCCTAAACTTCAGCCATTTAATCGCGACAATGATTATTTTCAACAAATCATAAGGATATTGGAACTTTATATTTTATTTTCGGAGCTTGAGCTGGAATAGTAGGGACATCTTTAAGAATCCTAATTCGAGCTGAACTAGGACACCCTGGAGCATTTATTGGAGACGATCAAATTTATAATGTAATCGTTACTGCTCATGCTTTTATTATAATTTTCTTTATAGTTATACCTATTATAATTGGAGGGTTTGGAAACTGATTAGTTCCTTTAATATTAGGAGCACCTGATATAGCTTTTCCTCGAATAAATAATATAAGATTTTGAATGCTTCCTCCTTCATTAACACTTTTAATTTCTAGTAGTATAGTAGAAAACGGGGCTGGAACAGGATGAACTGTTTATCCTCCTCTATCTTCTGGAATTGCTCATGCTGGAGCTTCAGTAGATTTAGCAATTTTTTCTCTTCATTTAGCAGGAATTTCTTCTATTTTAGGAGCAGTGAATTTTATTACAACAGTAATTAATATACGGTCTCCAGGAATTACATTAGATCGAATACCATTATTTGTTTGATCGGTAGTTATTACAGCAGTATTATTATTATTATCATTACCAGTATTAGCAGGAGCTATTACTATATTATTAACTGATCGAAATTTAAATACATCTTTCTTTGATCCAGCAGGAGGAGGTGATCCAATTTTATATCAACACTTATTCTGATTTTTTGGTCATCCAGAAGTATATATTTTAATTTTACCTGGATTCGGAATAATTTCGCATATTATTACTCAAGAAAGTGGAAAAAAGGAAACATTTGGAAACTTAGGAATAATCTATGCTATACTAGCAATTGGTTTACTTGGATTTATTGTTTGAGCTCATCATATATTTACAGTTGGAATAGACGTTGATACTCGAGCTTACTTTACATCAGCAACTATAATTATTGCTGTGCCAACTGGAATTAAGATTTTTAGTTGATTAGCTACATTACACGGAACACAATTAACTTATAGCCCAGCTATATTGTGAGCATTTGGATTCGTTTTCTTATTTACAGTTGGTGGTCTAACAGGGGTTGTACTAGCTAATTCATCTATTGATATTGTTCTTCACGATACTTATTATGTTGTTGCTCATTTCCATTATGTATTATCAATAGGAGCAGTATTTGCTATTATAGCAGGATTTGTACATTGATATCCATTATTAACTGGATTAACAATAAATCCAACTTGATTAAAAATTCAATTTTCTATTATATTTGTAGGAGTAAATTTAACATTTTTTCCTCAACATTTTTTAGGTTTAGCCGGAATACCTCGACGATATTCAGACTTTCCAGATAGCTATTTAACATGAAATGTAGTTTCTTCTTTAGGTAGTACAATCTCATTATTCGCTATTTTATACTTTTTATTTATTATTTGAGAAAGTATAATCACTCAACGAACTCCAGCTTTCCCTATACAATTATCATCATCAATTGAATGATACCATACCCTTCCTCCTGCAGAACATACTTATGCAGAGCTTCCTCTATTAACTAATAACTTCTAATATGGCAGATTAGTGCAATGAATTTAAGCTTCATATATAAAGATTTTATCTTTTGTTAGAATTTAAATGGCAACATGAGCAAATTTAGGATTACAAGATAGTTCTTCTCCTTTAATAGAACAATTAAACTTTTTTCATGATCATACACTTCTTATTTTAACAATAATTACTATTTTAGTAGGATATATTATAGGAATACTAAGTTTTAATAAATTTACTAATCGATTTTTATTACATGGACAAACAATTGAAATTATTTGAACAGTATTACCTGCAATTATTTTAATATTTATTGCATTTCCTTCTTTACGACTATTATACTTAATAGACGAAATTAATACACCATCAATTACATTAAAGTCAATTGGTCATCAATGATACTGAAGTTATGAATATTCAGATTTTTTAAATCTAGAATTCGACTCATATATAGTACCAACTAATGAACTAGAAACAAACGGATTCCGATTATTAGATGTAGATAACCGAGTAGTTCTACCAATAAATAATCAAATTCGAATTTTAGTTACAGCTACTGATGTACTCCACTCATGAACAGTTCCTTCATTAGGAGTTAAGGTAGATGCTACTCCAGGACGATTAAACCAATTAAATTTTTTAATTAATCGACCAGGATTATTTTTTGGTCAATGTTCAGAAATTTGTGGAGCAAATCATAGTTTTATGCCTATTGTAATTGAAAGCATTCCTATAAATTACTTTATTAAATGAATTACTTCAATAACTAACTCATTAGATGACTGAAAGCAAGTAATGATCTCTTAAATCATATTATAGTAAATTAGCACTTACTTCTAATGATTATTATAACTAAAAAATTAGTTTTATATAAAACCTTAGTATGTCAAACTGAAAAAATTAGTTAAATCTAATATTTTTTAATTCCACAAATAGCCCCTATTAATTGGTTAATTTTATTTATTGTATTTTCAATTACGTTAGTAGTTTTTAATATTTTAAACTACTTTTGTTTTTTTTATACTCCACTTAAAACATCTCA--ATCTTTAAATATTAAATTTAATAAATTAAATTGAAAATGATAACAAACTTGTTTTCTGTTTTTGACCCTTCAACAACAATTTTAAATTTATCATTAAATTGATTAAGAACATTCTTAGGATTATTCCTGATTCCAGTTTCTTATTGATTAATACCTAATCGATTCCAAGTAATTTGAAATAATATTTTATTAACACTTCATAAGGAATTCAAAACTTTACTAGGACCTTCAGGACATAATGGTAGAACATTAATGTTTATTTCATTATTCTCATTAATTATATTTAATAATTTTTTAGGTTTATTCCCTTATATTTTTACTAGTACTAGTCATTTAACTTTAACATTAGCTTTAGCTTTCCCTTTATGACTTAGTTTTATATTATATGGATGAATTAATCATACTCAACATATATTTGCTCATTTAGTTCCTCAAGGAACTCCTCCTGTTTTAATACCTTTTATGGTATGCATTGAAACAATTAGTAATGTTATTCGTCCTGGAACTTTAGCTGTTCGATTAACAGCTAATATAATTGCTGGACATTTACTGTTAACTTTATTAGGTAATACAGGTCCTATAGCATCAAATTATTTAATTTTATCATTAATTTTAACTACTCAAATTGCTTTATTAGTATTAGAATCAGCCGTAGCAATTATTCAATCATATGTATTTGCTGTATTAAGAACTCTTTATTCAAGAGAAGTAAATTAATGTCAACACATGCAAATCACCCATTTCACTTAGTAGATTATAGCCCATGACCCTTAACTGGAGCAATTGGAGCAATAACTACTGTTTCAGGATTAGTACAATGATTTCATCAATATACTATAACATTATTTATTTTAGGTAATGTTATTACTATTTTAACTATGTATCAATGATGACGAGATATTTCTCGAGAAGGAACTTTTCAAGGACTTCATACTTTTCCAGTAACTATTGGATTACGATGAGGAATAATTTTATTTATTGTCTCTGAAGTATTTTTTTTTATTTCTTTTTTCTGAGCATTTTTCCATAGTAGTTTATCTCCTACAATTGAATTAGGAATAACATGACCTCCTGTAGG---AATTGCCGCATTTAATCCCTTCCAAATTCCTCTTTTAAATACTGCTATTTTATTAGCTTCTGGAGTAACTGTCACTTGAGCTCATCAT-GCTCTAATAGAAGGTAATCATTCACAAGCCACACAAGGATTATTTTTTACAATTGTATTAGGAGTATATTTTACTATTTTACAAGCTTATGAATATATTGAAGCTCCTTTTACTATTGCAGATGCTGTTTATGGGTCAACTTTTTATATAGCAACAGGATTCCACGGATTACATGTACTAATTGGAACAACTTTTTTATTAATTTGCTTTTTACGTCATATTAATTATCATTTTTCTAAAAATCATCATTTTGGTTTTGAAGCTGCAGCTTGATACTGACACTTTGTAGATGTTGTATGATTATTTTTATATATTACAATTTATTGATGAGGTAGATATTTATAAAGTATATATTTGTATATGTGACTTCCAATCACAAGGACTAAACAATTTTAGTATAAATAATATTAATACTATCAACAATAACATTAATTATTTTTATTATTACAATTGTAGTAATAATATTAGCCACTTTATTATCAAAAAAAACTTTATTAGATCGAGAAAAGTGTTCTCCATTTGAATGTGGGTTTGATCCAATAAATTCCTCACGATTACCTTTTTCATTACGATTTTTTTTAATTGCTATTATTTTTTTAATTTTCGATGTAGAAATTGCTCTTTTATTACCTATAATTATAATTATTAAAACATCAAATTTAATAAATTGAACTATTACTAGATTATTTTTTATTTTCATTTTATTAATTGGCTTATATCATGAATGAAACCAAGGAGCTTTAGAATGAAATGAATAAATATGAAGCGATAAATTGCAATTAGTTTCGGCCTAATCTTAGGTGAAATTCACCCATATTTTAGGGTAATAGTTAACTATAACATTTAATTTGCATTTAAAAAGTATTGAATTTTTCAATTTACCTTATTAATTGAAACCAAAGAGAGGTATATCACTGTTAATGATAAAATTGAATTTTTATAATTCCAATTAAAGAAATATAAATGGAATTAAACCATTAAAGAGAAAAGTTAGCAGCTTTTTCTTGATCAACATATTTCATTTATATAGTTTAACAAAAACATTACATTTTCAATGTAAAAATAAAAATTTA-TTTTTTATAAATATTTAAAGATTAAAATAATCACCCTAACATCTTCAGTGTCATGCTCTAAATGTAAGCTATTTAAATTTAATTTACTAATACAACTAATATTAATAAAATAATAAATCACAATATATAACTTAATAAATAAATTTTTAAACTATTACTTTGAAATTCTTGAAGATATAAAGAATAATTTTTTAACTGAGAATATACTATTTGCCCCCCAAAAAATTCTCTTCAACCTTGGTCGAAACTTTTATAAGAATATAATCCTAACTTTAATGGATAATTAATTACACCTAATGTAGAAATAACAGGTATAAATCATATAGACCCAACAAAATTAGTAAAGTTATAAAAGTATAAAGCCTTATTAGTAAAAAATAATTTTACATCTCTGATTAAATATCCTATTAAGCCTCCAACAATACAAACAAATAAAGTCAATAACTTTATTTCTAAAGGTAAACAAATTATTGCAGGATTTAAAAACATTAATCATCTTAATATACTTCCACCAATTACTGCTATAACAGTTAAAAAACAAATTCTAAATAATATAGTTCAACCTGAATCATTTAAAGGATGTAATCTTCTACTATTAAAATCACCAGTTATTGAATAATAAACTAACCGAAATGAATAACATACAGTTAATCCTGTACTAAAAAAAAAAAGAAAAAACGAAAAAACATTTACATAAGATAACATAACTATTTCTAAAATAAGATCCTTAGAATAAAATCCAGCTAAAAAAGGTATACCACATAAAGCTAAATTAGCTACATTAAAACAACTACAAGTTAACGGTATTCTTATTCTTAAACTTCCTATTATTCGAATATCTTGAGAATTTTTTATATTATGAATAATAGAACCTGCACATATAAATAATAATGCCTTAAATAAAGCATGAGTTAATAAATGAAAAAAAGCTAATTTATAAAATCCTATAGATAAAATACTTATTATTAAACCTAATTGTCTTAAAGTTGATAAAGCAATAATTTTCTTTAAATCAAATTCAAAATTTGCACCTAATCCTGCTATAAATATAGTTAATCCTGAAACTAATAATAAAAATTGAGCTATTCATCAATTTATTAAAACATCATTAAATCGAATTAATAAATAAACCCCCGCTGTTACTAAAGTTGAAGAGTGAACTAAAGCAGAAACAGGAGTAGGAGCAGCTATTGCTGCTGGTAATCAAGAAGAAAAAGGAATTTGGGCACTTTTAGTTATAGCAGCTAATATAACTAACCCTCCAATAATTATTATTTCAATATTATTTTTTATTATATCTAAATAAAAAATATAATTTCAACTTCCATAATTTAATATTCAAGCAATAGCTAATAATAAAGCCACATCCCCAATTCGATTGGATAAAGCAGTTAATATACCGGCATTATAAGACTTTACATTTTGAAAATAAATAACTAAACAATAAGAAACTAAACCTAAGCCATCTCATCCTAATAAAATTCTAATTAAATTTGGTCTAATAATTAACATTATTATAGATATTACAAATATTAATACTAATAAAATAAACCGATTAATATTATAATCTTCTTCTATATATTGATTTCTATAAAAAATTACTAAAGAAGAAATTAACAAAACAAAAGATATAAATATTAAGCTTATTCAATCAAATAAAAATGTTATAACAATAGATATAGATTGTAATCTTAAAATTTCTCATTCAATAAAATATACTAAATCTGTTAATAAAAACTTTAATCTAATTAAAAATAATCTTAATCTAATTGATATTAAAAAATAAAATCTAATTTTACAATAATTAATTAAATAATTCACGATCTAAAATGAATAATTTCATATCATTGACACCACAAATCAATA-TTTTTTTTAAACTATTTAAATAAATTCATAACATACAAAAATTACTTTTTAAAATTAATAAATTTAAAGGTAATCAATGTAATATTAATAATAAAAATTCTCGAGTAGTTCCTACAGAAAAAAAATAAACTCCAGAATAAATTTTTCCATGTTGACTATATGCAAATAAATATAAAGAATAAGCTGCTCTAAAAAAAGATAAAAAAGATAGTATAATCATAGTAATTCAAGACCAACTAACAATTCTATTCAATAAAGAAATTTCTCCTAATAAATTTAACGTTGGAGGAGCAGCTATATTACCAGAACATAATAAAAATCATCATAAACTTAATGTTGGTATAAAATTTAATAATCCCTTATTAATTAATAAACTTCGGCTTCCTATTCGTTCATAAGAAATATTAGCTAAACAAAATAAACCAGAAGAACATAAACCATGAGCAATTATTAAAGCATAAGACCCTGTTAACCCTCAATAAGTTATTGTTAATAATCCTCTTAAAACAATACCCATATGAGCTACAGAAGAATAAGCAATTAAAGCCTTTAAATCTGTTTGTCGTAAACATACTAAACTAATTAAAACCCCTCCAACTAAACTAATACTAATTCATCAATAATTATATTTTACACCAGAAATTTGTAGTAAGGAAAATATTCGTAATAAACCGTATCCTCCTAATTTTAATAAAATACCAGCTAAAATTATAGATCCAGAAACTGGGGCTTCAACATGAGCCTTAGGTAATCATAAATGAACCAAAAATATAGGTATTTTTACTAAAAAAGCAAAAACTAGAGAAAGATACAATAAA-TTAAAGTTAGAAAATCTGTAATTTAATAATAAAGTAAAAGATAATGTATTTTTTGAATTTAAAATATAAAAAATACCAATTAATAAAGGTAAAGAAGCTAAAAGAGTATAAAATAATAAATAAACCCCTGCTTGCAATCGTTCAGGTTGATACCCTCAACCTAAAATTAAAAATAATGTAGGAATTAAACTAGCTTCAAAAAATAAATAAAATATAAAAACTCTTATTGATCTAAATGTTAATACTAACATAAAAAGTAAAAATAAAATTATAAAAACAAATAACTTTTCATAATTATTTGTTGAAAATACTTTTTCACTTGCTATCAATATTAGCCCACAAATTCAAAAACTTAATAAAATTAATCCGTAAGAAACTATATCTAACCCAAAATAATAAGAAATATAATTAAAATAATTTAAAGATCTTAAATTAATTATAAACATAAAAGTTAATAAAAAAATCAAATTTTGAACCGTTCAATAAAAATTTTTTAAAAAAGAAAGAGGAAATATAAATATTAATATAAAAATAAACTTTAACATTGTAAAATAGAAAAACTTTGAAAATAATCATTACCATGAGTACGAATTATAGAAACCAAAATTGATAAACCTAAAACCCCTTCACATACACAAAAAGTTAAAAAAAATATACTAAAATAAGTTTCATAGTTTATAAAATTTAAATAAAAAAATAAAAAAATAAATAAACTTAATACTATATATTCAAGTCTTAATAAAGTTGATAATAAATGCTTTCGATTAGAAACAAATACTATACAACCAAATAAAAACATAATTATTGATAAATAAAATATTAAAAATATATTTGCCATTAATATAAGTTTAAATAGTTTAACAAAAACATCAGTCTTGTAAACTGGAAATAAGAATTTCTCTTTTTAAACTTCAAGAAAAAAGAAATCTCTTTTTCACTAACTCCCAAAGTTAATATTTTAAATAAACTATTTCTTGAAATTACAAAATTAATTATTATAATAATATGCTTAATTATAAGATTTATTTTTATACAAATAAAACATCCTTTATCAATAGGTTTAATACTATTAATTCAAACATTTTTAACATGTTTAATTACAGGAATTTATGTTAAATCTTTTTGATTTTCTTATGTATTATTTTTAATTTTTTTAGGAGGAATACTAATTTTATTTATTTATGTTACTTCATTATCATCAAATGAAATATTTACTATATCTTTTAAATTAACAATATTTAGATTAGTTTTATTTTCTCTTAGTATGGTAATTTTTTTTATTTTAGATAAAACTTTGATTGAACAATTTATTATTAATATAGAAATAGAAAAATTTTCAATAACAAATAATTTAATTAACGAAAATATTTTATCATTAAATAAAATATACAATTTTCCTACAAATTTAATTACATTACTACTAATTAATTATTTATTTCTTACTTTATTAGTAACAGTAAAAATTACAAAAAAATTTTATGGACCATTACGGCCAATAAATTAATGTTTAAACCAATTCGAAAAACCCACCCTTTAATTAGAATCGCTAATAATGCATTAGTAGATTTACCTGCACCATCTAATATTTCCGCCTGATGAAATTTTGGTTCTTTATTAGGATTATGCTTAATACTACAAATTTTAACTGGATTATTCCTAGCTATACACTATGCCGCAGATATTGAAACAGCTTTTAATAGAGTAAATCATATTTGTCGAGATGTAAATAATGGATGATTTTTACGAATTTGTCACGCTAACGGAGCTTCTTTTTTTTTTGCTTGTTTATTTATTCATGTAGGACGAGGAGTATATTATGAATCTTACTTATATCATATAACTTGAAATACTGGAGTTATTATTTTATTTTTAACAATAGCAACAGGATTTTTAGGATATGTATTACCATGAGGACAAATATCATTTTGAGGAGCAACAGTTATTACTAATTTATTATCAGCAGTACCATACCTAGGAATGGATCTAGTCCAATGAATTTGGGGGGGATTTGCAGTTGATAACGCCACTTTAACTCGATTTTTTACATTTCATTTTATTTTTCCATTTATTATTTTAGCTTTAATAATGATTCATTTATTATTTTTACACCAAACAGGATCTAATAATCCTCTTGGATTAAATAGAAACGTAGATAAAATTCCATTTCATCCTTATTTTATTTATAAGGATATTTTTGGATTTATTGTATTTTTATGAATTTTAGTAACATTTATTTGAAAATTTAATTACTTACTAATAGATCCAGAAAACTTTATTCCTGCTAATCCTTTAGTTACTCCAGTACATATTCAACCAGAATGATACTTTTTATTTGCTTACGCTATTTTACGATCAATTCCTAATAAGCTAGGAGGAGTAATTGCTTTAGTATTATCAATTGCTATTTTATTAATTTTACCTTTCACACACTCTAGCAAGTTTCGAGGATTACAATTTTACCCATTAAATCAAATTTTATTCTGAAATATAGTAATTGTAGCTTCGTTATTAACTTGAATTGGAGCTCGACCAGTAGAAGATCCATATATTTTAACAGGTCAAATTTTAACTGTATTATATTTCTCTTACTTTATTATTAATCCTTTATTAGCAAAGTTTTGAGATAAGCTATTAAATTAATTAATAAGCTTTTATAGCATATGTCTTGAAAACATAAGAAAGAAGTAAAGTCTTCTATTAA-TTTATACTAAATTTTATTCATTAAAATAATAAAGAAATAAAAAAAATCTTTAATCCTACAAAGAAAAATAAATAATTTAAAGATAAAGGTAAAAAACTTTTTCAAGCTAAATACATTAGTTTATCATAACGAAATCGAGGTAAAGTCCCTCGGACTCAAATAAAAATAAAAGAAATAAAAGATAATTTTAAAAAAAATATAAATCTATAAATATCACTACCTAAAAAAATAACTACAAATAATATACTTATAAATAAAATACTAGAATATTCAGCTAAAAAAATTAAAGCAAATCCCCCACTTCTGTATTCAACATTAAATCCAGAAACTAATTCTGATTCCCCTTCAGCAAAATCAAAAGGAGTACGATTAGTTTCCGCTAAACAAGAAGCTAGCCAGACTAAACCTAATGGAAAACAAAAAAAAATAAATCAAACATAATCTTGATAAAAATAAAAACTTAAAAAATTATAATTACCTACTAAAAAAATAAAACTTAATAAAATTAATGCTAAACTAACTTCATAAGAAATAGTTTGAGCTACAGCCCGTAAACCCCCCAATAAAGCATAATTAGAATTAGAAGATCAACCTGCAATCATTACAGTATAAACTCCTAATCTAGTACAACATAAAAAAAACAAAACACCTAAATTAAAAGAATATAACTTAATTAAATAAGGAATACATATTCAAATTAATAAAGATAAAAATAAAGAAAAAACAGGAGAAAAATAATAAGAAATATAATTAGATAATAATGGATATGTTTGTTCCTTAGTAAACAATTTTACAGCATCACTAAATGGTTGTAATAATCCATTAAATCCAACTTTATTTGGTCCTTTACGAATTTGAATGTAACCTAAAACCTTACGCTCTAATAAAGTCAAAAAAGCTACACCAACTATTACACAAATTACTAATAATAAACTTCCAATTAAAGGTATAATACCATCAAATATAAACAATACTATTTATAATTAAAAAT--TATATATATAAATTCTAAATTTATTGCACTAGTCTGCCAAAATAGTAAATTATTTTAATAATTTTCATTTAAATAAAATTATATTTTTTATATTAGGTCCTTTCGTACTACAATATAATAATTTATTAAAGATAGAAACCAACCTGGCTTACGCCGGTTTGAACTCAGATCATGTAAGAATTCAAAGGTCGAACAGACCTAAACTTTAAACTTCTACACCTAAAAATAACTCTTAATCCAACATCGAGGTCGCAATCTTTTTTATCGATATGAACTCTCTAAAAAAATTACGCTGTTATCCCTAAGGTAACTTAAATTTTTAATCCATAAAACAGGATCTTTTATTCATAAATCAATGTAAATAAATAATAAAAGTTTATTTAATTTTAATACCACCCCAGTAAAATTTTATTTAAAATATAAATTTTAAAATTCTTTATAATTTATAATTTATAAAAATAAAGATCTATAGGGTCTTCTCGTCTTTTAATTAAATTTTAGCTTTTTAACTAAAAAATAAAGTTCTATATAAATTTTAAAAAAACAGTATATATCTCATTCAACCATTCATACCAGCCTTCAATTAAAAGACTATTGATTATGCTACCTTCGCACGGTCAAAATACCGCGGCCCTTTAAAACTCAGTGGGCAGGCTAGACTTTAAATAAAATACAAAAAGACATGTTTTTGTTAAACAGGTGAATATATTTAATTTGCCGAATTCTTCATTAAAACCTATCAAATTAATTACTTTATATAAATTTATATACTAATTTTATCATAATTACTAAATTTTTATTATTAAAATTTAAATTTTAATAAATAATTTAATTTAAATTAAATAATTTTTTATAAAAAATAAATTATAACAAATTTATTAATAATAGCTATTTTTAAGCTTATATTTATTTAAAAATTATAAAAAATATAAAATTTTATTTTAAAGCTCATCCCTTAAAATATTACTTTATTTAATTATTAAATTAAAAAATTAACTTAATAAAATAAATAAGCTAAATTAAATTCATTTCTTAAAAAACTAGATATATTTTAAAACGATTAACATTTCATTTCTAATTACATATTTAAAATAGTTATTCCACAATAACTTTTATATATAATTAAATCTTTAAAATTCGAGAAAAATTATTATAATAATTTATTATTTAATAAACCCTGATACACAAGGTACAATAAATTAAATTTTCTTAAAAATTAAAAATTTTTCAAATTATTTCAATATTCTTTTAAAATACTAATACACTATAATTAAAATTATTATTTCATTATAAATTACTAAAACTATAAAAAATAAAATTATTTTTATTAATAATTATAA-ATAA---AAAAAAATAATTAATAAATAATTATTATCAATTTAAATTGATTTGCACAAATTTCTTTTCAATGTAAATGAAATACTTTACTAATTAAGCTTTAAATTGTCATTCTAGATACACTTTCCAGTACATCTACTATGTTACGACTTATCTCATTTTAAAAATGAGAGCGACGGGCGATGTGTGCATGTTTTAGAGCTATAATCATATAAATAATCTATTTTATATTACTATTAAATCCACCTTCAAATTTTTATTTCAAAAAATTATCCGTATAAATATATTTATTGTAATCCATTTCTACTTAACCATAAACTGCACCTTGACCTGACATATTATTTAATGAAATATCAAGAAAATTATTAATCTTATAATATATTCTGATGACGGCGATATACAAATTGAAAACAAAATTAAGTGAGGTCCAACGTGGATTATCAATTACAGAACAGATTCCTCTANNNNNNNNNNNNNNNNNNNNNNNNNNNNNNNNNNNNNNNNNNNNNNNNNNNNNNNNNNNNNNNNNNNNNNNNNNNNNNNNNNNNNNNNNNNNNNNNNNNNNNNNNNNNNNNNNNNNNNNNNNNNNNNNNNNNNNNNNNNNNNNNNNNNNNNNNNNNNNNNNNNNNNNNNNNNNNNNNNNNNNNNNNNNNNNNNNNNNNNNNNNNNNNNNNNNNNNNNNNNNNNNNNNNNNNNNNNNNNNNNNNNNNNNNNNNNNNNNNNNNNNNNNNNNNNNNNNNNNNNNNNNNNNNNNNNNNNNNNNNNNNNNNNNNNNNNNNNNNNNNNNNNNNNNNNNNNNNNNNNNNNNNNNNNNNNNNNNNNNNNNNNNNNNNNNNNNNNNNNNNNNNNNNNNNNNNNNNNNNNNNNNNNNNNNNNNNNNNNNNNNNNNNNNNNNNNNNNNNNNNNNNNNNNNNNNNNNNNNNNNNNNNNNNNNNNNNNNNNNNNNNNNNNNNNNNNNNNNNNNNNNNNNNNNNNNNNNNNNNNNNNNNNNNNNNNNNNNNNNNNNNNNNNNNNNNNNNNNNNNNNNNNNNNNNNNNNNNNNNNNNNNNNNNNNNNNNNNNNNNNNNNNNNNNNNNNNNNNNNNNNNNNNNNNNNNNNNNNNNNNNNNNNNNNNNNNNNNNNNNNNNNNNNNNNNNNNNNNNNNNNNNNNNNNNNNNNNNNNNNNNNNNNNNNNNNNNNNNNNNNNNNNNNNNNNNNNNNNNNNNNNNNNNNNNNNNNNNNNNNNNNNNNNNNNNNNNNNNNNNNNNNNNNNNNNNNNNNNNNNNNNNNNNNNNNNNNNNNNNNNNNNNNNNNNNNNNNNNNNNNNNNNNNNNNNNNNNNNNNNNNNNNNNNNNNNNNNNNNNNNNNNNNNNNNNNNNNNNNNNNNNNNNNNNNNNNNNNNNNNNNNNNNNNNNNNNNNNNNNNNNNNNNNNNNNNNNNNNNNNNNNNNNNNNNNNNNNN
>12LUPI082 [organism=Anopheles arabiensis]
NNNNNNNNNNNTGATAAAAAGGATTACCTTGATAGGGTAAATCATGAAATTTAACGTTTCATTCATTATATTTAACAGAATTAAACTGTTTCTAAAAGAATCAAAATCTTTTGTGCATCATACACCAAAATATAAAAAGATAAGCTAATTAAGCTATTGGGTTCATACCCCACTTATAAAGGTTATAATCCTTTTCTTTTTAATTAAAAAAATTTCTAATAACATTTTTTTAATTATATTAATTTTTGGAACTTTAGTGACAATTTCCTCAAATTCTTGATTGGGAGCTTGAATAGGTTTAGAAATTAATTTATTATCATTTATCCCCCTAATAAATGATAATAAAAAAAATTTATTAACCTCAGAAAGATCACTAAAATATTTTTTAACTCAAGCATTTGCTTCTTCAATTTTATTATTTGCAATTATTATATTAATATTTTTATATAACAATAATTTATCTTTATATAATTCATTTAATGAAATTTTAATTTTATCTACACTATTACTAAAAAGAGGTGCAGCCCCTTTTCATTTTTGATTTCCAGAAGTTATAGAAGGATTATCTTGAGTTAATGGATTAATTTTAATAACATGACAAAAAATTGCTCCATTAATATTAATTTCTTATAATTTTATTTACAATTTTTTTATAATTTCTATTATTTTATCTATATTAATTGGATCTTTAGGAGGATTGAATCAAACTTCAATTCGAAAATTAATAGCTTTTTCATCAATTAATCATTTAGGATGAATATTGTTAGCAATAATAAATAATGAAATATTATGAATGACATATTTTTTAATATACTCATTACTATCTTTTTCAATTGTTTTAATATTCAATAATTTTAAATTATTTTATTTTAATCAAATTTTTAATCTATCAATAATAAATCCTATTATTAAATTATTAATTTTTTTAAATTTATTATCATTAGGAGGATTACCCCCATTTTTAGGATTTTTACCAAAATGACTTGTTATTCAAAATTTAACAGCAATAAACCAATTATTTATTTTAACAATTAGAGTATGTTTAACTTTAATTACATTATATTTTTATCTTCGATTATCTTATAGAATTTTTATATTAAATTATCAAAAAAACTCATGAATATTAAAAAATAATTTTAATAATAAAATATCATTTATTAGACTAATTTTTAATTTTATTTCAATTGGGGGATTAGTAATAATTTCAATAATTTATATTATTATATAAGAATTTAAGTTAATTAAACTAATAGCCTTCAAAGCTGAAAATATTTGTATTAATCTTTTAATTCTTAAGCTTTAATAAATTAAATTATTCCTTTAGAATTGCAGTCTAATATCATTATTGACTATAAAGCCTGATTAAAGAGAAAAATTCCCATAAATAAATTTACAATTTATCGCCTAAACTTCAGCCATTTAATCGCGACAATGATTATTTTCAACAAATCATAAGGATATTGGAACTTTATATTTTATTTTCGGAGCTTGAGCTGGAATAGTAGGGACATCTTTAAGAATCCTAATTCGAGCTGAACTAGGACACCCTGGAGCATTTATTGGAGACGATCAAATTTATAATGTAATCGTTACTGCTCATGCTTTTATTATAATTTTCTTTATAGTTATACCTATTATAATTGGAGGATTTGGAAACTGATTAGTTCCTTTAATATTAGGAGCACCTGATATAGCTTTTCCTCGAATAAATAATATAAGATTTTGAATGCTTCCTCCTTCATTAACACTTTTAATTTCTAGTAGTATAGTAGAAAACGGGGCTGGAACAGGATGAACTGTTTATCCTCCTCTATCTTCTGGAATTGCTCATGCTGGAGCTTCAGTAGATTTAGCAATTTTTTCTCTTCATTTAGCAGGAATTTCTTCTATTTTAGGAGCAGTAAATTTTATTACAACAGTAATTAATATACGGTCTCCAGGAATTACATTAGATCGAATACCATTATTTGTTTGATCGGTAGTTATTACAGCAGTATTATTATTATTATCATTACCAGTATTAGCAGGAGCTATTACTATATTATTAACTGATCGAAATTTAAATACATCTTTCTTTGATCCAGCAGGAGGAGGTGATCCAATTTTATATCAACACTTATTCTGATTTTTTGGTCATCCAGAAGTATATATTTTAATTTTACCTGGATTCGGAATAATTTCGCATATTATTACTCAAGAAAGTGGAAAGAAGGAAACATTTGGAAACTTAGGAATAATCTATGCTATACTAGCAATTGGTTTACTTGGATTTATTGTTTGAGCTCATCATATATTTACAGTTGGAATAGACGTTGATACTCGAGCTTACTTTACATCAGCAACTATAATTATTGCTGTGCCAACTGGAATTAAGATTTTTAGTTGATTAGCTACATTACACGGAACACAATTAACTTATAGCCCAGCTATATTGTGAGCATTTGGATTCGTTTTCTTATTTACAGTTGGTGGTCTAACAGGAGTTGTACTAGCTAATTCATCTATTGATATTGTTCTTCACGATACTTATTATGTTGTTGCTCATTTCCATTATGTATTATCAATAGGAGCAGTATTTGCTATTATAGCAGGATTTGTACATTGATATCCATTATTAACTGGATTAACAATAAATCCAACTTGATTAAAAATTCAATTTTCTATTATATTTGTAGGAGTAAATTTAACATTTTTTCCTCAACATTTTTTAGGTTTAGCCGGAATACCTCGACGATATTCAGACTTTCCAGATAGCTATTTAACATGAAATGTAGTTTCTTCTTTAGGTAGTACAATCTCATTATTCGCTATTTTATACTTTTTATTTATTATTTGAGAAAGTATAATCACTCAACGAACTCCAGCTTTCCCTATACAATTATCATCATCAATTGAATGATACCATACCCTTCCTCCTGCAGAACATACTTATGCAGAGCTTCCTCTATTAACTAATAACTTCTAATATGGCAGATTAGTGCAATGAATTTAAGCTTCATATATAAAGATTTTATCTTTTGTTAGAATTTAAATGGCAACATGAGCAAATTTAGGATTACAAGATAGTTCTTCTCCTTTAATAGAACAATTAAACTTTTTTCATGATCATACACTTCTTATTTTAACAATAATTACTATTTTAGTAGGATATATTATAGGAATACTAAGTTTTAATAAATTTACTAATCGATTTTTATTACATGGACAAACAATTGAAATTATTTGAACAGTATTACCTGCAATTATTTTAATATTTATTGCATTTCCTTCTTTACGACTATTATACTTAATAGACGAAATTAATACACCATCAATTACATTAAAGTCAATTGGTCATCAATGATACTGAAGTTATGAATATTCAGATTTTTTAAATCTAGAATTCGACTCATATATAGTACCAACTAATGAACTAGAAACAAACGGATTCCGATTATTAGATGTAGATAACCGAGTAGTTCTACCAATAAATAATCAAATTCGAATTTTAGTTACAGCTACTGATGTACTCCACTCATGAACAGTTCCTTCATTAGGAGTTAAGGTAGATGCTACTCCAGGACGATTAAACCAATTAAATTTTTTAATTAATCGACCAGGATTATTTTTTGGTCAATGTTCAGAAATTTGTGGAGCAAATCATAGTTTTATGCCTATTGTAATTGAAAGCATTCCTATAAATTACTTTATTAAATGAATTACTTCAATAACTAACTCATTAGATGACTGAAAGCAAGTAATGATCTCTTAAATCATATTATAGTAAATTAGCACTTACTTCTAATGATTATTATAACTAAAAAATTAGTTTTATATAAAACCTTAGTATGTCAAACTGAAAAAATTAGTTAAATCTAATATTTTTTAATTCCACAAATAGCCCCTATTAATTGGTTAATTTTATTTATTGTATTTTCAATTACATTAGTAGTTTTTAATATTTTAAACTACTTTTGTTTTTTTTATACTCCACTTAAAACATCTCA--ATCTTTAAATATTAAATTTAATAAATTAAATTGAAAATGATAACAAACTTGTTTTCTGTTTTTGACCCTTCAACAACAATTTTAAATTTATCATTAAATTGATTAAGAACATTCTTAGGATTATTCCTGATTCCAGTTTCTTATTGATTAATACCTAATCGATTCCAAGTAATTTGAAATAATATTTTATTAACACTTCATAAGGAATTCAAAACTTTACTAGGACCTTCAGGACATAATGGTAGAACATTAATGTTTATTTCATTATTCTCATTAATTATATTTAATAATTTTTTAGGTTTATTCCCTTATATTTTTACTAGTACTAGTCATTTAACTTTAACATTAGCTTTAGCTTTCCCTTTATGACTTAGTTTTATATTATATGGATGAATTAATCATACTCAACATATATTTGCTCATTTAGTTCCTCAAGGAACTCCTCCTGTTTTAATACCTTTTATGGTATGCATTGAAACAATTAGTAATGTTATTCGACCTGGAACTTTAGCTGTTCGATTAACAGCTAATATAATTGCTGGACATTTACTGTTAACTTTATTAGGTAATACAGGTCCTATAGCATCAAATTATTTAATTTTATCATTAATTTTAACTACTCAAATTGCTTTATTAGTATTAGAATCAGCCGTAGCAATTATTCAATCATATGTATTTGCTGTATTAAGAACTCTTTATTCAAGAGAAGTAAATTAATGTCAACACATGCAAATCACCCATTTCACTTAGTAGATTATAGCCCATGACCTTTAACTGGAGCAATTGGAGCAATAACTACTGTTTCAGGATTAGTACAATGATTTCATCAATATACTATAACATTATTTATTTTAGGTAATGTTATTACTATTTTAACTATGTATCAATGATGACGAGATATTTCTCGAGAAGGAACTTTTCAAGGACTTCATACTTTTCCAGTAACTATTGGATTACGATGAGGAATAATTTTATTTATTGTCTCTGAAGTATTTTTTTTTATTTCTTTTTTCTGAGCATTTTTCCATAGTAGTTTATCTCCTACAATTGAATTAGGAATAACATGACCTCCTGTAGG---AATTGCCGCATTTAATCCCTTCCAAATTCCTCTTTTAAATACTGCTATTTTATTAGCTTCTGGAGTAACTGTCACTTGAGCTCATCAT-GCTCTAATAGAAGGTAATCATTCACAAGCCACACAAGGATTATTTTTTACAATTGTATTAGGAGTATATTTTACTATTTTACAAGCTTATGAATATATTGAAGCTCCTTTTACTATTGCAGATGCTGTTTATGGATCAACTTTTTATATAGCAACAGGATTCCACGGATTACATGTACTAATTGGAACAACTTTTTTATTAATTTGCTTTTTACGTCATATTAATTATCATTTTTCTAAAAATCATCATTTTGGTTTTGAAGCTGCAGCTTGATACTGACACTTTGTAGATGTTGTATGATTATTTTTATATATTACAATTTATTGATGAGGTAGATATTTATAAAGTATATATTTGTATATGTGACTTCCAATCACAAGGACTAAACAATTTTAGTATAAATAATATTAATACTATCAACAATAACATTAATTATTTTTATTATTACAATTGTAGTAATAATATTAGCCACTTTATTATCAAAAAAAACTTTATTAGATCGAGAAAAATGTTCTCCATTTGAATGTGGGTTTGATCCAATAAATTCCTCACGATTACCTTTTTCATTACGATTTTTTTTAATTGCTATTATTTTTTTAATTTTCGATGTAGAAATTGCTCTTTTATTACCTATAATTATAATTATTAAAACATCAAATTTAATAAATTGAACTATTACTAGATTATTTTTTATTTTCATTTTATTAATTGGCTTATATCATGAATGAAACCAAGGAGCTTTAGAATGAAATGAATAAATATGAAGCGATAAATTGCAATTAGTTTCGGCCTAATCTTAGGTGAAATTCACCCATATTTTAGGGTAATAGTTAACTATAACATTTAATTTGCATTTAAAAAGTATTGAA-TTTTCAATTTACCTTATTAATTGAAACCAAAGAGAGGTATATCACTGTTAATGATAAAATTGAATTTTTATAATTCCAATTAAAGAAATATAAATGGAATTAAACCATTAAAGAGAAAAGTTAGCAGCTTTTTCTTGATCAACATATTTCATTTATATAGTTTAACAAAAACATTACATTTTCAATGTAAAAATAAAAATTTA-TTTTTTATAAATATTTAAAGATTAAAATAATCACCCTAACATCTTCAGTGTCATGCTCTAAATGTAAGCTATTTAAATTTAATTTACTAATACAACTAATATTAATAAAATAATAAATCACAATATATAACTTAATAAATAAATTTTTAAACTATTACTTTGAAATTCTTGAAGATATAAAGAATAATTTTTTAACTGAGAATATACTATTTGCCCCCCAAAAAATTCTCTTCAACCTTGGTCGAAACTTTTATAAGAATATAATCCTAACTTTAATGGATAATTAATTACACCTAATGTAGAAATAACAGGTATAAATCATATAGACCCAACAAAATTAGTAAAGTTATAAAAGTATAAAGCCTTATTAGTAAAAAATAATTTTACATCTCTAATTAAATATCCTATTAAGCCTCCAACAATACAAACAAATAAAGTCAATAACTTTATTTCTAAAGGTAAACAAATTATTGCAGGATTTAAAAACATTAATCATCTTAATATACTTCCACCAATTACTGCTATAACAGTTAAAAAACAAATTCTAAATAATATAGTTCAACCTGAATCATTTAAAGGATGTAATCTTCTACTATTAAAATCACCAGTTATTGAATAATAAACTAACCGAAATGAATAACATACAGTTAATCCTGTACTAAAAAAAAAAAGAAAAAACGAAAAAACATTTACATAAGATAACATAACTATTTCTAAAATAAGATCCTTAGAATAAAATCCAGCTAAAAAAGGTATACCACATAAAGCTAAATTAGCTACATTAAAACAACTACAAGTTAACGGTATTCTTATTCTTAAACTTCCTATTATTCGAATATCTTGAGAATTTTTTATATTATGAATAATAGAACCTGCACATATAAATAATAATGCCTTAAATAAAGCATGAGTTAATAAATGAAAAAAAGCTAATTTATAAAATCCTATAGATAAAATACTTATTATTAAACCTAATTGTCTTAAAGTTGATAAAGCAATAATTTTCTTTAAATCAAATTCAAAATTTGCACCTAATCCTGCTATAAATATAGTTAATCCTGAAACTAATAATAAAAATTGAGCTATTCATCAATTTATTAAAACATCATTAAATCGAATTAATAAATAAACCCCCGCTGTTACTAAAGTTGAAGAGTGAACTAAAGCAGAAACAGGAGTAGGAGCAGCTATTGCTGCTGGTAATCAAGAAGAAAAAGGAATTTGGGCACTTTTAGTTATAGCAGCTAATATAACTAACCCTCCAATAATTATTATTTCAATATTATTTTTTATTATATCTAAATAAAAAATATAATTTCAACTTCCATAATTTAATATTCAAGCAATAGCTAATAATAAAGCCACATCCCCAATTCGATTGGATAAAGCAGTTAATATACCGGCATTATAAGACTTTACATTTTGAAAATAAATAACTAAACAATAAGAAACTAAACCTAAGCCATCTCATCCTAATAAAATTCTAATTAAATTTGGTCTAATAATTAACATTATTATAGATATTACAAATATTAATACTAATAAAATAAACCGATTAATATTATAATCTTCTTCTATATATTGATTTCTATAAAAAATTACTAAAGAAGAAATTAACAAAACAAAAGATATAAATATTAAGCTTATTCAATCAAATAAAAATGTTATAACAATAGATATAGATTGTAATCTTAAAATTTCTCATTCAATAAAATATACTAAATCTGTTAATAAAAACTTTAATCTAATTAAAAATAATCTTAATCTAATTGATATTAAAAAATAAAATCTAATTTTACAATAATTAATTAAATAATTCACGATCTAAAATGAATAATTTCATATCATTGACACCACAAATCAATA-TTTTTTTTAAACTATTTAAATAAATTCATAACATACAAAAATTACTTTTTAAAATTAATAAATTTAAAGGTAATCAATGTAATATTAATAATAAAAATTCTCGAGTAGTTCCTACAGAAAAAAAATAAACTCCAGAATAAATTTTTCCATGTTGACTATATGCAAATAAATATAAAGAATAAGCTGCTCTAAAAAAAGATAAAAAAGATAATATAATCATAGTAATTCAAGACCAACTAACAATTCTATTCAATAAAGAAATTTCTCCTAATAAATTTAACGTTGGAGGAGCAGCTATATTACCAGAACATAATAAAAATCATCATAAACTTAATGTTGGTATAAAATTTAATAATCCCTTATTAATTAATAAACTTCGGCTTCCTATTCGTTCATAAGAAATATTAGCTAAACAAAATAAACCAGAAGAACATAAACCATGAGCAATTATTAAAGCATAAGACCCTGTTAATCCTCAATAAGTTATTGTTAATAATCCTCTTAAAACAATACCCATATGAGCTACAGAAGAATAAGCAATTAAAGCCTTTAAATCTGTTTGTCGAAAACATACTAAACTAATTAAAACCCCTCCAACTAAACTAATACTAATTCATCAATAATTATATTTTACACCAGAAATTTGTAGTAAGGAAAATATTCGTAATAAACCGTATCCTCCTAATTTTAATAAAATACCAGCTAAAATTATAGATCCAGAAACTGGGGCTTCAACATGAGCCTTAGGTAATCATAAATGAACCAAAAATATAGGTATTTTTACTAAAAAAGCAAAAACTAGAGAAAGATACAATAAA-TTAAAGTTAGAAAATCTGTAATTTAATAATAAAGTAAAAGATAATGTATTTTTTGAATTTAAAATATAAAAAATACCAATTAATAAAGGTAAAGAAGCTAAAAGAGTATAAAATAATAAATAAACCCCTGCTTGCAATCGTTCAGGTTGATACCCTCAACCTAAAATTAAAAATAATGTAGGAATTAAACTAGCTTCAAAAAATAAATAAAATATAAAAACTCTTATTGATCTAAATGTTAATACTAACATAAAAAGTAAAAATAAAATTATAAAAACAAATAACTTTTCATAATTATTTGTTGAAAATACTTTTTCACTTGCTATCAATATTAACCCACAAATTCAAAAACTTAATAAAATTAATCCGTAAGAAACTATATCTAACCCAAAATAATAAGAAATATAATTAAAATAATTTAAAGATCTTAAATTAATTATAAACATAAAAGTTAATAAAAAAATCAAATTTTGAACCGTTCAATAAAAATTTTTTAAAAAAGAAAGAGGAAATATAAATATTAATATAAAAATAAACTTTAACATTGTAAAATAGAAAAACTTTGAAAATAATCATTACCATGAGTACGAATTATAGAAACCAAAATTGATAAACCTAAAACCCCTTCACATACACAAAAAGTTAAAAAAAATATACTAAAATAAGTTTCATAATTTATAAAATTTAAATAAAAAAATAAAAAAATAAATAAACTTAATACTATATATTCAAGTCTTAATAAAGTTGATAATAAATGCTTTCGATTAGAAACAAATACTATACAACCAAATAAAAACATAATTATTGATAAATAAAATATTAAAAATATATTTGCCATTAATATAAGTTTAAATAGTTTAACAAAAACATCAGTCTTGTAAACTGGAAATAAGAATTTCTCTTTTTAAACTTCAAGAAAAAAGAAATCTCTTTTTCACTAACTCCCAAAGTTAATATTTTAAATAAACTATTTCTTGAAATTACAAAATTAATTATTATAATAATATGCTTAATTATAAGATTTATTTTTATACAAATAAAACATCCTTTATCAATAGGTTTAATACTATTAATTCAAACATTTTTAACATGTTTAATTACAGGAATTTATGTTAAATCTTTTTGATTTTCTTATGTATTATTTTTAATTTTTTTAGGAGGAATACTAATTTTATTTATTTATGTTACTTCATTATCATCAAATGAAATATTTACTATATCTTTTAAATTAACAATATTTAGATTAGTTTTATTTTCTCTTAGTATGGTAATTTTTTTTATTTTAGATAAAACTTTGATTGAACAATTTATTATTAATATAGAAATAGAAAAATTTTCAATAACAAATAATTTAATTAACGAAAATATTTTATCATTAAATAAAATATACAATTTTCCTACAAATTTAATTACATTACTACTAATTAATTATTTATTTCTTACTTTATTAGTAACAGTAAAAATTACAAAAAAATTTTATGGACCATTACGGCCAATAAATTAATGTTTAAACCAATTCGAAAAACCCACCCTTTAATTAGAATCGCTAATAATGCATTAGTAGATTTACCTGCACCATCTAATATTTCCGCCTGATGAAATTTTGGTTCTTTATTAGGATTATGCTTAATACTACAAATTTTAACTGGATTATTCCTAGCTATACACTATGCCGCAGATATTGAAACAGCTTTTAATAGAGTAAATCATATTTGTCGAGATGTAAATAATGGATGATTTTTACGAATTTGTCACGCTAACGGAGCTTCTTTTTTTTTTGCTTGTTTATTTATTCATGTAGGACGAGGAGTATATTATGAATCTTACTTATATCATATAACTTGAAATACTGGAGTTATTATTTTATTTTTAACAATAGCAACAGGATTTTTAGGATATGTATTACCATGAGGACAAATATCATTTTGAGGAGCAACAGTTATTACTAATTTATTATCAGCAGTACCTTACCTAGGAATGGATCTAGTCCAATGAATTTGAGGGGGATTTGCAGTTGATAACGCCACTTTAACTCGATTTTTTACATTTCATTTTATTTTTCCATTTATTATTTTAGCTTTAATAATGATTCATTTATTATTTTTACACCAAACAGGATCTAATAATCCTCTTGGATTAAATAGAAACGTAGATAAAATTCCATTTCATCCTTATTTTATTTATAAGGATATTTTTGGATTTATTGTATTTTTATGAATTTTAGTAACATTTATTTGAAAATTTAATTACTTACTAATAGATCCAGAAAACTTTATTCCTGCTAATCCTTTAGTTACTCCAGTACATATTCAACCAGAATGATACTTTTTATTTGCTTACGCTATTTTACGATCAATTCCTAATAAGCTAGGAGGAGTAATTGCTTTAGTATTATCAATTGCTATTTTATTAATTTTACCTTTCACACACTCTAGCAAGTTTCGAGGATTACAATTTTACCCATTAAATCAAATTTTATTCTGAAATATAGTAATTGTAGCTTCGTTATTAACTTGAATTGGAGCTCGACCAGTAGAAGATCCATATATTTTAACAGGTCAAATTTTAACTGTATTATATTTTTCTTACTTTATTATTAATCCTTTATTAGCAAAGTTTTGAGATAAGCTATTAAATTAATTAATAAGCTTTTATAGCATATGTCTTGAAAACATAAGAAAGAAGTAAAGTCTTCTATTAA-TTTATACTAAATTTTATTCATTAAAATAATAAAGAAATAAAAAAAATCTTTAATCCTACAAAGAAAAATAAATAATTTAAAGATAAAGGTAAAAAACTTTTTCAAGCTAAATACATTAGTTTATCATAACGAAATCGAGGTAAAGTCCCTCGGACTCAAATAAAAATAAAAGAAATAAAAGATAATTTTAAAAAAAATATAAATCTATAAATATCACTACCTAAAAAAATAACTACAAATAATATACTTATAAATAAAATACTAGAATATTCAGCTAAAAAAATTAAAGCAAATCCCCCACTTCTGTATTCAACATTAAATCCAGAAACTAATTCTGATTCCCCTTCAGCAAAATCAAAAGGAGTACGATTAGTTTCCGCTAAACAAGAAGCTAGCCAGACTAAACCTAATGGAAAACAAAAAAAGATAAATCAAACATAATCTTGATAAAAATAAAAACTTAAAAAATTATAATTACCTACTAAAAAAATAAAACTTAATAAAATTAATGCTAAACTAACTTCATAAGAAATAGTTTGAGCTACAGCCCGTAACCCCCCCAATAAAGCATAATTAGAATTAGAAGATCAACCTGCAATCATTACAGTATAAACTCCTAATCTAGTACAACATAAAAAAAACAAAACACCTAAATTAAAAGAATATAACTTAATTAAATAAGGAATACATATTCAAATTAATAAAGATAAAAATAAAGAAAAAACAGGAGAAAAATAATAAGAAATATAATTAGATAATAATGGATATGTTTGTTCCTTAGTAAACAATTTTACAGCATCACTAAATGGTTGTAATAATCCATTAAATCCAACTTTATTTGGTCCTTTACGAATTTGAATGTAACCTAAAACCTTACGCTCTAATAAAGTCAAAAAAGCTACACCAACTATTACACAAATTACTAATAATAAACTTCCAATTAAAGGTATAATACCATCAAATATAAACAATACTATTTATAATTAAAAAT--TATATATATAAATTCTAAATTTATTGCACTAGTCTGCCAAAATAGTAAATTATTTTAATAATTTTCATTTAAATAAAATTATATTTTTTATATTAGGTCCTTTCGTACTACAATATAATAATTTATTAAAGATAGAAACCAACCTGGCTTACGCCGGTTTGAACTCAGATCATGTAAGAATTCAAAGGTCGAACAGACCTAAACTTTAAACTTCTACACCTAAAAATAACTCTTAATCCAACATCGAGGTCGCAATCTTTTTTATCGATATGAACTCTCTAAAAAAATTACGCTGTTATCCCTAAGGTAACTTAAATTTTTAATCCATAAAACAGGATCTTTTATTCATAAATCAATGTAAATAAATAATAAAAGTTTATTTAATTTTAATACCACCCCAGTAAAATTTTATTTAAAATATAAATTTTAAAATTCTTTATAATTTATAATTTATAAAAATAAAGATCTATAGGGTCTTCTCGTCTTTTAATTAAATTTTAGCTTTTTAACTAAAAAATAAAATTCTATATAAATTTTAAAAAAACAGTATATATCTCATTCAACCATTCATACCAGCCTTCAATTAAAAGACTATTGATTATGCTACCTTCGCACGGTCAAAATACCGCGGCCCTTTAAAACTCAGTGGGCAGGCTAGACTTTAAATAAAATACAAAAAGACATGTTTTTGTTAAACAGGTGAATATATTTAATTTGCCGAATTCTTCATTAAAACCTATCAAATTAATTACTTTATATAAATTTATATACTAATTTTATCATAATTACTAAATTTTTATTATTAAAATTTAAATTTTAATAAATAATTTAATTTAAATTAAATAATTTTTTATAAAAAATAAATTATAACAAATTTATTAATAATAGCTATTTTTAAGCTTATATTTATTTAAAAATTATAAAAAATATAAAATTTTATTTTAAAGCTCATCCCTTAAAATATTACTTTATTTAATTATTAAATTAAAAAATTAACTTAATAAAATAAATAAGCTAAATTAAATTCATTTCTTAAAAAACTAGATATATTTTAAAACGATTAACATTTCATTTCTAATTACATATTTAAAATAGTTATTCCACAATAACTTTTATATATAATTAAATCTTTAAAATTCGAGAAAAATTATTATAATAATTTATTATTTAATAAACCCTGATACACAAGGTACAATAAATTAAATTTTCTTAAAAATTAAAAATTTTTCAAATTATTTCAATATTCTTTTAAAATACTAATACACTATAATTAAAATTATTATTTCATTATAAATTACTAAAACTATAAAAAATAAAATTATTTTTATTAATAATTATAA-ATAA---AAAAAAATAATTAATAAATAATTATTATCAATTTAAATTGATTTGCACAAATTTCTTTTCAATGTAAATGAAATACTTTACTAATTAAGCTTTAAATTGTCATTCTAGATACACTTTCCAGTACATCTACTATGTTACGACTTATCTCATTTTAAAAATGAGAGCGACGGGCGATGTGTGCATGTTTTAGAGCTATAATCATATAAATAATCTATTTTATATTACTATTAAATCCACCTTCAAATTTTTATTTCAAAAAATTATCCGTATAAATATATTTATTGTAATCCATTTCTACTTAACCATAAACTGCACCTTGACCTGACATATTATTTAATGAAATATCAAGAAAATTATTAATCTTATAATATATTCTGATGACGGCGATATACAAATTGAAAACAAAATTAAGTGAGGTCCAACGTGGATTATCAATTACAGAACAGATTCCTCTANNNNNNNNNNNNNNNNNNNNNNNNNNNNNNNNNNNNNNNNNNNNNNNNNNNNNNNNNNNNNNNNNNNNNNNNNNNNNNNNNNNNNNNNNNNNNNNNNNNNNNNNNNNNNNNNNNNNNNNNNNNNNNNNNNNNNNNNNNNNNNNNNNNNNNNNNNNNNNNNNNNNNNNNNNNNNNNNNNNNNNNNNNNNNNNNNNNNNNNNNNNNNNNNNNNNNNNNNNNNNNNNNNNNNNNNNNNNNNNNNNNNNNNNNNNNNNNNNNNNNNNNNNNNNNNNNNNNNNNNNNNNNNNNNNNNNNNNNNNNNNNNNNNNNNNNNNNNNNNNNNNNNNNNNNNNNNNNNNNNNNNNNNNNNNNNNNNNNNNNNNNNNNNNNNNNNNNNNNNNNNNNNNNNNNNNNNNNNNNNNNNNNNNNNNNNNNNNNNNNNNNNNNNNNNNNNNNNNNNNNNNNNNNNNNNNNNNNNNNNNNNNNNNNNNNNNNNNNNNNNNNNNNNNNNNNNNNNNNNNNNNNNNNNNNNNNNNNNNNNNNNNNNNNNNNNNNNNNNNNNNNNNNNNNNNNNNNNNNNNNNNNNNNNNNNNNNNNNNNNNNNNNNNNNNNNNNNNNNNNNNNNNNNNNNNNNNNNNNNNNNNNNNNNNNNNNNNNNNNNNNNNNNNNNNNNNNNNNNNNNNNNNNNNNNNNNNNNNNNNNNNNNNNNNNNNNNNNNNNNNNNNNNNNNNNNNNNNNNNNNNNNNNNNNNNNNNNNNNNNNNNNNNNNNNNNNNNNNNNNNNNNNNNNNNNNNNNNNNNNNNNNNNNNNNNNNNNNNNNNNNNNNNNNNNNNNNNNNNNNNNNNNNNNNNNNNNNNNNNNNNNNNNNNNNNNNNNNNNNNNNNNNNNNNNNNNNNNNNNNNNNNNNNNNNNNNNNNNNNNNNNNNNNNNNNNNNNNNNNNNNNNNNNNNNNNNNNNNNNNNNNNNNNNNNNNNNNNNNNNNNNNNNNNNNNNNNNN
>12MINE001 [organism=Anopheles arabiensis]
NNNNNNNNNNNTGATAAAAAGGATTACCTTGATAGGGTAAATCATGAAATTTAACGTTTCATTCATTATATTTAACAGAATTAAACTGTTTCTAAAAGAATCAAAATCTTTTGTGCATCATACACCAAAATATAAAAAGATAAGCTAATTAAGCTATTGGGTTCATACCCCACTTATAAAGGTTATAATCCTTTTCTTTTTAATCAAAAAAATTTCTAATAATATTTTTTTAATTATATTAATTTTTGGAACTTTAGTGACAATTTCCTCAAATTCTTGATTGGGAGCTTGAATAGGTTTAGAAATTAATTTATTATCATTTATCCCCCTAATAAATGATAATAAAAAAAATTTATTAACCTCAGAAAGATCACTAAAATATTTTTTAACTCAAGCATTTGCTTCTTCAATTTTATTATTTGCAATTATTATATTAATATTTTTATATAACAATAATTTATCTTTATATAATTCATTTAATGAAATTTTAATTTTATCTACACTATTACTAAAAAGAGGCGCAGCCCCTTTTCATTTTTGATTTCCAGAAGTTATAGAAGGATTATCTTGAGTTAATGGATTAATTTTAATAACATGACAAAAAATTGCTCCATTAATATTAATTTCTTATAATTTTATTTACAATTTTTTTATAATTTCTATTATTTTATCTATATTAATTGGATCTTTAGGAGGATTGAATCAAACTTCAATTCGAAAATTAATAGCTTTTTCATCAATTAATCATTTAGGATGAATATTGTTAGCAATAATAAATAATGAAATATTATGAATAACATATTTTTTAATATACTCATTACTATCTTTTTCAATTGTTTTAATATTCAATAATTTTAAATTATTTTATTTTAATCAAATTTTTAATCTATCAATAATAAATCCTATTGTTAAATTATTAATTTTTTTAAATTTGTTATCATTAGGAGGATTACCCCCATTTTTAGGATTTTTACCAAAATGACTTGTTATTCAAAATTTAACAGCAATAAACCAATTATTTATTTTAACAATTAGAGTATGTTTAACTTTAATTACATTATATTTTTATCTTCGATTATCTTATAGAATTTTTATATTAAATTATCAAAAAAACTCATGAATATTAAAAAATAATTTTAATAATAAAATATCATCTATTAGACTAATTTTTAATTTTATTTCAATTGGGGGATTAGTAATAATTTCAATAATTTATATTATTATATAAGAATTTAAGTTAATTAAACTAATAGCCTTCAAAGCTGAAAATATTTGTATTAATCTTTTAATTCTTAAGCTTTAATAAATTAAATTATTCCTTTAGAATTGCAGTCTAATATCATTATTGACTATAAAGCCTGATTAAAGAGAAAAATTCCCATAAATAAATTTACAATTTATCGCCTAAACTTCAGCCATTTAATCGCGACAATGATTATTTTCAACAAATCATAAGGATATTGGAACTTTATATTTTATTTTCGGAGCTTGAGCTGGAATAGTAGGGACATCTTTAAGAATCCTAATTCGAGCTGAACTAGGACACCCTGGAGCATTTATTGGAGACGATCAAATTTATAATGTAATCGTTACTGCTCATGCTTTTATTATAATTTTCTTTATAGTTATACCTATTATAATTGGAGGGTTTGGAAACTGATTAGTTCCTTTAATATTAGGAGCACCTGATATAGCTTTTCCTCGAATAAATAATATAAGATTTTGAATGCTTCCTCCTTCATTAACACTTTTAATTTCTAGTAGTATAGTAGAAAACGGGGCTGGAACAGGATGAACTGTTTATCCTCCTCTATCTTCTGGAATTGCTCATGCTGGAGCTTCAGTAGATTTAGCAATTTTTTCTCTTCATTTAGCAGGAATTTCTTCTATTTTAGGAGCAGTAAATTTTATTACAACAGTAATTAATATACGGTCTCCAGGAATTACATTAGATCGAATACCATTATTTGTTTGATCGGTAGTTATTACAGCAGTATTATTATTATTATCATTACCAGTATTAGCAGGAGCTATTACTATATTATTAACTGATCGAAATTTAAATACATCTTTCTTTGATCCAGCAGGAGGAGGTGATCCAATTTTATATCAACACTTATTCTGATTTTTTGGTCATCCAGAAGTATATATTTTAATTTTACCTGGATTCGGAATAATTTCGCATATTATTACTCAAGAAAGTGGAAAGAAGGAAACATTTGGAAACTTAGGAATAATCTATGCTATACTAGCAATTGGTTTACTTGGATTTATTGTTTGAGCTCATCATATATTTACAGTTGGAATAGACGTTGATACTCGAGCTTACTTTACATCAGCAACTATAATTATTGCTGTGCCAACTGGAATTAAGATTTTTAGTTGATTAGCTACATTACACGGAACACAATTAACTTATAGCCCAGCTATATTGTGAGCATTTGGATTCGTTTTCTTATTTACAGTTGGTGGTCTAACAGGAGTTGTACTAGCTAATTCATCTATTGATATTGTTCTTCACGATACTTATTATGTTGTTGCTCATTTCCATTATGTATTATCAATAGGAGCAGTATTTGCTATTATAGCAGGATTTGTACATTGATATCCATTATTAACTGGATTAACAATAAATCCAACTTGATTAAAAATTCAATTTTCTATTATATTTGTAGGAGTAAATTTAACATTTTTTCCTCAACATTTTTTAGGTTTAGCCGGAATACCTCGACGATATTCAGACTTTCCAGATAGCTATTTAACATGAAATGTAGTTTCTTCTTTAGGTAGTACAATCTCATTATTCGCTATTTTATACTTTTTATTTATTATTTGAGAAAGTATAATCACTCAACGAACTCCAGCTTTCCCTATACAATTATCATCATCAATTGAATGATACCATACCCTTCCTCCTGCAGAACATACTTATGCAGAGCTTCCTCTATTAACTAATAACTTCTAATATGGCAGATTAGTGCAATGAATTTAAGCTTCATATATAAAGATTTTATCTTTTGTTAGAATTTAAATGGCAACATGAGCAAATTTAGGATTACAAGATAGTTCTTCTCCTTTAATAGAACAATTAAACTTTTTTCATGATCATACACTTCTTATTTTAACAATAATTACTATTTTAGTAGGATATATTATAGGAATACTAAGTTTTAATAAATTTACTAATCGATTTTTATTACATGGACAAACAATTGAAATTATTTGAACAGTATTACCTGCAATTATTTTAATATTTATTGCATTTCCTTCTTTACGACTATTATACTTAATAGACGAAATTAATACACCATCAATTACATTAAAGTCAATTGGCCATCAATGATACTGAAGTTATGAATATTCAGATTTTTTAAATCTAGAATTCGACTCATATATAGTACCAACTAATGAACTAGAAACAAACGGATTCCGATTATTAGATGTAGATAACCGAGTAGTTCTACCAATAAATAATCAAATTCGAATTTTAGTTACAGCTACTGATGTACTCCACTCATGAACAGTTCCTTCATTAGGAGTTAAGGTAGATGCTACTCCAGGACGATTAAACCAATTAAATTTTTTAATTAATCGACCAGGATTATTTTTTGGTCAATGTTCAGAAATTTGTGGAGCAAATCATAGTTTTATACCTATTGTAATTGAAAGCATTCCTATAAATTACTTTATTAAATGAATTACTTCAATAACTAACTCATTAGATGACTGAAAGCAAGTAATGATCTCTTAAATCATATTATAGTAAATTAGCGCTTACTTCTAATGATTATTATAACTAAAAAATTAGTTTTATATAAAACCTTAGTATGTCAAACTGAAAAAATTAGTTAAATCTAATATTTTTTAATTCCACAAATAGCCCCTATTAATTGGTTAATTTTATTTATTGTATTTTCAATTACATTAGTAGTTTTTAATATTTTAAACTACTTTTGTTTTTTTTATACTCCACTTAAAACATCTCA--ATCTTTAAATATTAAATTTAATAAATTAAATTGAAAATGATAACAAACTTGTTTTCTGTTTTTGACCCTTCAACAACAATTTTAAATTTATCATTAAATTGATTAAGAACATTCTTAGGATTATTCCTGATTCCAGTTTCTTATTGATTAATACCTAATCGATTCCAAGTAATTTGAAATAATATTTTATTAACACTTCATAAGGAATTCAAAACTTTACTAGGACCTTCAGGACATAATGGTAGAACATTAATGTTTATTTCATTATTCTCATTAATTATATTTAATAATTTTTTAGGTTTATTCCCTTATATTTTTACTAGTACTAGTCATTTAACTTTAACATTAGCTTTAGCTTTCCCTTTATGACTTAGTTTTATATTATACGGATGAATTAATCATACTCAACATATATTTGCTCATTTAGTTCCTCAAGGAACTCCTCCTGTTTTAATACCTTTTATGGTATGCATTGAAACAATTAGTAATGTTATTCGACCTGGAACTTTAGCTGTTCGATTAACAGCTAATATAATTGCTGGACATTTACTGTTAACTTTATTAGGTAATACAGGTCCTATAGCATCAAATTGTTTAATTTTATCATTAATTTTAACTACTCAAATTGCTTTATTAGTATTAGAATCAGCCGTAGCAATTATTCAATCATATGTATTTGCTGTATTAAGAACTCTTTATTCAAGAGAAGTAAATTAATGTCAACACATGCAAATCACCCATTTCACTTAGTAGATTATAGCCCATGACCCTTAACTGGAGCAATTGGAGCAATAACTACTGTTTCAGGATTAGTACAATGATTTCATCAATATACTATAACATTATTTATTTTAGGTAATGTTATTACTATTTTAACTATGTATCAATGATGACGAGATATTTCTCGAGAAGGAACTTTTCAAGGACTTCATACTTTTCCAGTAACTATTGGATTACGATGAGGAATAATTTTATTTATTGTCTCTGAAGTATTTTTTTTTATTTCTTTTTTCTGAGCATTTTTCCATAGTAGTTTATCTCCTACAATTGAATTAGGAATAACATGACCTCCTGTAGG---AATTGCCGCATTTAATCCCTTCCAAATTCCTCTTTTAAATACTGCTATTTTATTAGCTTCTGGAGTAACTGTCACTTGAGCTCATCAT-GCTCTAATAGAAGGTAATCATTCACAAGCCACACAAGGATTATTTTTTACAATTGTATTAGGAGTATATTTTACTATTTTACAAGCTTATGAATATATTGAAGCTCCTTTTACTATTGCAGATGCTGTTTATGGATCAACTTTTTATATAGCAACAGGATTCCACGGATTACATGTACTAATTGGAACAACTTTTTTATTAATTTGCTTTTTACGTCATATTAATTATCATTTTTCTAAAAATCATCATTTTGGTTTTGAAGCTGCAGCTTGATACTGACACTTTGTAGATGTTGTATGATTATTTTTATATATTACAATTTATTGATGAGGTAGATATTTATAAAGTATATATTTGTATATGTGACTTCCAATCACAAGGACTAAACAATTTTAGTATAAATAATATTAATACTATCAACAATAACATTAATTATTTTTATTATTACAATTGTAGTAATAATATTAGCCACTTTATTATCAAAAAAAACTTTATTAGATCGAGAAAAATGTTCTCCATTTGAATGTGGGTTTGATCCAATAAATTCCTCACGATTACCTTTTTCATTACGATTTTTTTTAATTGCTATTATTTTTTTAATTTTCGATGTAGAAATTGCTCTTTTATTACCTATAATTATAATTATTAAAACATCAAATTTAATAAATTGAACTATTACTAGATTATTTTTTATTTTCATTTTATTAATTGGCTTATATCATGAATGAAACCAAGGAGCTTTAGAATGAAATGAATAAATATGAAGCGATAAATTGCAATTAGTTTCGACCTAATCTTAGGTGAAATTCACCCATATTTTAGGGTAATAGTTAACTATAACATTTAATTTGCATTTAAAAAGTATTGAATTTTTCAATTTACCTTATTAATTGAAACCAAAGAGAGGTATATCACTGTTAATGATAAAATTGAATTTTTATAATTCCAATTAAAGAAATATAAATGGAATTAAACCATTAAAGAGAAAAGTTAGCAGCTTTTTCTTGATCAACATATTTCATTTATATAGTTTAACAAAAACATTACATTTTCAATGTAAAAATAAAAATTTA-TTTTTTATAAATATTTAAAGATTAAAATAATCACCCTAACATCTTCAGTGTCATGCTCTAAATGTAAGCTATTTAAATTTAATTTACTAATACAACTAATATTAATAAAATAATAAATCACAATATATAACTTAATAAATAAATTTTTAAACTATTACTTTGAAATTCTTGAAGATATAAAGAATAATTTTTTAACTGAGAATATACTATTTGCCCCCCAAAAAATTCTCTTCAACCTTGGTCGAAACTTTTATAAGAATATAATCCTAACTTTAATGGATAATTAATTACACCTAATGTAGAAATAACAGGTATAAATCATATAGACCCAACAAAATTAGTAAAGTTATAAAAGTATAAAGCCTTATTAGTAAAAAATAATTTTACATCTCTGATTAAATATCCTATTAAGCCTCCAACAATACAAACAAATAAAGTCAATAACTTTATTTCTAAAGGTAAACAAATTATTGCAGGATTTAAAAACATTAATCATCTTAATATACTTCCACCAATTACTGCTATAACAGTTAAAAAACAAATTCTAAATAATATAGTTCAACCTGAATCATTTAAAGGATGTAATCTTCTACTATTAAAATCACCAGTTATTGAATAATAAACTAACCGAAATGAATAACATACAGTTAATCCTGTACTAAAAAAAAAAAGAAAAAACGAAAAAACATTTACATAAGATAACATAACTATTTCTAAAATAAGATCCTTAGAATAAAATCCAGCTAAAAAAGGTATACCACATAAAGCTAAATTAGCTACATTAAAACAACTACAAGTTAACGGTATTCTTATTCTTAAACTTCCTATTATTCGAATATCTTGAGAATTTTTTATATTATGAATAATAGAACCTGCACATATAAATAATAATGCCTTAAATAAAGCATGAGTTAATAAATGAAAAAAAGCTAATTTATAAAATCCTATAGATAAAATACTTATTATTAAACCTAATTGTCTTAAAGTTGATAAAGCAATAATTTTCTTTAAATCAAATTCAAAATTTGCACCTAATCCTGCTATAAATATAGTTAATCCTGAAACTAATAATAAAAATTGAGCTATTCATCAATTTATTAAAACATCATTAAATCGAATTAATAAATAAACCCCCGCTGTTACTAAAGTTGAAGAGTGAACTAAAGCAGAAACAGGAGTAGGAGCAGCTATTGCTGCTGGTAATCAAGAAGAAAAAGGAATTTGGGCACTTTTAGTTATAGCAGCTAATATAACTAACCCTCCAATAATTATTATTTCAATATTATTTTTTATTATATCTAAATAAAAAATATAATTTCAACTTCCATAATTTAATATTCAAGCAATAGCTAATAATAAAGCCACATCCCCAATTCGATTGGATAAAGCAGTTAATATACCGGCATTATAAGACTTTACATTTTGAAAATAAATAACTAAACAATAAGAAACTAAACCTAAGCCATCTCATCCTAATAAAATTCTAATTAAATTTGGTCTAATAATTAACATTATTATAGATATTACAAATATTAATACTAATAAAATAAACCGATTAATATTATAATCTTCTTCTATATATTGATTTCTATAAAAAATTACTAAAGAAGAAATTAACAAAACAAAAGATATAAATATTAAGCTTATTCAATCAAATAAAAATGTTATAACAATAGATATAGATTGTAATCTTAAAATTTCTCATTCAATAAAATATACTAAATCTGTTAATAAAAACTTTAATCTAATTAAAAATAATCTTAATCTAATTGATATTAAAAAATAAAATCTAATTTTACAATAATTAATTAAATAATTCACGATCTAAAATGAATAATTTCATATCATTGACACCACAAATCAATATTTTTTTTTAAACTATTTAAATAAATTCATAACATACAAAAATTACTTTTTAAAATTAATAAATTTAAAGGTAATCAATGTAATATTAATAATAAAAATTCTCGAGTAGTTCCTACAGAAAAAAAATAAACTCCAGAATAAATTTTTCCATGTTGACTATATGCAAATAAATATAAAGAATAAGCTGCTCTAAAAAAAGATAAAAAAGATAGTATAATCATAGTAATTCAAGACCAACTAACAATTCTATTCAATAAAGAAATTTCTCCTAATAAATTTAACGTTGGAGGAGCAGCTATATTACCAGAACATAATAAAAATCATCATAAACTTAGTGTTGGTATAAAATTTAATAATCCCTTATTAATTAATAAACTTCGGCTTCCTATTCGTTCATAAGAAATATTAGCTAAACAAAATAAGCCAGAAGAACATAAACCATGAGCAATTATTAAAGCATAAGACCCTGTTAACCCTCAATAAGTTATTGTTAATAATCCTCTTAAAACAATACCCATATGAGCTACAGAAGAATAAGCAATTAAAGCCTTTAAATCTGTTTGTCGTAAACATACTAAACTAATTAAAACCCCTCCAACTAAACTAATACTAATTCATCAATAATTATATTTTACACCAGAAATTTGTAGTAAGGAAAATATTCGTAATAAACCGTATCCTCCTAATTTTAATAAAATACCAGCTAAAATTATAGATCCAGAAACTGGGGCTTCAACATGAGCCTTAGGTAATCATAAATGAACCAAAAATATAGGTATTTTTACTAAAAAAGCAAAAACTAGAGAAAGATACAATAAA-TTAAAGTTAGAAAATCTGTAATTTAATAATAAAGTAAAAGATAATGTATTTTTTGAATTTAAAATATAAAAAATACCAATTAATAGAGGTAAAGAAGCTAAAAGAGTATAAAATAATAAATAAACCCCTGCTTGCAATCGTTCAGGTTGATACCCTCAACCTAAAATTAAAAATAATGTAGGAATTAAACTAGCTTCAAAAAATAAATAAAATATAAAAACTCTTATTGATCTAAATGTTAATACTAACATAAAAAGTAAAAATAAAATTATAAAAACAAATAACTTTTCATAATTATTTGTTGAAAATACTTTTTCACTTGCTATCAATATTAGCCCACAAATTCAAAAACTTAATAAAATTAATCCGTAAGAAACTATATCTAACCCAAAATAATAAGAAATATAATTAAAATAATTTAAAGATCTTAAATTAATTATAAACATAAAAGTTAATAAAAAAATCAAATTTTGAACCGTTCAATAAAAATTTTTTAAAAAAGAAAGAGGAAATATAAATATTAATATAAAAATAAACTTTAACATTGTAAAATAGAAAAACTTTGAAAATAATCATTACCATGAGTACGAATTATAGAAACCAAAATTGATAAACCTAAAACCCCTTCACATACACAAAAAGTTAAAAAAAATATACTAAAATAAGTTTCATAATTTATAAAATTTAAATAAAAAAATAAAAAAATAAATAAACTTAATACTATATATTCAAGTCTTAATAAAGTTGATAATAAATGCTTTCGATTAGAAACAAATACTATACAACCAAATAAAAACATAATTATTGATAAATAAAATATTAAAAATATATTTGCCATTAATATAAGTTTAAATAGTTTAACAAAAACATCAGTCTTGTAAACTGGAAATAAGAATTTCTCTTTTTAAACTTCAAGAAAAAAGAAATCTCTTTTTCACTAACTCCCAAAGTTAATATTTTAAATAAACTATTTCTTGAAATTACAAAATTAATTATTATAATAATATGCTTAATTATAAGATTTATTTTTATACAAATAAAACATCCTTTATCAATAGGTTTAATACTATTAATTCAAACATTTTTAACATGTTTAATTACAGGAATTTATGTTAAATCTTTTTGATTTTCTTATGTATTATTTTTAATTTTTTTAGGAGGAATACTAATTTTATTTATTTATGTTACTTCATTATCATCAAATGAAATATTTACTATATCTTTTAAATTAACAATATTTAGATTAGTTTTATTTTCTCTTAGTATGGTAATTTTTTTTATTTTAGATAAAACTTTGATTGAACAATTTATTATTAATATAGAAATAGAAAAATTTTCAATAACAAATAATTTAATTAACGAAAATATTTTATCATTAAATAAAATATACAATTTTCCTACAAATTTAATTACATTACTACTAATTAATTATTTATTTCTTACTTTATTAGTAACAGTAAAAATTACAAAAAAATTTTATGGACCATTACGGCCAATAAATTAATGTTTAAACCAATTCGAAAAACCCACCCTTTAATTAGAATCGCTAATAATGCATTAGTAGATTTACCTGCACCATCTAATATTTCCGCCTGATGAAATTTTGGTTCTTTATTAGGATTATGCTTAATACTACAAATTTTAACTGGATTATTCCTAGCTATACACTATGCCGCAGATATTGAAACAGCTTTTAATAGAGTAAATCATATTTGTCGAGATGTAAATAATGGATGATTTTTACGAATTTGTCACGCTAACGGAGCTTCTTTTTTTTTTGCTTGTTTATTTATTCATGTAGGACGAGGAGTATATTATGAATCTTACTTATATCATATAACTTGAAATACTGGAGTTATTATTTTATTTTTAACAATAGCAACAGGATTTTTAGGATATGTATTACCATGAGGACAAATATCATTTTGAGGAGCAACAGTTATTACTAATTTATTATCAGCAGTACCTTACCTAGGAATGGATCTAGTCCAATGAATTTGAGGGGGATTTGCAGTTGATAACGCCACTTTAACTCGATTTTTTACATTTCATTTTATTTTTCCATTTATTATTTTAGCTTTAATAATGATTCATTTATTATTTTTACACCAAACAGGATCTAATAATCCTCTTGGATTAAATAGAAACGTAGATAAAATTCCATTTCATCCTTATTTTATTTATAAGGATATTTTTGGATTTATTGTATTTTTATGAATTTTAGTAACATTTATTTGAAAATTTAATTACTTACTAATAGATCCAGAAAACTTTATTCCTGCTAATCCTTTAGTTACTCCAGTACATATTCAACCAGAATGATACTTTTTATTTGCTTACGCTATTTTACGATCAATTCCTAATAAGCTAGGAGGAGTAATTGCTTTAGTATTATCAATTGCTATTTTATTAATTTTACCTTTCACACACTCTAGCAAGTTTCGAGGATTACAATTTTACCCATTAAATCAAATTTTATTCTGAAATATAGTAATTGTAGCTTCGTTATTAACTTGAATTGGAGCTCGACCAGTAGAAGATCCATATATTTTAACAGGTCAAATTTTAACTGTATTATATTTCTCTTACTTTATTATTAATCCTTTATTAGCAAAGTTTTGAGATAAGCTATTAAATTAATTAATAAGCTTTTATAGCATATGTCTTGAAAACATAAGAAAGAAGTAAAGTCTTCTATTAA-TTTATACTAAATTTTATTCATTAAAATAATAAAGAAATAAAAAAAATCTTTAATCCTACAAAGAAAAATAAATAATTTAAAGATAAAGGTAAAAAACTTTTTCAAGCTAAATACATTAGTTTATCATAACGAAATCGAGGTAAAGTCCCTCGAACTCAAATAAAAATAAAAGAAATAAAAGATAATTTTAAAAAAAATATAAATCTATAAATATCACTACCTAAAAAAATAACTACAAATAATATACTTATAAATAAAATACTAGAATATTCAGCTAAAAAAATTAAAGCAAATCCCCCACTTCTATATTCAACATTAAATCCAGAAACTAATTCTGATTCCCCTTCAGCAAAATCAAAAGGAGTACGATTAGTTTCCGCTAAACAAGAAGCTAGCCAGACTAAACCTAATGGAAAACAAAAAAAGATAAATCAAACATAATCTTGATAAAAATAAAAACTTAAAAAATTATAATTACCTACTAAAAAAATAAAACTTAATAAAATTAATGCTAAACTAACTTCATAAGAAATAGTTTGAGCTACAGCCCGTAACCCTCCCAATAAAGCATAATTAGAATTAGAAGATCAACCTGCAATCATTACAGTATAAACTCCTAATCTAGTACAACATAAAAAAAACAAAACACCTAAATTAAAAGAATATAACTTAATTAAATAAGGAATACATATTCAAATTAATAAAGATAAAAATAAAGAAAAAACAGGAGAAAAATAATAAGAAATATAATTAGATAATAATGGATATGTTTGTTCCTTAGTAAACAATTTTACAGCATCACTAAATGGTTGTAATAATCCATTAAATCCAACTTTATTTGGTCCTTTACGAATTTGAATGTAACCTAAAACCTTACGCTCTAATAAAGTCAAAAAAGCTACACCAACTATTACACAAATTACTAATAATAAACTTCCAATTAAAGGTATAATACCATCAAATATAAACAATACTATTTATAATTAAAAAT--TATATATATAAATTCTAAATTTATTGCACTAGTCTGCCAAAATAGTAAATTATTTTAATAATTTTCATTTAAATAAAATTATATTTTTTATATTAGGTCCTTTCGTACTACAATATAATAATTTATTAAAGATAGAAACCAACCTGGCTTACGCCGGTTTGAACTCAGATCATGTAAGAATTCAAAGGTCGAACAGACCTAAACTTTAAACTTCTACACCTAAAAATAACTCTTAATCCAACATCGAGGTCGCAATCTTTTTTATCGATATGAACTCTCTAAAAAAATTACGCTGTTATCCCTAAGGTAACTTAAATTTTTAATCCATAAAACAGGATCTTTTATTCATAAATCAATGTAAATAAATAATAAAAGTTTATTTAATTTTAATACCACCCCAGTAAAATTTTATTTAAAATATAAATTTTAAAATTCTTTATAATTTATAATTTATAAAAATAAAGATCTATAGGGTCTTCTCGTCTTTTAATTAAATTTTAGCTTTTTAACTAAAAAATAAAGTTCTATATAAATTTTAAAAAAACAGTATATATCTCATTCAACCATTCATACCAGCCTTCAATTAAAAGACTATTGATTATGCTACCTTCGCACGGTCAAAATACCGCGGCCCTTTAAAACTCAGTGGGCAGGCTAGACTTTAAATAAAATACAAAAAGACATGTTTTTGTTAAACAGGTGAATATATTTAATTTGCCGAATTCTTCATTAAAACCTATCAAATTAATTACTTTATATAAATTTATATACTAATTTTATCATAATTACTAAATTTTTATTATTAAAATTTAAATTTTAATAAATAATTTAATTTAAATTAAATAATTTTTTATAAAAAATAAATTATAACAAATTTATTAATAATAGCTATTTTTAAGCTTATATTTATTTAAAAATTATAAAAAATATAAAATTTTATTTTAAAGCTCATCCCTTAAAATATTACTTTATTTAATTATTAAATTAAAAAATTAACTTAATAAAATAAATAAGCTAAATTAAATTCATTTCTTAAAAAACTAGATATATTTTAAAACGATTAACATTTCATTTCTAATTACATATTTAAAATAGTTATTCCACAATAACTTTTATATATAATTAAATCTTTAAAATTCGAGAAAAATTATTATAATAATTTATTATTTAATAAACCCTGATACACAAGGTACAATAAATTAAATTTTCTTAAAAATTAAAAATTTTTCAAATTATTTCAATATTCTTTTAAAATACTAATACACTATAATTAAAATTATTATTTCATTATAAATTACTAAAACTATAAAAAATAAAATTATTTTTATTAATAATTATAA-ATAA---AAAAAAATAATTAATAAATAATTATTATCAATTTAAATTGATTTGCACAAATTTCTTTTCAATGTAAATGAAATACTTTACTAATTAAGCTTTAAATTGTCATTCTAGATACACTTTCCAGTACATCTACTATGTTACGACTTATCTCATTTTAAAAATGAGAGCGACGGGCGATGTGTGCATGTTTTAGAGCTATAATCATATAAATAATCTATTTTATATTACTATTAAATCCACCTTCAAATTTTTATTTCAAAAAATTATCCGTATAAATATATTTATTGTAATCCATTTCTACTTAACCATAAACTGCACCTTGACCTGACATATTATTTAATGAAATATCAAGAAAATTATTAATCTTATAATATATTCTGATGACGGCGATATACAAATTGAAAACAAAATTAAGTGAGGTCCAACGTGGATTATCAATTACAGAACAGATTCCTCTANNNNNNNNNNNNNNNNNNNNNNNNNNNNNNNNNNNNNNNNNNNNNNNNNNNNNNNNNNNNNNNNNNNNNNNNNNNNNNNNNNNNNNNNNNNNNNNNNNNNNNNNNNNNNNNNNNNNNNNNNNNNNNNNNNNNNNNNNNNNNNNNNNNNNNNNNNNNNNNNNNNNNNNNNNNNNNNNNNNNNNNNNNNNNNNNNNNNNNNNNNNNNNNNNNNNNNNNNNNNNNNNNNNNNNNNNNNNNNNNNNNNNNNNNNNNNNNNNNNNNNNNNNNNNNNNNNNNNNNNNNNNNNNNNNNNNNNNNNNNNNNNNNNNNNNNNNNNNNNNNNNNNNNNNNNNNNNNNNNNNNNNNNNNNNNNNNNNNNNNNNNNNNNNNNNNNNNNNNNNNNNNNNNNNNNNNNNNNNNNNNNNNNNNNNNNNNNNNNNNNNNNNNNNNNNNNNNNNNNNNNNNNNNNNNNNNNNNNNNNNNNNNNNNNNNNNNNNNNNNNNNNNNNNNNNNNNNNNNNNNNNNNNNNNNNNNNNNNNNNNNNNNNNNNNNNNNNNNNNNNNNNNNNNNNNNNNNNNNNNNNNNNNNNNNNNNNNNNNNNNNNNNNNNNNNNNNNNNNNNNNNNNNNNNNNNNNNNNNNNNNNNNNNNNNNNNNNNNNNNNNNNNNNNNNNNNNNNNNNNNNNNNNNNNNNNNNNNNNNNNNNNNNNNNNNNNNNNNNNNNNNNNNNNNNNNNNNNNNNNNNNNNNNNNNNNNNNNNNNNNNNNNNNNNNNNNNNNNNNNNNNNNNNNNNNNNNNNNNNNNNNNNNNNNNNNNNNNNNNNNNNNNNNNNNNNNNNNNNNNNNNNNNNNNNNNNNNNNNNNNNNNNNNNNNNNNNNNNNNNNNNNNNNNNNNNNNNNNNNNNNNNNNNNNNNNNNNNNNNNNNNNNNNNNNNNNNNNNNNNNNNNNNNNNNNNNNNNNNNNNNNNNNNNNNNNNNNNNNNNNNNNNNNNNNNNNNNN
>12MINE040 [organism=Anopheles arabiensis]
NNNNNNNNNNNTGATAAAAAGGATTACCTTGATAGGGTAAATCATGAAATTTAACGTTTCATTCATTATATTTAACAGAATTAAACTGTTTCTAAAAGAATCAAAATCTTTTGTGCATCATACACCAAAATATAAAAAGATAAGCTAATTAAGCTATTGGGTTCATACCCCACTTATAAAGGTTATAATCCTTTTCTTTTTAATCAAAAAAATTTCTAATAATATTTTTTTAATTATATTAATTTTTGGAACTTTAGTGACAATTTCCTCAAATTCTTGATTGGGAGCTTGAATAGGTTTAGAAATTAATTTATTATCATTTATCCCCCTAATAAATGATAATAAAAAAAATTTATTAACCTCAGAAAGATCACTAAAATATTTTTTAACTCAAGCATTTGCTTCTTCAATTTTATTATTTGCAATTATTATATTAATATTTTTATATAACAATAATTTATCTTTATATAATTCATTTAATGAAATTTTAATTTTATCTACACTATTACTAAAAAGAGGTGCAGCCCCTTTTCATTTTTGATTTCCAGAAGTTATAGAAGGATTATCTTGAGTTAATGGATTAATTTTAATAACATGACAAAAAATTGCTCCATTAATATTAATTTCTTATAATTTTATTTACAATTTTTTTATAATTTCTATTATTTTATCTATATTAATTGGATCTTTAGGAGGATTAAATCAAACTTCAATTCGAAAATTAATAGCTTTTTCATCAATTAATCATTTAGGATGAATATTGTTAGCAATAATAAATAATGAAATATTATGAATGACATATTTTTTAATATACTCATTACTATCTTTTTCAATTGTTTTAATATTCAATAATTTTAAATTATTTTATTTTAATCAAATTTTTAATCTATCAATAATAAATCCTATTATTAAATTATTAATTTTTTTAAATTTATTATCATTAGGAGGATTACCCCCATTTTTAGGATTTTTACCAAAATGACTTGTTATTCAAAATTTAACAGCAATAAACCAATTATTTATTTTAACAATTAGAGTATGTTTAACTTTAATTACATTATATTTTTATCTTCGATTATCTTATAGAATTTTTATATTAAATTATCAAAAAAACTCATGAATATTAAAAAATAATTTTAATAATAAAATATCATCTATTAGACTAATTTTTAATTTTATTTCAATTGGGGGATTAGTGATAATTTCAATAATTTATATTATTATATAAGAATTTAAGTTAATTAAACTAATAGCCTTCAAAGCTGAAAATATTTGTATTAATCTTTTAATTCTTAAGCTTTAATAAATTAAATTATTCCTTTAGAATTGCAGTCTAATATCATTATTGACTATAAAGCCTGATTAAAGAGAAAAATTCCCATAAATAAATTTACAATTTATCGCCTAAACTTCAGCCATTTAATCGCGACAATGATTATTTTCAACAAATCATAAGGATATTGGAACTTTATATTTTATTTTCGGAGCTTGAGCTGGAATAGTAGGGACATCTTTAAGAATCCTAATTCGAGCTGAACTAGGACACCCTGGAGCATTTATTGGAGACGATCAAATTTATAATGTAATCGTTACTGCTCATGCTTTTATTATAATTTTCTTTATAGTTATACCTATTATAATTGGAGGGTTTGGAAACTGATTAGTTCCTTTAATATTAGGAGCACCTGATATAGCTTTTCCTCGAATAAATAATATAAGATTTTGAATGCTTCCTCCTTCATTAACACTTTTAATTTCTAGTAGTATAGTAGAAAACGGGGCTGGAACAGGATGAACTGTTTATCCTCCTCTATCTTCTGGAATTGCTCATGCTGGAGCTTCAGTAGATTTAGCAATTTTTTCTCTTCATTTAGCAGGAATTTCTTCTATTTTAGGAGCAGTAAATTTTATTACAACAGTAATTAATATACGGTCTCCAGGAATTACATTAGATCGAATACCATTATTTGTTTGATCGGTAGTTATTACAGCAGTATTATTATTATTATCATTACCAGTATTAGCAGGAGCTATTACTATATTATTAACTGATCGAAATTTAAATACATCTTTCTTTGACCCAGCAGGAGGAGGTGATCCAATTTTATATCAACACTTATTCTGATTTTTTGGTCATCCAGAAGTATATATTTTAATTTTACCTGGATTCGGAATAATTTCGCATATTATTACTCAAGAAAGTGGAAAGAAGGAAACATTTGGAAACTTAGGAATAATCTATGCTATACTAGCAATTGGTTTACTTGGATTTATTGTTTGAGCTCATCATATATTTACAGTTGGAATAGACGTTGATACTCGAGCTTACTTTACATCAGCAACTATAATTATTGCTGTACCAACTGGAATTAAGATTTTTAGTTGATTAGCTACATTACACGGAACACAATTAACTTATAGCCCAGCTATATTGTGAGCATTTGGATTCGTTTTCTTATTTACAGTTGGTGGTCTAACAGGAGTTGTACTAGCTAATTCATCTATTGATATTGTTCTTCACGATACTTATTATGTTGTTGCTCATTTCCATTATGTATTATCAATAGGAGCAGTATTTGCTATTATAGCAGGATTTGTACATTGATATCCATTATTAACTGGATTAACAATAAATCCAACTTGATTAAAAATTCAATTTTCTATTATATTTGTAGGAGTAAATTTAACATTTTTTCCTCAACATTTTTTAGGTTTAGCCGGAATACCTCGACGATATTCAGACTTTCCAGATAGCTATTTAACATGAAATGTAGTTTCTTCTTTAGGTAGCACAATCTCATTATTCGCTATTTTATACTTTTTATTTATTATTTGAGAAAGTATAATCACTCAACGAACTCCAGCTTTCCCTATACAATTATCATCATCAATTGAATGATACCATACCCTTCCTCCTGCAGAACATACTTATGCAGAGCTTCCTCTATTAACTAATAACTTCTAATATGGCAGATTAGTGCAATGAATTTAAGCTTCATATATAAAGATTTTATCTTTTGTTAGAATTTAAATGGCAACATGAGCAAATTTAGGATTACAAGATAGTTCTTCTCCTTTAATAGAACAATTAAACTTTTTTCATGATCATACACTTCTTATTTTAACAATAATTACTATTTTAGTAGGATATATTATAGGAATACTAAGTTTTAATAAATTTACTAATCGATTTTTATTACATGGACAAACAATTGAAATTATTTGAACAGTATTACCTGCAATTATTTTAATATTTATTGCATTTCCTTCTTTACGACTATTATACTTAATAGACGAAATTAATACACCATCAATTACATTAAAGTCAATTGGTCATCAATGATACTGAAGTTATGAATATTCAGATTTTTTAAATCTAGAATTCGACTCATATATAGTACCAACTAATGAACTAGAAACAAACGGATTCCGATTATTAGATGTAGATAACCGAGTAGTTCTACCAATAAATAATCAAATTCGAATTTTAGTTACAGCTACTGATGTACTCCACTCATGAACAGTTCCTTCATTAGGAGTTAAGGTAGATGCTACTCCAGGACGATTAAACCAATTAAATTTTTTAATTAATCGACCAGGATTATTTTTTGGTCAATGTTCAGAAATTTGTGGAGCAAATCATAGTTTTATGCCTATTGTAATTGAAAGCATTCCTATAAATTACTTTATTAAATGAATTACTTCAATAACTAACTCATTAGATGACTGAAAGCAAGTAATGATCTCTTAAATCATATTATAGTAAATTAGCACTTACTTCTAATGATTATTATAACTAAAAAATTAGTTTTATATAAAACCTTAGTATGTCAAACTGAAAAAATTAGTTAAATCTAATATTTTTTAATTCCACAAATAGCCCCTATTAATTGGTTAATTTTATTTATTGTATTTTCAATTACATTAGTAGTTTTTAATATTTTAAACTACTTTTGTTTTTTTTATACTCCACTTAAAACATCTCA--ATCTTTAAATATTAAATTTAATAAATTAAATTGAAAATGATAACAAACTTGTTTTCTGTTTTTGACCCTTCAACAACAATTTTAAATTTATCATTAAATTGATTAAGAACATTCTTAGGATTATTCCTGATTCCAGTTTCTTATTGATTAATACCTAATCGATTCCAAGTAATTTGAAATAATATTTTATTAACACTTCATAAGGAATTCAAAACTTTACTAGGACCTTCAGGACATAATGGTAGAACATTAATGTTTATTTCATTATTCTCATTAATTATATTTAATAATTTTTTAGGTTTATTCCCTTATATTTTTACTAGTACTAGTCATTTAACTTTAACATTAGCTTTAGCTTTCCCTTTATGACTTAGTTTTATATTATATGGATGAATTAATCATACTCAACATATATTTGCTCATTTAGTTCCTCAAGGAACTCCTCCTGTTTTAATACCTTTTATGGTATGCATTGAAACAATTAGTAATGTTATTCGACCTGGAACTTTAGCTGTTCGATTAACAGCTAATATAATTGCTGGACATTTACTGTTAACTTTATTAGGTAATACAGGTCCTATAGCATCAAATTATTTAATTTTATCATTAATTTTAACTACTCAAATTGCTTTATTAGTATTAGAATCAGCCGTAGCAATTATTCAATCATATGTATTTGCTGTATTAAGAACTCTTTATTCAAGAGAAGTAAATTAATGTCAACACATGCAAATCACCCATTTCACTTAGTAGATTATAGCCCATGACCCTTAACTGGAGCAATTGGAGCAATAACTACTGTTTCAGGATTAGTACAATGATTTCATCAATATACTATAACATTATTTATTTTAGGTAATGTTATTACTATTTTAACTATGTATCAATGATGACGAGATATTTCTCGAGAAGGAACTTTTCAAGGACTTCATACTTTTCCAGTAACTATTGGATTACGATGAGGAATAATTTTATTTATTGTCTCTGAAGTATTTTTTTTTATTTCTTTTTTCTGAGCATTTTTCCATAGTAGTTTATCTCCTACAATTGAATTAGGAATAACATGACCTCCTGTAGG---AATTGCCGCATTTAATCCCTTCCAAATTCCTCTTTTAAATACTGCTATTTTATTAGCTTCTGGAGTAACTGTCACTTGAGCTCATCAT-GCTCTAATAGAAGGTAATCATTCACAAGCCACACAAGGATTATTTTTTACAATTGTATTAGGAGTATATTTTACTATTTTACAAGCTTATGAATATATTGAAGCTCCTTTTACTATTGCAGATGCTGTTTATGGATCAACTTTTTATATAGCAACAGGATTCCACGGATTACATGTACTAATTGGAACAACTTTTTTATTAATTTGCTTTTTACGTCATATTAATTATCATTTTTCTAAAAATCATCATTTTGGTTTTGAAGCTGCAGCTTGATACTGACACTTTGTAGATGTTGTATGATTATTTTTATATATTACAATTTATTGATGAGGTAGATATTTATAAAGTATATATTTGTATATGTGACTTCCAATCACAAGGACTAAACAATTTTAGTATAAATAATATTAATACTATCAGCAATAACATTAATTATTTTTATTATTACAATTGTAGTAATAATATTAGCCACTTTATTATCAAAAAAAACTTTATTAGATCGAGAAAAATGTTCTCCATTTGAATGTGGGTTTGATCCAATAAATTCCTCACGATTACCTTTTTCATTACGATTTTTTTTAATTGCTATTATTTTTTTAATTTTCGATGTAGAAATTGCTCTTTTATTACCTATAATTATAATTATTAAAACATCAAATTTAATAAATTGAACTATTACTAGATTATTTTTTATTTTCATTTTATTAATTGGCTTATATCATGAATGAAACCAAGGAGCTTTAGAATGAAATGAATAAATATGAAGCGATAAATTGCAATTAGTTTCGGCCTAATCTTAGGTGAAATTCACCCATATTTTAGGGTAATAGTTAACTATAACATTTAATTTGCATTTAAAAAGTATTGAA-TTTTCAATTTACCTTATTAATTGAAACCAAAGAGAGGTATATCACTGTTAATGATAAAATTGAATTTTTATAATTCCAATTAAAGAAATATAAATGGAATTAAACCATTAAAGAGAAAAGTTAGCAGCTTTTTCTTGATCAACATATTTCATTTATATAGTTTAACAAAAACATTACATTTTCAATGTAAAAATAAAAATTTA-TTTTTTATAAATATTTAAAGATTAAAATAATCACCCTAACATCTTCAGTGTCATGCTCTAAATGTAAGCTATTTAAATTTAATTTACTAATACAACTAATATTAATAAAATAATAAATCACAATATATAACTTAATAAATAAATTTTTAAACTATTACTTTGAAATTCTTGAAGATATAAAGAATAATTTTTTAACTGAGAATATACTATTTGCCCCCCAAAAAATTCTCTTCAACCTTGGTCGAAACTTTTATAAGAATATAATCCTAACTTTAATGGATAATTAATTACACCTAATGTAGAAATAACAGGTATAAATCATATAGACCCAACAAAATTAGTAAAGTTATAAAAGTATAAAGCCTTATTAGTAAAAAATAATTTTACATCTCTGATTAAATATCCTATTAAGCCTCCAACAATACAAACAAATAAAGTCAATAACTTTATTTCTAAAGGTAAACAAATTATTGCAGGATTTAAAAACATTAATCATCTTAATATACTTCCACCAATTACTGCTATAACAGTTAAAAAACAAATTCTAAATAATATAGTTCAACCTGAATCATTTAAAGGATGTAATCTTCTACTATTAAAATCACCAGTTATTGAATAATAAACTAACCGAAATGAATAACATACAGTTAATCCTGTACTAAAAAAAAAAAGAAAAAACGAAAAAACATTTACATAAGATAACATAACTATTTCTAAAATAAGATCCTTAGAATAAAATCCAGCTAAAAAAGGTATACCACATAAAGCTAAATTAGCTACATTAAAACAACTACAAGTTAACGGTATTCTTATTCTTAAACTTCCTATTATTCGAATATCTTGAGAATTTTTTATATTATGAATAATAGAACCTGCACATATAAATAATAATGCCTTAAATAAAGCATGAGTTAATAAATGAAAAAAAGCTAATTTATAAAATCCTATAGATAAAATACTTATTATTAAACCTAATTGTCTTAAAGTTGATAAAGCAATAATTTTCTTTAAATCAAATTCAAAATTTGCACCTAATCCTGCTATAAATATAGTTAATCCTGAAACTAATAATAAAAATTGAGCTATTCATCAATTTATTAAAACATCATTAAATCGAATTAATAAATAAACCCCCGCTGTTACTAAAGTTGAAGAGTGAACTAAAGCAGAAACAGGAGTAGGAGCAGCTATTGCTGCTGGTAATCAAGAAGAAAAAGGAATTTGGGCACTTTTAGTTATAGCAGCTAATATAACTAACCCTCCAATAATTATTATTTCAATATTATTTTTTATTATATCTAAATAAAAAATATAATTTCAACTTCCATAATTTAATATTCAAGCAATAGCTAATAATAAAGCCACATCCCCAATTCGATTGGATAAAGCAGTTAATATACCGGCATTATAAGACTTTACATTTTGAAAATAAATAACTAAACAATAAGAAACTAAACCTAAGCCATCTCATCCTAATAAAATTCTAATTAAATTTGGTCTAATAATTAACATTATTATAGATATTACAAATATTAATACTAATAAAATAAACCGATTAATATTATAATCTTCTTCTATATATTGATTTCTATAAAAAATTACTAAAGAAGAAATTAACAAAACAAAAGATATAAATATTAAGCTTATTCAATCAAATAAAAATGTTATAACAATAGATATAGATTGTAATCTTAAAATTTCTCATTCAATAAAATATACTAAATCTGTTAATAAAAACTTTAATCTAATTAAAAATAATCTTAATCTAATTGATATTAAAAAATAAAATCTAATTTTACAATAATTAATTAAATAATTCACGATCTAAAATGAATAATTTCATATCATTGACACCACAAATCAATA-TTTTTTTTAAACTATTTAAATAAATTCATAACATACAAAAATTACTTTTTAAAATTAATAAATTTAAAGGTAATCAATGTAATATTAATAATAAAAATTCTCGAGTAGTTCCTACAGAAAAAAAATAAACTCCAGAATAAATTTTTCCATGTTGACTATATGCAAATAAATATAAAGAATAAGCTGCTCTAAAAAAAGATAAAAAAGATAGTATAATCATAGTAATTCAAGACCAACTAACAATTCTATTCAATAAAGAAATTTCTCCTAATAAATTTAACGTTGGAGGAGCAGCTATATTACCAGAACATAATAAAAATCATCATAAACTTAATGTTGGTATAAAATTTAATAATCCCTTATTAATTAATAAACTTCGGCTTCCTATTCGTTCATAAGAAATATTAGCTAAACAAAATAAACCAGAAGAACATAAACCATGAGCAATTATTAAAGCATAAGACCCTGTTAACCCTCAATAAGTTATTGTTAATAATCCTCTTAAAACAATACCCATATGAGCTACAGAAGAATAAGCAATTAAAGCCTTTAAATCTGTTTGTCGTAAACATACTAAACTAATTAAAACCCCTCCAACTAAACTAATACTAATTCATCAATAATTATATTTTACACCAGAAATTTGTAGTAAGGAAAATATTCGTAATAAACCGTATCCTCCTAATTTTAATAAAATACCAGCTAAAATTATAGATCCAGAAACTGGGGCTTCAACATGAGCCTTAGGTAATCATAAATGAACCAAAAATATAGGTATTTTTACTAAAAAAGCAAAAACTAGAGAAAGATACAATAAA-TTAAAGTTAGAAAATCTGTAATTTAATAATAAAGTAAAAGATAATGTATTTTTTGAATTTAAAATATAAAAAATACCAATTAATAAAGGTAAAGAAGCTAAAAGAGTATAAAATAATAAATAAACCCCTGCTTGCAATCGTTCAGGTTGATACCCTCAACCTAAAATTAAAAATAATGTAGGAATTAAACTAGCTTCAAAAAATAAATAAAATATAAAAACTCTTATTGATCTAAATGTTAATACTAACATAAAAAGTAAAAATAAAATTATAAAAACAAATAACTTTTCATAATTATTTGTTGAAAATACTTTTTCACTTGCTATCAATATTAACCCACAAATTCAAAAACTTAATAAAATTAATCCGTAAGAAACTATATCTAACCCAAAATAATAAGAAATATAATTAAAATAATTTAAAGATCTTAAATTAATTATAAACATAAAAGTTAATAAAAAAATCAAATTTTGAACCGTTCAATAAAAATTTTTTAAAAAAGAAAGAGGAAATATAAATATTAATATAAAAATAAACTTTAACATTGTAAAATAGAAAAACTTTGAAAATAATCATTACCATGAGTACGAATTATAGAAACCAAAATTGATAAACCTAAAACCCCTTCACATACACAAAAAGTTAAAAAAAATATACTAAAATAAGTTTCATAATTTATAAAATTTAAATAAAAAAATAAAAAAATAAATAAACTTAATACTATATATTCAAGTCTTAATAAAGTTGATAATAAATGCTTTCGATTAGAAACAAATACTATACAACCAAATAAAAACATAATTATTGATAAATAAAATATTAAAAATATATTTGCCATTAATATAAGTTTAAATAGTTTAACAAAAACATCAGTCTTGTAAACTGGAAATAAGAATTTCTCTTTTTAAACTTCAAGAAAAAAGAAATCTCTTTTTCACTAACTCCCAAAGTTAATATTTTAAATAAACTATTTCTTGAAATTACAAAATTAATTATTATAATAATATGCTTAATTATAAGATTTATTTTTATACAAATAAAACATCCTTTATCAATAGGTTTAATACTATTAATTCAAACATTTTTAACATGTTTAATTACAGGAATTTATGTTAAATCTTTTTGATTTTCTTATGTATTATTTTTAATTTTTTTAGGAGGAATACTAATTTTATTTATTTATGTTACTTCATTATCATCAAATGAAATATTTACTATATCTTTTAAATTAACAATATTTAGATTAGTTTTATTTTCTCTTAGTATGGTAATTTTTTTTATTTTAGATAAAACTTTGATTGAACAATTTATTATTAATATAGAAATAGAAAAATTTTCAATAACAAATAATTTAATTAACGAAAATATTTTATCATTAAATAAAATATACAATTTTCCTACAAATTTAATTACATTACTACTAATTAATTATTTATTTCTTACTTTATTAGTAACAGTAAAAATTACAAAAAAATTTTATGGACCATTACGGCCAATAAATTAATGTTTAAACCAATTCGAAAAACCCACCCTTTAATTAGAATCGCTAATAATGCATTAGTAGATTTACCTGCACCATCTAATATTTCCGCCTGATGAAATTTTGGTTCTTTATTAGGATTATGCTTAATACTACAAATTTTAACTGGATTATTCCTAGCTATACACTATGCCGCAGATATTGAAACAGCTTTTAATAGAGTAAATCATATTTGTCGAGATGTAAATAATGGATGATTTTTACGAATTTGTCACGCTAACGGAGCTTCTTTTTTTTTTGCTTGTTTATTTATTCATGTAGGACGAGGAGTATACTATGAATCTTACTTATATCATATAACTTGAAATACTGGAGTTATTATTTTATTTTTAACAATAGCAACAGGATTTTTAGGATATGTATTACCATGAGGACAAATATCATTTTGAGGAGCAACAGTTATTACTAATTTATTATCAGCAGTACCTTACCTAGGAATGGATCTAGTCCAATGAATTTGAGGGGGATTTGCAGTTGATAACGCCACTTTAACTCGATTTTTTACATTTCATTTTATTTTTCCATTTATTATTTTAGCTTTAATAATGATTCATTTATTATTTTTACACCAAACAGGATCTAATAATCCTCTTGGATTAAATAGAAACGTAGATAAAATTCCATTTCATCCTTATTTTATTTATAAGGATATTTTTGGATTTATTGTATTTTTATGAATTTTAGTAACATTTATTTGAAAATTTAATTACTTACTAATAGACCCAGAAAACTTTATTCCTGCTAATCCTTTAGTTACTCCAGTACATATTCAACCAGAATGATACTTTTTATTTGCTTACGCTATTTTACGATCAATTCCTAATAAGCTAGGAGGAGTAATTGCTTTAGTATTATCAATTGCTATTTTATTAATTTTACCTTTCACACACTCTAGCAAGTTTCGAGGATTACAATTTTACCCATTAAATCAAATTTTATTCTGAAATATAGTAATTGTAGCTTCGTTATTAACTTGAATTGGAGCTCGACCAGTAGAAGATCCATATATTTTAACAGGTCAAATTTTAACTGTATTATATTTCTCTTACTTTATTATTAATCCTTTATTAGCAAAGTTTTGAGATAAGCTATTAAATTAATTAATAAGCTTTTATAGCATATGTCTTGAAAACATAAGAAAGAAGTAAAGTCTTCTATTAA-TTTATACTAAATTTTATTCATTAAAATAATAAAGAAATAAAAAAAATCTTTAATCCTACAAAGAAAAATAAATAATTTAAAGATAAAGGTAAAAAACTTTTTCAAGCTAAATACATTAGTTTATCATAACGAAATCGAGGTAAAGTCCCTCGGACTCAAATAAAAATAAAAGAAATAAAAGATAATTTTAAAAAAAATATAAATCTATAAATATCACTACCTAAAAAAATAACTACAAATAATATACTTATAAATAAAATACTAGAATATTCAGCTAAAAAAATTAAAGCAAATCCCCCACTTCTGTATTCAACATTAAATCCAGAAACTAATTCTGATTCCCCTTCAGCAAAATCAAAAGGAGTACGATTAGTTTCCGCTAAACAAGAAGCTAGCCAGACTAAACCTAATGGAAAACAAAAAAAAATAAATCAAACATAATCTTGATAAAAATAAAAACTTAAAAAATTATAATTACCTACTAAAAAAATAAAACTTAATAAAATTAATGCTAAACTAACTTCATAAGAAATAGTTTGAGCTACAGCCCGTAACCCCCCCAATAAAGCATAATTAGAATTAGAAGATCAACCTGCAATCATTACAGTATAAACTCCTAATCTAGTACAACATAAAAAAAACAAAACACCTAAATTAAAAGAATATAACTTAATTAAATAAGGAATACATATTCAAATTAATAAAGATAAAAATAAAGAAAAAACAGGAGAAAAATAATAAGAAATATAATTAGATAATAATGGATATGTTTGTTCCTTAGTAAACAATTTTACAGCATCACTAAATGGTTGTAATAATCCATTAAATCCAACTTTATTTGGTCCTTTACGAATTTGAATGTAACCTAAAACCTTACGCTCTAATAAAGTCAAAAAAGCTACACCAACTATTACACAAATTACTAATAATAAACTTCCAATTAAAGGTATAATACCATCAAATATAAACAATACTATTTATAATTAAAAAT--TATATATATAAATTCTAAATTTATTGCACTAGTCTGCCAAAATAGTAAATTATTTTAATAATTTTCATTTAAATAAAATTATATTTTTTATATTAGGTCCTTTCGTACTACAATATAATAATTTATTAAAGATAGAAACCAACCTGGCTTACGCCGGTTTGAACTCAGATCATGTAAGAATTCAAAGGTCGAACAGACCTAAACTTTAAACTTCTACACCTAAAAATAACTCTTAATCCAACATCGAGGTCGCAATCTTTTTTATCGATATGAACTCTCTAAAAAAATTACGCTGTTATCCCTAAGGTAACTTAAATTTTTAATCCATAAAACAGGATCTTTTATTCATAAATCAATGTAAATAAATAATAAAAGTTTATTTAATTTTAATACCACCCCAGTAAAATTTTATTTAAAATATAAATTTTAAAATTCTTTATAATTTATAATTTATAAAAATAAAGATCTATAGGGTCTTCTCGTCTTTTAATTAAATTTTAGCTTTTTAACTAAAAAATAAAGTTCTATATAAATTTTAAAAAAACAGTATATATCTCATTCAACCATTCATACCAGCCTTCAATTAAAAGACTATTGATTATGCTACCTTCGCACGGTCAAAATACCGCGGCCCTTTAAAACTCAGTGGGCAGGCTAGACTTTAAATAAAATACAAAAAGACATGTTTTTGTTAAACAGGTGAATATATTTAATTTGCCGAATTCTTCATTAAAACCTATCAAATTAATTACTTTATATAAATTTATATACTAATTTTATCATAATTACTAAATTTTTATTATTAAAATTTAAATTTTAATAAATAATTTAATTTAAATTAAATAATTTTTTATAAAAAATAAATTATAACAAATTTATTAATAATAGCTATTTTTAAGCTTATATTTATTTAAAAATTATAAAAAATATAAAATTTTATTTTAAAGCTCATCCCTTAAAATATTACTTTATTTAATTATTAAATTAAAAAATTAACTTAATAAAATAAATAAGCTAAATTAAATTCATTTCTTAAAAAACTAGATATATTTTAAAACGATTAACATTTCATTTCTAATTACATATTTAAAATAGTTATTCCACAATAACTTTTATATATAATTAAATCTTTAAAATTCGAGAAAAATTATTATAATAATTTATTATTTAATAAACCCTGATACACAAGGTACAATAAATTAAATTTTCTTAAAAATTAAAAATTTTTCAAATTATTTCAATATTCTTTTAAAATACTAATACACTATAATTAAAATTATTATTTCATTATAAATTACTAAAACTATAAAAAATAAAATTATTTTTATTAATAATTATAA-ATAA---AAAAAAATAATTAATAAATAATTATTATCAATTTAAATTGATTTGCACAAATTTCTTTTCAATGTAAATGAAATACTTTACTAATTAAGCTTTAAATTGTCATTCTAGATACACTTTCCAGTACATCTACTATGTTACGACTTATCTCATTTTAAAAATGAGAGCGACGGGCGATGTGTGCATGTTTTAGAGCTATAATCATATAAATAATCTATTTTATATTACTATTAAATCCACCTTCAAATTTTTATTTCAAAAAATTATCCGTATAAATATATTTATTGTAATCCATTTCTACTTAACCATAAACTGCACCTTGACCTGACATATTATTTAATGAAATATCAAGAAAATTATTAATCTTATAATATATTCTGATGACGGCGATATACAAATTGAAAACAAAATTAAGTGAGGTCCAACGTGGATTATCAATTACAGAACAGATTCCTCTANNNNNNNNNNNNNNNNNNNNNNNNNNNNNNNNNNNNNNNNNNNNNNNNNNNNNNNNNNNNNNNNNNNNNNNNNNNNNNNNNNNNNNNNNNNNNNNNNNNNNNNNNNNNNNNNNNNNNNNNNNNNNNNNNNNNNNNNNNNNNNNNNNNNNNNNNNNNNNNNNNNNNNNNNNNNNNNNNNNNNNNNNNNNNNNNNNNNNNNNNNNNNNNNNNNNNNNNNNNNNNNNNNNNNNNNNNNNNNNNNNNNNNNNNNNNNNNNNNNNNNNNNNNNNNNNNNNNNNNNNNNNNNNNNNNNNNNNNNNNNNNNNNNNNNNNNNNNNNNNNNNNNNNNNNNNNNNNNNNNNNNNNNNNNNNNNNNNNNNNNNNNNNNNNNNNNNNNNNNNNNNNNNNNNNNNNNNNNNNNNNNNNNNNNNNNNNNNNNNNNNNNNNNNNNNNNNNNNNNNNNNNNNNNNNNNNNNNNNNNNNNNNNNNNNNNNNNNNNNNNNNNNNNNNNNNNNNNNNNNNNNNNNNNNNNNNNNNNNNNNNNNNNNNNNNNNNNNNNNNNNNNNNNNNNNNNNNNNNNNNNNNNNNNNNNNNNNNNNNNNNNNNNNNNNNNNNNNNNNNNNNNNNNNNNNNNNNNNNNNNNNNNNNNNNNNNNNNNNNNNNNNNNNNNNNNNNNNNNNNNNNNNNNNNNNNNNNNNNNNNNNNNNNNNNNNNNNNNNNNNNNNNNNNNNNNNNNNNNNNNNNNNNNNNNNNNNNNNNNNNNNNNNNNNNNNNNNNNNNNNNNNNNNNNNNNNNNNNNNNNNNNNNNNNNNNNNNNNNNNNNNNNNNNNNNNNNNNNNNNNNNNNNNNNNNNNNNNNNNNNNNNNNNNNNNNNNNNNNNNNNNNNNNNNNNNNNNNNNNNNNNNNNNNNNNNNNNNNNNNNNNNNNNNNNNNNNNNNNNNNNNNNNNNNNNNNNNNNNNNNNNNNNNNNNNNNNNNNNNNNNNNNNNNNNNNNNNN
>12MINE100 [organism=Anopheles arabiensis]
NNNNNNNNNNNTGATAAAAAGGATTACCTTGATAGGGTAAATCATGAAATTTAACGTTTCATTCATTATATTTAACAGAATTAAACTGTTTCTAAAAGAATCAAAATCTTTTGTGCATCATACACTAAAATATAAAAAGATAAGCTAATTAAGCTATTGGGTTCATACCCCACTTATAAAGGTTATAATCCTTTTCTTTTTAATCAAAAAAATTTCTAATAATATTTTTTTAATTATATTAATTTTTGGAACTTTAGTGACAATTTCCTCAAATTCTTGATTGGGAGCTTGAATAGGTTTAGAAATTAATTTATTATCATTTATCCCCCTAATAAATGATAATAAAAAAAATTTATTAACCTCAGAAAGATCACTAAAATATTTTTTAACTCAAGTATTTGCTTCTTCAATTTTATTATTTGCAATTATTATATTAATATTTTTATATAACAATAATTTATCTTTATATAATTCATTTAATGAAATTTTAATTTTATCTACACTATTACTAAAAAGAGGTGCAGCCCCTTTTCATTTTTGATTTCCAGAAGTTATAGAAGGATTATCTTGAGTTAATGGATTAATTTTAATAACATGACAAAAAATTGCTCCATTAATATTAATTTCTTATAATTTTATTTACAATTTTTTTATAATTTCTATTATTTTATCTATATTAATTGGATCTTTAGGAGGATTGAATCAAACTTCAATTCGAAAATTAATAGCTTTTTCATCAATTAATCATTTAGGATGAATATTATTAGCAATAATAAATAATGAAATATTATGAATAACATATTTTTTAATATACTCATTATTATCTTTTTCAATTGTTTTAATATTCAATAATTTTAAATTATTTTATTTTAATCAAATTTTTAATTTATCAATAATAAATCCTATTATTAAATTATTAATTTTTTTAAATTTGTTATCATTAGGAGGATTACCTCCATTTTTAGGATTTTTACCAAAATGACTTGTTATTCAAAATTTAACAGCAATAAACCAATTATTTATTTTAACAATTAGAGTATGTTTAACTTTAATTACATTATATTTTTATCTTCGATTATCTTATAGAATTTTTATATTAAATTATCAAAAAAACTCATGAATATTAAAAAATAATTTTAATAATAAAATATCATCTATTAGACTAATTTTTAATTTTATTTCAATTGGGGGATTAGTAATAATTTCAATAATTTATATTATTATATAAGAATTTAAGTTAATTAAACTAATAGCCTTCAAAGCTGAAAATATTTGTATTAATCTTTTAATTCTTAAGCTTTAATAAATTAAATTATTCCTTTAGAATTGCAGTCTAATATCATTATTGACTATAAAGCCTGATTAAAGAGAAAAATTCCCATAAATAAATTTACAATTTATCGCCTAAACTTCAGCCATTTAATCGCGACAATGATTATTTTCAACAAATCATAAGGATATTGGAACTTTATATTTTATTTTCGGAGCTTGAGCTGGAATAGTAGGGACATCTTTAAGAATCCTAATTCGAGCTGAACTAGGACACCCTGGAGCATTTATTGGAGACGATCAAATTTATAATGTAATCGTTACTGCTCATGCTTTTATTATAATTTTCTTTATAGTTATACCTATTATAATTGGAGGGTTTGGAAACTGATTAGTTCCTTTAATATTAGGAGCACCTGATATGGCTTTTCCTCGAATAAATAATATAAGATTTTGAATGCTTCCTCCTTCATTAACACTTTTAATTTCTAGTAGTATAGTAGAAAACGGGGCTGGAACAGGATGAACTGTTTATCCTCCTCTATCTTCTGGAATTGCTCATGCTGGAGCTTCAGTAGATTTAGCAATTTTTTCTCTTCATTTAGCAGGAATTTCTTCTATTTTAGGAGCAGTAAATTTTATTACAACAGTAATTAATATACGGTCTCCAGGAATTACATTAGATCGAATACCATTATTTGTTTGATCGGTAGTTATTACAGCAGTATTATTATTATTATCATTACCAGTATTAGCAGGAGCTATTACTATATTATTAACTGATCGAAATTTAAATACATCTTTCTTTGATCCAGCAGGAGGAGGTGATCCAATTTTATATCAACACTTATTCTGATTTTTTGGTCATCCAGAAGTATATATTTTAATTTTACCTGGATTCGGAATAATTTCGCATATTATTACTCAAGAAAGTGGAAAGAAGGAAACATTTGGAAACTTAGGAATAATCTATGCTATACTAGCAATTGGCTTACTTGGATTTATTGTTTGAGCTCATCATATATTTACAGTTGGAATAGACGTTGATACTCGAGCTTACTTTACATCAGCAACTATAATTATTGCTGTGCCAACTGGAATTAAGATTTTTAGTTGATTAGCTACATTACACGGAACACAATTAACTTATAGCCCAGCTATATTGTGAGCATTTGGATTCGTTTTCTTATTTACAGTTGGTGGTCTAACAGGAGTTGTACTAGCTAATTCATCTATTGATATTGTTCTTCACGATACTTATTATGTTGTTGCTCATTTCCATTATGTATTATCAATAGGAGCAGTATTTGCTATTATAGCAGGATTTGTACATTGATATCCATTATTAACTGGATTAACAATAAATCCAACTTGATTAAAAATTCAATTTTCTATTATATTTGTAGGAGTAAATTTAACATTTTTTCCTCAACATTTTTTAGGTTTAGCCGGAATACCTCGACGATATTCAGACTTTCCAGATAGCTATTTAACATGAAATGTAGTTTCTTCTTTAGGTAGTACAATCTCATTATTCGCTATTTTATACTTTTTATTTATTATTTGAGAAAGTATAATCACTCAACGAACTCCAGCTTTCCCTATACAATTATCATCATCAATTGAATGATACCATACCCTTCCTCCTGCAGAACATACTTATGCAGAGCTTCCTCTATTAACTAATAACTTCTAATATGGCAGACTAGTGCAATGAATTTAAGCTTCATATATAAAGATTTTATCTTTTGTTAGAATTTAAATGGCAACATGAGCAAATTTAGGATTACAAGATAGTTCTTCTCCTTTAATAGAACAATTAAACTTTTTTCATGATCATACACTTCTTATTTTAACAATAATTACTATTTTAGTAGGATATATTATAGGAATACTAAGTTTTAATAAATTTACTAATCGATTTTTATTACATGGACAAACAATTGAAATTATTTGAACAGTATTACCTGCAATTATTTTAATATTTATTGCATTTCCTTCTTTACGACTATTATACTTAATAGACGAAATTAATACACCATCAATTACATTAAAGTCAATTGGTCATCAATGATACTGAAGTTATGAATATTCAGATTTTTTAAATCTAGAATTCGACTCATATATAGTACCAACTAATGAACTAGAAACAAACGGATTCCGATTATTAGATGTAGATAATCGAGTGGTTCTACCAATAAATAATCAAATTCGAATTTTAGTTACAGCTACTGATGTACTCCACTCATGAACAGTTCCTTCATTAGGAGTTAAGGTAGATGCTACTCCAGGACGATTAAACCAATTAAATTTTTTAATTAATCGACCAGGATTATTTTTTGGTCAATGTTCAGAAATTTGTGGAGCAAATCATAGTTTTATGCCTATTGTAATTGAAAGCATTCCTATAAATTACTTTATTAAATGAATTACTTCAATAACTAACTCATTAGATGACTGAAAGCAAGTAATGATCTCTTAAATCATATTATAGTAAATTAGCACTTACTTCTAATGATTATTATAACTAAAAAATTAGTTTTATATAAAACCTTAGTATGTCAAACTGAAAAAATTAGTTAAATCTAATATTTTTTAATCCCACAAATAGCCCCTATTAATTGGTTAATTTTATTTATTGTATTTTCAATTACATTAGTAGTTTTTAATATTTTAAACTACTTTTGTTTTTTTTATACTCCACTTAAAACATCTCA--ATCTTTAAATATTAAATTTAATAAATTAAATTGAAAATGATAACAAACTTGTTTTCTGTTTTTGACCCTTCAACAACAATTTTAAATTTATCATTAAATTGATTAAGAACATTCTTAGGATTATTCCTAATTCCAGTTTCTTATTGATTAATACCTAATCGATTCCAAGTAATTTGAAATAATATTTTATTAACACTTCATAAGGAATTCAAAACTTTACTAGGACCTTCAGGACATAATGGTAGAACATTAATGTTTATTTCATTATTCTCATTAATTATATTTAATAATTTTTTAGGTTTATTCCCTTATATTTTTACTAGTACTAGTCATTTAACTTTAACATTAGCTTTAGCTTTCCCTTTATGACTTAGTTTTATGTTATATGGATGAATTAATCATACTCAACATATATTTGCTCATTTAGTTCCTCAAGGAACTCCTCCTGTTTTAATGCCTTTTATGGTATGCATTGAAACAATTAGTAATGTTATTCGACCTGGAACTTTAGCTGTTCGATTAACAGCTAATATAATTGCTGGACATTTACTGTTAACTTTATTAGGTAATACAGGTCCTATAGCATCAAATTATTTAATTTTATCATTAATTTTAACTACTCAAATTGCTTTATTAGTATTAGAATCAGCCGTAGCAATTATTCAATCATATGTATTTGCTGTATTAAGAACTCTTTATTCAAGAGAAGTAAATTAATGTCAACACATGCAAATCACCCATTTCACTTAGTAGATTATAGCCCATGACCCTTAACTGGAGCAATTGGAGCAATAACTACTGTTTCAGGATTAGTACAATGATTTCATCAATATACTATAACATTATTTATTTTAGGTAATGTTATTACTATTTTAACTATGTATCAATGATGACGAGATATTTCTCGAGAAGGAACTTTTCAAGGACTTCATACTTTTCCAGTAACTATTGGATTACGATGAGGAATAATTTTATTTATTGTATCTGAAGTATTTTTTTTTATTTCTTTTTTCTGAGCATTTTTCCATAGTAGTTTATCTCCTACAATTGAATTAGGAATAACATGACCTCCAGTAGG---AATTGCCGCATTTAATCCCTTCCAAATTCCTCTTTTAAATACTGCTATTTTATTAGCTTCTGGAGTAACTGTCACTTGAGCTCATCAT-GCTCTAATAGAAGGTAATCATTCACAAGCCACACAAGGATTATTTTTTACAATTGTATTAGGAGTATATTTTACTATTTTACAAGCTTATGAATATATTGAAGCTCCTTTTACTATTGCAGATGCTGTTTATGGATCAACTTTTTATATAGCAACAGGATTCCACGGATTACATGTACTAATTGGAACAACTTTTTTATTAATTTGCTTTTTACGTCATATTAATTATCATTTTTCTAAAAATCATCATTTTGGTTTTGAAGCTGCAGCTTGATACTGACACTTTGTAGATGTTGTATGATTATTTTTATATATTACAATTTATTGATGAGGTAGATATTTATAAAGTATATATTTGTATATGTGACTTCCAATCACAAGGACTAAACAATTTTAGTATAAATAATATTAATACTATCAACAATAACATTAATTATTTTTATTATTACAATTGTAGTAATAATATTAGCCACTTTATTATCAAAAAAAACTTTATTAGATCGAGAAAAATGTTCTCCATTTGAATGTGGGTTTGATCCAATAAATTCCTCACGATTACCTTTTTCATTACGATTTTTTTTAATTGCTATTATTTTTTTAATTTTCGATGTAGAAATTGCTCTTTTATTACCTATAATTATAATTATTAAAACATCAAATTTAATAAATTGAACTATTACTAGATTATTTTTTATTTTCATTTTATTAATTGGCTTATACCATGAATGAAACCAAGGAGCTTTAGAATGAAATGAATAAATATGAAGCGATAAATTGCAATTAGTTTCGGCCTAATCTTAGGTGAAATTCACCCATATTTTAGGGTAATAGTTAACTATAACATTTAATTTGCATTTAAAAAGTATTGAATTTTTCAATTTACCTTATTAATTGAAACCAAAGAGAGGTATATCACTGTTAATGATAAAATTGAATTTTTATAATTCCAATTAAAGAAATATAAATGGAATTAAACCATTAAAGAGAAAAGTTAGCAGCTTTTTCTTGATCAACATATTTCATTTATATAGTTTAACAAAAACATTACATTTTCAATGTAAAAATAAAAATTTA-TTTTTTATAAATATTTAAAGATTAAAATAATCACCCTAACATCTTCAGTGTCATGCTCTAAATGTAAGCTATTTAAATTTAATTTACTAATACAACTAATATTAATAAAATAATAAATCACAATATATAACTTAATAAATAAATTTTTAAACTATTACTTTGAAATTCTTGAAGATATAAAGAATAATTTTTTAACTGAGAATATACTATTTGCCCTCCAAAAAATTCTCTTCAACCTTGATCGAAACTTTTATAAGAATATAATCCTAACTTTAATGGATAATTAATTACACCTAATGTAGAGATAACAGGTATAAATCATATAGACCCAACAAAACTAGTAAAGTTATAAAAATATAAAGCCTTATTAGTAAAAAATAATTTTACATCTCTGATTAAATATCCTATTAAGCCTCCAACAATACAAACAAATAAAGTCAATAACTTTATTTCTAAAGGTAAACAAATTATTGCAGGATTTAAAAACATTAATCATCTTAATATACTTCCACCAATTACTGCTATAACAGTTAAAAAACAAATTCTAAATAATATAGTTCAACCTGAATCATTTAAAGGATGTAATCTTCTACTATTAAAATCACCAGTTATTGAATAATAGACTAACCGAAATGAATAACATACAGTTAATCCTGTACTAAAAAAAAAAAGAAAAAACGAAAAAACATTTACATAAGATAACATAACTATTTCTAAAATAAGATCCTTAGAATAAAATCCAGCTAAAAAAGGTATACCACATAAAGCTAAATTAGCTACATTAAAACAACTACAAGTTAACGGTATTCTTATTCTTAAGCTTCCTATTATTCGAATATCTTGAGAATTTTTTATATTATGAATAATAGAACCTGCACATATAAATAATAATGCCTTAAATAAAGCATGAGTTAATAAATGAAAAAAAGCTAATTTATAAAATCCTATAGATAAAATACTTATTATTAAACCTAATTGTCTTAAAGTTGATAAAGCAATAATTTTCTTTAAATCAAATTCAAAATTTGCACCTAATCCTGCTATAAATATAGTTAATCCTGAAACTAATAATAAAAATTGAGCTATTCATCAATTTATTAAAACATCATTAAATCGAATTAATAAATAAACCCCTGCTGTTACTAAAGTTGAAGAGTGAACTAAAGCAGAAACAGGAGTAGGAGCAGCTATTGCTGCTGGTAATCAAGAAGAAAAAGGAATTTGGGCACTTTTAGTTATAGCAGCTAATATAACTAACCCTCCAATAATTATTATTTCAATATTATTTTTTATTATATCTAAATAAAAAATATAATTTCAACTTCCATAATTTAATATTCAAGCAATAGCTAATAATAAAGCCACATCCCCAATTCGATTGGATAAAGCAGTTAATATACCAGCATTATAAGACTTTACATTTTGAAAATAAATAACTAAACAATAAGAAACTAAACCTAAGCCATCTCATCCTAATAAAATTCTAATTAAATTTGGTCTAATAATTAACATTATTATAGATATTACAAATATTAATACTAATAAAATAAACCGATTAATATTATAATCTTCTTCTATATATTGATTTCTATAAAAAATTACTAAAGAAGAAATTAACAAAACAAAAGATATAAATATTAAGCTTATTCAATCAAATAAAAATGTTATAACAATAGATATAGATTGTAATCTTAAAATTTCTCATTCAATAAAATATACTAAATCTGTTAATAAAAACTTTAATCTAATTAAAAATAATCTTAATCTAATTGATATTAAAAAATAAAATCTAATTTTACAATAATTAACTAAATAATTCACGATCTAAAATGAATAATTTCATATCATTGACACCACAAATCAATA-TTTTTTTTAAACTATTTAAATAAATTCATAACATACAAAAATTACTTTTTAAAATTAATAAATTTAAAGGTAATCAATGTAATATTAATAATAAAAATTCTCGAGTAGTTCCTACAGAAAAAAAATAAACTCCAGAATAAATTTTTCCATGTTGACTATATGCAAATAAATATAAAGAATAAGCTGCTCTAAAAAAAGATAAAAAAGATAGTATAATCATAGTAATTCAAGACCAACTAACAATTCTATTCAATAAAGAAATTTCTCCTAATAAATTTAACGTTGGAGGAGCAGCTATATTACCAGAACATAATAAAAATCATCATAAACTTAATGTTGGTATAAAATTTAATAATCCCTTATTAATTAATAAACTTCGGCTTCCTATTCGTTCATAAGAAATATTAGCTAAACAAAATAAACCAGAAGAACATAAACCATGAGCAATTATTAAAGCATAAGACCCTGTTAACCCTCAATAAGTTATTGTTAATAATCCTCTTAAAACAATACCCATATGAGCTACAGAAGAATAAGCAATTAAAGCCTTTAAATCTGTTTGTCGTAAACATACTAAACTAATTAAAACCCCTCCAACTAAACTAATACTAATTCATCAATAATTATATTTTACACCAGAAATTTGTAGTAAGGAAAATATTCGTAATAAACCGTATCCTCCTAATTTTAATAAAATACCAGCTAAAATTATAGATCCAGAAACTGGGGCTTCAACATGAGCCTTAGGCAATCATAAATGAACCAAAAATATAGGTATTTTTACTAAAAAAGCAAAAACTAGAGAAAGATACAATAAA-TTAAAGTTAGAAAATCTATAATTTAATAATAAAGTAAAAGATAATGTATTTTTTGAATTTAAAATATAAAAAATACCAATTAATAGAGGTAAAGAAGCTAAAAGAGTATAAAATAATAAATAAACCCCTGCTTGCAATCGTTCAGGTTGATACCCTCAACCTAAAATTAAAAATAATGTAGGAATTAAACTAGCTTCAAAAAATAAATAAAATATAAAAACTCTTATTGATCTAAATGTTAATACTAATATAAAAAGTAAAAATAAAATTATAAAAACAAATAACTTTTCATAATTATTTGTTGAAAATACTTTTTCACTTGCTATCAATATTAGTCCACAAATTCAAAAACTTAATAAAATTAATCCGTAAGAAACTATATCTAACCCAAAATAATAAGAAATATAATTAAAATAATTTAAAGATCTTAAATTAATTATAAACATAAAAGTTAATAAAAAAATCAAATTTTGAACCGTTCAATAAAAATTTTTTAAAAAAGAAAGAGGAAATATAAATATTAATATAAAAATAAACTTTAACATTGTAAAATAGAAAAACTTTGAAAATAATCATTACCATGAGTACGAATTATAGAAACCAAAATTGATAAACCTAAAACCCCTTCACATACACAAAAAGTTAAAAAAAATATACTAAAATAAGTTTCATAATTTATAAAATTTAAATAAAAAAATAAAAAAATAAATAAACTTAATACTATATATTCAAGTCTTAATAAAGTTGATAATAAATGCTTTCGATTAGAAACAAATACTATACAACCAAATAAAAACATAATTATTGATAAATAAAATATTAAAAATATATTTGCCATTAATATAAGTTTAAATAGTTTAACAAAAACATCAGTCTTGTAAACTGGAAATAAGAATTTCTCTTTTTAAACTTCAAGAAAAAAGAAATCTCTTTTTCACTAACTCCCAAAGTTAATATTTTAAATAAACTATTTCTTGAAATTACAAAATTAATTATTATAATAATATGCTTAATTATAAGATTTATTTTTATACAAATAAAACATCCTTTATCAATAGGTTTAATACTATTAATTCAAACATTTTTAACATGTTTAATTACAGGAATTTATGTTAAATCTTTTTGATTTTCTTATGTATTATTTTTAATTTTTTTAGGAGGAATACTAATTTTATTTATTTATGTTACTTCATTATCATCAAATGAAATATTTACTATATCTTTTAAATTAACAATATTTAGATTAGTTTTATTTTCTCTTAGTATAGTAATTTTCTTTATTTTAGATAAAACTTTGATTGAACAATTTATTATTAATATAGAAATAGAAAAATTTTCAATAACAAATAATTTAATTAACGAAAATATTTTATCATTAAATAAAATATACAATTTTCCTACAAATTTAATTACATTACTACTAATTAATTATTTATTTCTTACTTTATTAGTAACAGTAAAAATTACAAAAAAATTTTATGGACCATTACGGCCAATAAATTAATGTTTAAACCTATTCGAAAAACCCACCCTTTAATTAGAATCGCTAATAATGCATTAGTAGATTTACCTGCACCATCTAATATTTCCGCCTGATGAAATTTTGGTTCTTTATTAGGATTATGCTTAATACTACAAATTTTAACTGGATTATTCCTAGCTATACACTATGCCGCAGATATTGAAACAGCTTTTAATAGAGTAAATCATATTTGTCGAGATGTAAATAATGGATGATTTTTACGAATTTGTCACGCTAACGGAGCTTCTTTTTTTTTTGCTTGTTTATTTATTCATGTAGGACGAGGAGTATATTATGAATCTTACTTATATCATATAACTTGAAATACTGGAGTTATTATTTTATTTTTAACAATAGCAACAGGATTTTTAGGATATGTATTACCATGAGGACAAATATCATTTTGAGGAGCAACAGTTATTACTAATTTATTATCAGCAGTACCTTACCTAGGAATGGATCTAGTTCAATGAATTTGAGGGGGATTTGCAGTTGATAACGCTACTTTAACTCGATTTTTTACATTTCATTTTATTTTTCCATTTATTATTTTAGCTTTAATAATGATTCATTTATTATTTTTACACCAAACAGGATCTAATAATCCTCTTGGATTAAATAGAAACGTAGATAAAATTCCATTTCATCCTTATTTTATTTATAAGGATATTTTTGGATTTATTGTATTTTTATGAATTTTAGTAACATTTATTTGAAAATTTAATTACTTACTAATAGATCCAGAAAACTTTATTCCTGCTAATCCTTTAGTTACTCCAGTACATATTCAACCAGAATGATACTTTTTATTTGCTTACGCTATTTTACGATCAATTCCTAATAAGCTAGGAGGAGTAATTGCTTTAGTATTATCAATTGCTATTTTATTAATTTTACCTTTCACACACTCTAGCAAGTTTCGAGGATTACAATTTTACCCATTAAATCAAATTTTATTCTGAAATATAGTAATTGTAGCTTCGTTATTAACTTGAATTGGAGCTCGACCAGTAGAAGACCCATATATTTTAACAGGTCAAATTTTAACTGTATTATATTTCTCTTACTTTATTATTAATCCTTTATTAGCAAAGTTTTGAGATAAGCTATTAAATTAATTAATAAGCTTTTATAGCATATGTCTTGAAAACATAAGAAAGAAGTAAAGTCTTCTATTAA-TTTATACTAAATTTTATTCATTAAAATAATAAAGAAATAAAAAAAATCTTTAATCCTACAAAGAAAAATAAATAATTTAAAGATAAAGGTAAAAAACTTTTTCAAGCTAAATACATTAGTTTATCATATCGAAATCGAGGTAAAGTCCCTCGAACTCAAATAAAAATAAAAGAAATAAAAGATAATTTTAAAAAAAATATAAATCTATAAATATCACTACCTAAAAAAATAACTACAAATAATATACTTATAAATAAAATACTAGAATATTCAGCTAAAAAAATTAAAGCAAATCCCCCACTTCTGTATTCAACATTAAATCCAGAAACTAATTCTGATTCCCCTTCAGCAAAATCAAAAGGAGTACGATTAGTTTCAGCTAAACAAGAAGCTAGCCAGACTAAACCTAATGGAAAACAAAAAAAAATAAATCAAACATAATCTTGATAAAAATAAAAACTTAAAAAATTATAATTACCTACTAAAAAAATAAAACTTAATAAAATTAATGCTAAACTAACTTCATAAGAAATAGTTTGAGCTACAGCCCGTAACCCCCCCAATAAAGCATAATTAGAATTAGAAGATCAACCTGCAATCATTACAGTATAAACTCCTAATCTAGTACAACATAAAAAAAACAAAACACCTAAATTAAAAGAATATAACTTAATTAAATAAGGAATACATATTCAAATTAATAAAGATAAAAATAAAGAAAAAACAGGAGAAAAATAATAAGAAATATAATTAGATAATAATGGATATGTTTGTTCCTTAGTAAACAATTTTACAGCATCACTAAATGGTTGTAATAATCCATTAAATCCAACTTTATTTGGTCCTTTACGAATTTGAATGTAACCTAAAACCTTACGCTCTAATAAAGTCAAAAAAGCTACACCAACTATTACACAAATTACTAATAATAAACTTCCAATTAAAGGTATAATACCATCAAATATAAACAATACTATTTATAATTAAAAAT--TATATATATAAATTCTAAATTTATTGCACTAGTCTGCCAAAATAGTAAATTATTTTAATAATTTTCATTTAAATAAAATTATATTTTTTATATTAGGTCCTTTCGTACTACAATATAATAATTTATTAAAGATAGAAACCAACCTGGCTTACGCCGGTTTGAACTCAGATCATGTAAGAATTCAAAGGTCGAACAGACCTAAACTTTAAACTTCTACACCTAAAAATAACTCTTAATCCAACATCGAGGTCGCAATCTTTTTTATCGATATGAACTCTCTAAAAAAATTACGCTGTTATCCCTAAGGTAACTTAAATTTTTAATCCATAAAACAGGATCTTTTATTCATAAATCAATGTAAATAAATAATAAAAGTTTATTTAATTTTAATACCACCCCAGTAAAATTTTATTTAAAATATAAATTTTAAAATTCTTTATAATTTATAATTTATAAAAATAAAGATCTATAGGGTCTTCTCGTCTTTTAATTAAATTTTAGCTTTTTAACTAAAAAATAAAGTTCTATATAAATTTTAAAAAAACAGTATATATCTCATTCAACCATTCATACCAGCCTTCAATTAAAAGACTATTGATTATGCTACCTTCGCACGGTCAAAATACCGCGGCCCTTTAAAACTCAGTGGGCAGGCTAGACTTTAAATAAAATACAAAAAGACATGTTTTTGTTAAACAGGTGAATATATTTAATTTGCCGAATTCTTCATTAAAACCTATCAAATTAATTACTTTATATAAATTTATATACTAATTTTATCATAATTACTAAATTTTTATTATTAAAATTTAAATTTTAATAAATAATTTAATTTAAATTAAATAATTTTTTATAAAAAATAAATTATAACAAATTTATTAATAATAGCTATTTTTAAGCTTATATTTATTTAAAAATTATAAAAAATATAAAATTTTATTTTAAAGCTCATCCCTTAAAATATTACTTTATTTAATTATTAAATTAAAAAATTAACTTAATAAAATAAATAAGCTAAATTAAATTCATTTCTTAAAAAACTAGATATATTTTAAAACGATTAACATTTCATTTCTAATTACATATTTAAAATAGTTATTCCACAATAACTTTTATATATAATTAAATCTTTAAAATTCGAGAAAAATTATTATAATAATTTATTATTTAATAAACCCTGATACACAAGGTACAATAAATTAAATTTTCTTAAAAATTAAAAATTTTTCAAATTATTTCAATATTCTTTTAAAATACTAATACACTATAATTAAAATTATTATTTCATTATAAATTACTAAAACTATAAAAAATAAAATTATTTTTATTAATAATTATAA-ATAA---AAAAAAATAATTAATAAATAATTATTATCAATTTAAATTGATTTGCACAAATTTCTTTTCAATGTAAATGAAATACTTTACTAATTAAGCTTTAAATTGTCATTCTAGATACACTTTCCAGTACATCTACTATGTTACGACTTATCTCATTTTAAAAATGAGAGCGACGGGCGATGTGTGCATGTTTTAGAGCTATAATCATATAAATAATCTATTTTATATTACTATTAAATCCACCTTCAAATTTTTATTTCAAAAAATTATCCGTATAAATATATTTATTGTAATCCATTTCTACTTAACCATAAACTGCACCTTGACCTGACATATTATTTAATGAAATATCAAGAAAATTATTAATCTTATAATATATTCTGATGACGGCGATATACAAATTGAAAACAAAATTAAGTGAGGTCCAACGTGGATTATCAATTACAGAACAGATTCCTCTANNNNNNNNNNNNNNNNNNNNNNNNNNNNNNNNNNNNNNNNNNNNNNNNNNNNNNNNNNNNNNNNNNNNNNNNNNNNNNNNNNNNNNNNNNNNNNNNNNNNNNNNNNNNNNNNNNNNNNNNNNNNNNNNNNNNNNNNNNNNNNNNNNNNNNNNNNNNNNNNNNNNNNNNNNNNNNNNNNNNNNNNNNNNNNNNNNNNNNNNNNNNNNNNNNNNNNNNNNNNNNNNNNNNNNNNNNNNNNNNNNNNNNNNNNNNNNNNNNNNNNNNNNNNNNNNNNNNNNNNNNNNNNNNNNNNNNNNNNNNNNNNNNNNNNNNNNNNNNNNNNNNNNNNNNNNNNNNNNNNNNNNNNNNNNNNNNNNNNNNNNNNNNNNNNNNNNNNNNNNNNNNNNNNNNNNNNNNNNNNNNNNNNNNNNNNNNNNNNNNNNNNNNNNNNNNNNNNNNNNNNNNNNNNNNNNNNNNNNNNNNNNNNNNNNNNNNNNNNNNNNNNNNNNNNNNNNNNNNNNNNNNNNNNNNNNNNNNNNNNNNNNNNNNNNNNNNNNNNNNNNNNNNNNNNNNNNNNNNNNNNNNNNNNNNNNNNNNNNNNNNNNNNNNNNNNNNNNNNNNNNNNNNNNNNNNNNNNNNNNNNNNNNNNNNNNNNNNNNNNNNNNNNNNNNNNNNNNNNNNNNNNNNNNNNNNNNNNNNNNNNNNNNNNNNNNNNNNNNNNNNNNNNNNNNNNNNNNNNNNNNNNNNNNNNNNNNNNNNNNNNNNNNNNNNNNNNNNNNNNNNNNNNNNNNNNNNNNNNNNNNNNNNNNNNNNNNNNNNNNNNNNNNNNNNNNNNNNNNNNNNNNNNNNNNNNNNNNNNNNNNNNNNNNNNNNNNNNNNNNNNNNNNNNNNNNNNNNNNNNNNNNNNNNNNNNNNNNNNNNNNNNNNNNNNNNNNNNNNNNNNNNNNNNNNNNNNNNNNNNNNNNNNNNNNNNNNNNNNNNNNNNNNNNNNNNNNNN
>12MINE101 [organism=Anopheles arabiensis]
NNNNNNNNNNNTGATAAAAAGGATTACCTTGATAGGGTAAATCATGAAATTTAACGTTTCATTCATTATATTTAACAGAATTAAACTGTTTCTAAAAGAATCAAAATCTTTTGTGCATCATACACCAAAATATAAAAAGATAAGCTAATTAAGCTATTGGGTTCATACCCCACTTATAAAGGTTATAATCCTTTTCTTTTTAATCAAAAAAATTTCTAATAATATTTTTTTAATTATATTAATTTTTGGAACTTTAGTGACAATTTCCTCAAATTCTTGATTGGGAGCTTGAATAGGTTTAGAAATTAATTTATTATCATTTATCCCCCTAATAAATGATAATAAAAAAAATTTATTAACCTCAGAAAGATCACTAAAATATTTTTTAACTCAAGCATTTGCTTCTTCAATTTTATTATTTGCAATTATTATATTAATATTTTTATATAACAATAATTTATCTTTATATAATTCATTTAATGAAATTTTAATTTTATCTACACTATTACTAAAAAGAGGTGCAGCCCCTTTTCATTTTTGATTTCCAGAAGTTATAGAAGGATTATCTTGAGTTAATGGATTAATTTTAATAACATGACAAAAAATTGCTCCATTAATATTAATTTCTTATAATTTTATTTACAATTTTTTTATAATTTCTATTATTTTATCTATATTAATTGGATCTTTAGGAGGATTGAATCAAACTTCAATTCGAAAATTAATAGCTTTTTCATCAATTAATCATTTAGGATGAATATTGTTAGCAATAATAAATAATGAAATATTATGAATAACATATTTTTTAATATACTCATTACTATCTTTTTCAATTGTTTTAATATTCAATAATTTTAAATTATTTTATTTTAATCAAATTTTTAATTTATCAATAATAAATCCTATTATTAAATTATTAATTTTTTTAAATTTGTTATCATTAGGAGGATTACCCCCATTTTTAGGATTTTTACCAAAATGACTTGTTATTCAAAATTTAACAGCAATAAACCAATTATTTATTTTAACAATTAGAGTATGTTTAACTTTAATTACATTATATTTTTATCTTCGATTATCTTATAGAATTTTTATATTAAATTATCAAAAAAACTCATGAATATTAAAAAATAATTTTAATAATAAAATATCATCTATTAGACTAATTTTTAATTTTATTTCAATTGGGGGATTAGTAATAATTTCAATAATTTATATTATTATATAAGAATTTAAGTTAATTAAACTAATAGCCTTCAAAGCTGAAAATATTTGTATTAATCTTTTAATTCTTAAGCTTTAATAAATTAAATTATTCCTTTAGAATTGCAGTCTAATATCATTATTGACTATAAAGCCTGATTAAAGAGAAAAATTCCCATAAATAAATTTACAATTTATCGCCTAAACTTCAGCCATTTAATCGCGACAATGATTATTTTCAACAAATCATAAGGATATTGGAACTTTATATTTTATTTTCGGAGCTTGAGCTGGAATAGTAGGGACATCTTTAAGAATCCTAATTCGAGCTGAATTAGGGCACCCTGGAGCATTTATTGGAGACGATCAAATTTATAATGTAATCGTTACTGCTCATGCTTTTATTATAATTTTCTTTATAGTTATACCTATTATAATTGGAGGGTTTGGAAACTGATTAGTTCCTTTAATATTAGGAGCACCTGATATAGCTTTTCCTCGAATAAATAATATAAGATTTTGAATGCTTCCCCCTTCATTAACACTTTTAATTTCTAGTAGTATAGTAGAAAACGGGGCTGGAACAGGATGAACTGTTTATCCTCCTCTATCTTCTGGAATTGCTCATGCTGGAGCTTCAGTAGATTTAGCAATTTTTTCTCTTCATTTAGCTGGAATTTCTTCTATTTTAGGAGCAGTAAATTTTATTACAACAGTAATTAATATACGGTCTCCAGGAATTACATTAGATCGAATACCATTATTTGTTTGATCGGTAGTTATTACAGCAGTATTATTATTATTATCATTACCAGTATTAGCAGGAGCTATTACTATATTATTAACTGATCGAAATTTAAATACATCTTTCTTTGATCCAGCAGGAGGAGGTGATCCAATTTTATATCAACACTTATTCTGATTTTTTGGTCATCCAGAAGTATATATTTTAATTTTACCTGGATTCGGAATAATTTCGCATATTATTACTCAAGAAAGTGGAAAAAAGGAAACATTTGGAAACTTAGGAATAATCTATGCTATACTAGCAATTGGTTTACTTGGATTTATTGTTTGAGCTCATCATATATTTACAGTTGGAATAGACGTTGATACTCGAGCTTACTTTACATCAGCAACTATAATTATTGCTGTGCCAACTGGAATTAAGATTTTTAGTTGATTAGCTACATTACACGGAACACAGTTAACTTATAGCCCAGCTATATTATGAGCATTTGGATTCGTTTTCTTATTTACAGTTGGTGGTCTAACAGGAGTTGTACTAGCTAATTCATCTATTGATATTGTTCTTCACGATACTTATTATGTTGTTGCTCATTTCCATTATGTATTATCAATAGGAGCAGTATTTGCTATTATAGCAGGATTTGTACATTGATATCCATTATTAACTGGATTAACAATAAATCCAACTTGATTAAAAATTCAATTTTCTATTATATTTGTAGGAGTAAATTTAACATTTTTTCCTCAACATTTTTTAGGTTTAGCCGGGATACCTCGACGATATTCAGACTTTCCAGATAGCTATTTAACATGAAATGTAGTTTCTTCCTTAGGTAGTACAATCTCATTATTCGCTATTTTATACTTTTTATTTATTATTTGAGAAAGTATAATCACTCAACGAACTCCAGCTTTCCCTATACAATTATCATCATCAATTGAATGATATCATACCCTTCCTCCTGCAGAACATACTTATGCAGAGCTTCCTCTATTAACTAATAACTTCTAATATGGCAGATTAGTGCAATGAATTTAAGCTTCATATATAAAGATTTTATCTTTTGTTAGAATTTAAATGGCAACATGAGCAAATTTAGGGTTACAAGATAGTTCTTCTCCTTTAATAGAACAATTAAACTTTTTTCATGATCATACACTTCTTATTTTAACAATAATTACTATTTTAGTAGGATATATTATAGGAATACTAAGTTTTAATAAATTTACTAATCGATTTTTATTACATGGACAAACAATTGAAATTATTTGAACAGTATTACCTGCAATTATTTTAATATTTATTGCATTTCCTTCTTTACGACTATTATACTTAATAGACGAAATTAATACACCATCAATTACATTAAAGTCAATTGGTCATCAATGATACTGAAGTTATGAATATTCAGATTTTTTAAATCTAGAATTCGACTCATATATAGTACCAACTAATGAACTAGAAACAAACGGATTCCGATTATTAGATGTAGATAACCGAGTAGTTCTACCAATAAATAATCAAATTCGAATTTTAGTTACAGCTACTGATGTACTCCACTCATGAACAGTTCCTTCATTAGGAGTTAAGGTAGATGCTACTCCAGGACGATTAAACCAATTAAATTTTTTAATTAATCGACCAGGATTATTTTTTGGTCAATGTTCAGAAATTTGTGGAGCAAATCATAGTTTTATGCCTATTGTAATTGAAAGCATTCCTATAAATTACTTTATTAAATGAATTACTTCAATAACTAACTCATTAGATGACTGAAAGCAAGTAATGATCTCTTAAATCATATTATAGTAAATTAGCACTTACTTCTAATGATTATTATAACTAAAAAATTAGTTTTATATAAAACCTTAGTATGTCAAACTGAAAAAATTAGTTAAATCTAATATTTTTTAATTCCACAAATAGCCCCTATTAATTGGTTAATTTTATTTATTGTATTTTCAATTACATTAGTAGTTTTTAATATTTTAAACTACTTTTGTTTTTTTTATACTCCACTTAAAACATCTCA--ATCTTTAAATATTAAATTTAATAAATTAAATTGAAAATGATAACAAACTTGTTTTCTGTTTTTGACCCTTCAACAACAATTTTAAATTTATCATTAAATTGATTAAGAACATTCTTAGGATTATTCCTGATTCCAGTTTCTTATTGATTAATACCTAATCGATTCCAAGTAATTTGAAATAATATTTTATTAACACTTCATAAGGAATTCAAAACTTTACTAGGACCTTCAGGACATAATGGTAGAACATTAATGTTTATTTCATTATTCTCATTAATTATATTTAATAATTTTTTAGGTTTATTCCCTTATATTTTTACTAGTACTAGTCATTTAACTTTAACATTAGCTTTAGCTTTCCCTTTATGACTTAGTTTTATATTATATGGATGAATTAATCATACTCAACATATATTTGCTCATTTAGTTCCTCAAGGAACTCCTCCTGTTTTAATGCCTTTTATGGTATGCATTGAAACAATTAGTAATGTTATTCGACCTGGAACTTTAGCTGTTCGATTAACAGCTAATATAATTGCTGGACATTTACTGTTAACTTTATTAGGTAATACAGGTCCTATAGCATCAAATTATTTAATTTTATCATTAATTTTAACTACTCAAATTGCTTTATTAGTATTAGAATCAGCCGTAGCAATTATTCAATCATATGTATTTGCTGTATTAAGAACTCTTTATTCAAGAGAAGTAAATTAATGTCAACACATGCAAATCACCCATTTCACTTAGTAGATTATAGCCCATGACCTTTAACTGGAGCAATTGGAGCAATAACTACTGTTTCAGGATTAGTACAATGATTTCATCAATATACTATAACATTATTTATTTTAGGTAATGTTATTACTATTTTAACTATGTATCAATGATGACGAGATATTTCTCGAGAAGGAACTTTTCAAGGACTTCATACTTTTCCAGTAACTATTGGATTACGATGAGGAATAATTTTATTTATTGTATCTGAAGTATTTTTTTTTATTTCTTTTTTCTGAGCATTTTTCCATAGTAGTTTATCTCCTACAATTGAATTAGGAATAACATGACCTCCTGTAGG---AATTGCCGCATTTAATCCCTTCCAAATTCCTCTTTTAAATACTGCTATTTTATTAGCTTCTGGAGTAACTGTTACTTGAGCTCATCAT-GCTCTAATAGAAGGTAATCATTCACAAGCCACACAAGGATTATTTTTTACAATTGTATTAGGAGTATATTTTACTATTTTACAAGCTTATGAATATATTGAAGCTCCTTTTACTATTGCAGATGCTGTTTATGGATCAACTTTTTATATAGCAACAGGATTCCACGGATTACATGTACTAATTGGAACAACTTTTTTATTAATTTGCTTTTTACGTCATATTAATTATCATTTTTCTAAAAATCATCATTTTGGTTTTGAAGCTGCAGCTTGATACTGACACTTTGTAGATGTTGTATGATTATTTTTATATATTACAATTTATTGATGAGGTAGATATTTATAAAGTATATATTTGTATATGTGACTTCCAATCACAAGGACTAAACAATTTTAGTATAAATAATATTAATACTATCAACAATAACATTAATTATTTTTATTATTACAATTGTAGTAATAATATTAGCCACTTTATTATCAAAAAAAACTTTATTAGATCGAGAAAAATGTTCTCCATTTGAATGTGGGTTTGATCCAATAAATTCCTCACGATTACCTTTTTCATTACGATTTTTTTTAATTGCTATTATTTTTTTAATTTTCGATGTAGAAATTGCTCTTTTATTACCTATAATTATAATTATTAAAACATCAAATTTAATAAATTGAACTATTACTAGATTATTTTTTATTTTCATTTTATTAATTGGCTTATACCATGAATGAAACCAAGGAGCTTTAGAATGAAATGAATAAATATGAAGCGATAAATTGCAATTAGTTTCGGCCTAATCTTAGGTGAAATTCACCCATATTTTAGGGTAATAGTTAACTATAACATTTAATTTGCATTTAAAAAGTATTGAATTTTTCAATTTACCTTATTAATTGAAACCAAAGAGAGGTATATCACTGTTAATGATAAAATTGAATTTTTATAATTCCAATTAAAGAAATATAAATGGAATTAAACCATTAAAGAGAAAAGTTAGCAGCTTTTTCTTGATCAACATATTTCATTTATATAGTTTAACAAAAACATTACATTTTCAATGTAAAAATAAAAATTTA-TTTTTTATAAATATTTAAAGATTAAAATAATCACCCTAACATCTTCAGTGTCATGCTCTAAATGTAAGCTATTTAAATTTAATTTACTAATACAACTAATATTAATAAAATAATAAATCACAATATATAACTTAATAAATAAATTTTTAAACTATTACTTTGAAATTCTTGAAGATATAAAGAATAATTTTTTAACTGAGAATATACTATTTGCCCTCCAAAAAATTCTCTTCAACCTTGATCAAAACTTTTATAAGAATATAATCCTAACTTTAATGGATAATTAATTACGCCTAATGTAGAAATAACAGGTATAAATCATATAGACCCAACAAAATTAGTAAAATTATAAAAGTATAAAGCCTTATTAGTAAAAAATAATTTTACATCTCTAATTAAATATCCTATTAAGCCTCCAACAATACAAACAAATAAAGTCAATAACTTTATTTCTAAAGGTAAACAAATTATTGCAGGATTTAAAAACATTAATCATCTTAATATACTTCCACCAATTACTGCTATAACAGTTAAAAAACAAATTCTAAATAATATAGTTCAACCTGAATCATTTAAAGGATGTAATCTTCTACTATTAAAATCACCAGTTATTGAATAATAAACTAACCGAAATGAATAACATACAGTTAATCCTGTACTAAAAAAAAAAAGAAAAAACGAAAAAACATTTACATAAGATAACATAACTATTTCTAAAATAAGATCCTTAGAATAAAATCCAGCTAAAAAAGGTATACCACATAAAGCTAAATTAGCTACATTAAAACAACTACAAGTTAACGGTATTCTTATTCTTAAGCTTCCTATTATTCGAATATCTTGAGAATTTTTTATATTATGAATAATAGAACCTGCACATATAAATAATAATGCCTTAAATAAAGCATGAGTTAATAAATGAAAAAAAGCTAATTTATAAAATCCTATAGATAAAATACTTATTATTAAACCTAATTGTCTTAAAGTTGATAAAGCAATAATTTTCTTTAAATCAAATTCAAAATTTGCACCTAATCCTGCTATAAATATAGTTAATCCTGAAACTAATAATAAAAATTGAGCTATTCATCAATTTATTAAAACATCATTAAATCGAATTAATAAATAAACCCCCGCTGTTACTAAAGTTGAAGAGTGAACTAAAGCAGAGACAGGAGTAGGAGCAGCTATTGCTGCTGGTAATCAAGAAGAAAAAGGAATTTGAGCACTTTTAGTTATAGCAGCTAATATAACTAACCCTCCAATAATTATTATTTCAATATTATTTTTTATTATATCTAAATAAAAAATATAATTTCAACTTCCATAATTTAATATTCAAGCAATAGCTAATAATAAAGCCACATCCCCAATTCGATTGGATAAAGCAGTTAATATACCGGCATTATAAGACTTTACATTTTGAAAATAAATAACTAAACAATAAGAAACTAAACCTAAGCCATCTCATCCTAATAAAATTCTAATTAAATTTGGTCTAATAATTAACATTATTATAGATATTACAAATATTAATACTAATAAAATAAACCGATTAATATTATAATCTTCTTCTATATATTGATTTCTATAAAAAATTACTAAAGAAGAAATTAACAAAACAAAAGATATAAACATTAAGCTTATTCAATCAAATAAAAATGTTATAACAATAGATATAGATTGTAATCTTAAAATTTCTCATTCAATAAAATATACTAAATCTGTTAATAAAAACTTTAATCTAATTAAAAATAATCTTAATCTAATTGATATTAAAAAATAAAATCTAATTTTACAATAATTAATTAAATAATTCACGATCTAAAATGAATAATTTCATATCATTGACACCACAAATCAATA-TTTTTTTTAAACTATTTAAATAAATTCATAACATACAAAAATTACTTTTTAAAATTAATAAATTTAAAGGTAATCAATGTAATATTAATAATAAAAATTCTCGAGTAGTTCCTACAGAAAAAAAATAAACTCCAGAATAAATTTTTCCATGTTGACTATATGCAAATAAATATAAAGAATAAGCTGCTCTAAAAAAAGATAAAAAAGATAGTATAATCATAGTAATTCAAGACCAACTAACAATTCTATTCAATAAAGAAATTTCTCCTAATAAATTTAACGTTGGAGGAGCAGCTATATTACCAGAACATAATAAAAATCATCATAAACTTAATGTTGGTATAAAATTTAATAATCCCTTATTAATTAATAAACTTCGGCTTCCTATTCGTTCATAAGAAATATTAGCTAAACAAAATAAACCAGAAGAACATAAACCATGAGCAATTATTAAAGCATAAGACCCTGTTAACCCTCAATAAGTTATTGTTAATAATCCTCTTAAAACAATACCCATATGAGCTACAGAAGAATAAGCAATTAAAGCCTTTAAATCTGTTTGTCGTAAACATACTAAACTAATTAAAACCCCTCCAACTAAACTAATACTAATTCATCAATAATTATATTTTACACCAGAAATTTGTAGTAAGGAAAATATTCGTAATAAACCGTATCCTCCTAATTTTAATAAAATACCAGCTAAAATTATAGATCCAGAAACTGGGGCTTCAACATGAGCCTTAGGTAATCATAAATGAACCAAAAATATAGGTATTTTTACTAAAAAAGCAAAAACTAGAGAAAGATACAATAAA-TTAAAGTTAGAAAATCTGTAATTTAATAATAAAGTAAAAGATAATGTATTTTTTGAATTTAAAATATAAAAAATACCAATTAATAAAGGTAAAGAAGCTAAAAGAGTATAAAATAATAAATAAACCCCTGCTTGCAATCGTTCAGGTTGATACCCTCAACCTAAAATTAAAAATAATGTAGGAATTAAACTAGCTTCAAAAAATAAATAAAATATAAAAACTCTTATTGATCTAAATGTTAATACTAACATAAAAAGTAAAAATAAAATTATAAAAACAAATAACTTTTCATAATTATTTGTTGAAAATACTTTTTCACTTGCTATCAATATTAGCCCACAAATTCAAAAACTTAATAAAATTAATCCGTAAGAAACCATATCTAACCCAAAATAATAAGAAATATAATTAAAATAATTTAAAGATCTTAAATTAATTATAAACATAAAAGTTAATAAAAAAATCAAATTTTGAACCGTTCAATAAAAATTTTTTAAAAAAGAAAGAGGAAATATAAATATTAATATAAAAATAAACTTTAACATTGTAAAATAGAAAAACTTTGAAAATAATCATTACCATGAGTACGAATTATAGAAACCAAAATTGATAAACCTAAAACCCCTTCACATACACAAAAAGTTAAAAAAAATATACTAAAATAAGTTTCATAATTTATAAAATTTAAATAAAAAAATAAAAAAATAAATAAACTTAATACTATATATTCAAGTCTTAATAAAGTTGATAATAAATGCTTTCGATTAGAAACAAATACTATACAACCAAATAAAAACATAATTATTGATAAATAAAATATTAAAAATATATTTGCCATTAATATAAGTTTAAATAGTTTAACAAAAACATCAGTCTTGTAAACTGGAAATAAGAATTTCTCTTTTTAAACTTCAAGAAAAAAGAAATCTCTTTTTCACTAACTCCCAAAGTTAATATTTTAAATAAACTATTTCTTGAAATTACAAAATTAATTATTATAATAATATGCTTAATTATAAGATTTATTTTTATACAAATAAAACATCCTTTATCAATAGGTTTAATACTATTAATTCAAACATTTTTAACATGTTTAATTACAGGAATTTATGTTAAATCTTTTTGATTTTCTTATGTATTATTTTTAATTTTTTTAGGAGGAATACTAATTTTATTTATTTATGTTACTTCATTATCATCAAATGAAATATTTACTATATCTTTTAAATTAACAATATTTAGATTAGTTTTATTTTCTCTTAGTATGGTAATTTTCTTTATTTTAGATAAAACTTTGATTGAACAATTTATTATTAATATAGAAATAGAAAAATTTTCAATAACAAATAATTTAATTAACGAAAATATTTTATCATTAAATAAAATATACAATTTTCCTACAAATTTAATTACATTACTACTAATTAATTATTTATTTCTTACTTTATTAGTAACAGTAAAAATTACAAAAAAATTTTATGGACCATTACGGCCAATAAATTAATGTTTAAACCTATTCGAAAAACCCACCCTTTAATTAGAATCGCTAATAATGCATTAGTAGATTTACCTGCACCATCTAATATTTCCGCTTGATGAAATTTTGGTTCTTTATTAGGATTATGCTTAATACTACAAATTTTAACTGGATTATTCCTAGCTATACACTATGCTGCAGATATTGAAACAGCTTTTAATAGAGTAAATCATATTTGTCGAGATGTAAATAATGGATGATTTTTACGAATTTGTCACGCTAACGGAGCTTCTTTTTTTTTTGCTTGTTTATTTATTCATGTAGGACGAGGAGTATATTATGAATCTTACTTATATCATATAACTTGAAATACTGGAGTTATTATTTTATTTTTAACAATAGCAACAGGATTTTTAGGATATGTATTACCATGAGGACAAATATCATTTTGAGGAGCAACAGTTATTACTAATTTATTATCAGCAGTACCTTACCTAGGAATGGATCTAGTCCAATGAATTTGAGGGGGATTTGCAGTTGATAACGCCACTTTAACTCGATTTTTTACATTTCATTTTATTTTTCCATTTATTATTTTAGCTTTAATAATGATTCATTTATTATTTTTACACCAAACAGGATCTAATAATCCTCTTGGATTAAATAGAAACGTAGATAAAATTCCATTTCATCCTTATTTTATTTATAAGGATATTTTTGGATTTATTGTATTTTTATGAATTTTAGTAACATTTATTTGAAAATTTAATTACTTACTAATAGATCCAGAAAACTTTATTCCTGCTAATCCTTTAGTTACTCCAGTACATATTCAACCAGAATGATACTTTTTATTTGCTTACGCTATTTTACGATCAATTCCTAATAAGCTAGGAGGAGTAATTGCTTTAGTATTATCAATTGCTATTTTATTAATTTTACCTTTCACACACTCTAGCAAGTTTCGAGGATTACAATTTTACCCATTAAATCAAATTTTATTCTGAAATATAGTAATTGTAGCTTCGTTATTAACTTGAATTGGAGCTCGACCAGTAGAAGATCCATATATTTTAACAGGTCAAATTTTAACTGTATTATATTTCTCTTACTTTATTATTAATCCTTTATTAGCAAAGTTTTGAGATAAGCTATTAAATTAATTAATAAGCTTTTATAGCATATGTCTTGAAAACATAAGAAAGAAGTAAAGTCTTCTATTAA-TTTATACTAAATTTTATTCATTAAAATAATAAAGAAATAAAAAAAATCTTTAATCCTACAAAGAAAAATAAATAATTTAAAGATAAAGGTAAAAAACTTTTTCAAGCTAAATACATTAGTTTATCATAACGAAATCGAGGTAAAGTCCCTCGAACTCAAATAAAAATAAAAGAAATAAAAGACAATTTTAAAAAAAATATAAATCTATAAATATCACTACCTAAAAAAATAACTACAAATAATATACTTATAAATAAAATACTAGAATATTCAGCTAAAAAAATTAAAGCAAATCCCCCACTTCTGTATTCAACATTAAATCCAGAAACTAATTCTGATTCCCCTTCAGCAAAATCAAAAGGAGTACGATTAGTTTCCGCTAAACAAGAAGCTAACCAGACTAAACCTAATGGAAAACAAAAAAAGATAAATCAAACATAATCTTGATAAAAATAAAAACTTAAAAAATTATAATTACCTACTAAAAAAATAAAACTTAATAAAATTAATGCTAAACTAACTTCATAAGAAATAGTTTGAGCTACAGCCCGTAACCCCCCCAATAAAGCATAATTAGAATTAGAAGATCAACCTGCAATCATTACAGTATAAACTCCTAATCTAGTACAACATAAAAAAAACAAAACACCTAAATTAAAAGAATATAACTTAATTAAATAAGGAATACATATTCAAATTAATAAAGATAAAAATAAAGAAAAAACAGGAGAAAAATAATAAGAAATATAATTAGATAATAATGGATATGTTTGTTCCTTAGTAAACAATTTTACAGCATCACTAAATGGTTGTAATAATCCATTAAATCCAACTTTATTTGGTCCTTTACGAATTTGAATGTAACCTAAAACCTTACGCTCTAATAAAGTCAAAAAAGCTACACCAACTATTACACAAATTACTAATAATAAACTTCCAATTAAAGGTATAATACCATCAAATATAAACAATACTATTTATAATTAAAAAT--TATATATATAAATTCTAAATTTATTGCACTAGTCTGCCAAAATAGTAAATTATTTTAATAATTTTCATTTAAATAAAATTATATTTTTTATATTAGGTCCTTTCGTACTACAATATAATAATTTATTAAAGATAGAAACCAACCTGGCTTACGCCGGTTTGAACTCAGATCATGTAAGAATTCAAAGGTCGAACAGACCTAAACTTTAAACTTCTACACCTAAAAATAACTCTTAATCCAACATCGAGGTCGCAATCTTTTTTATCGATATGAACTCTCTAAAAAAATTACGCTGTTATCCCTAAGGTAACTTAAATTTTTAATCCATAAAACAGGATCTTTTATTCATAAATCAATGTAAATAAATAATAAAAGTTTATTTAATTTTAATACCACCCCAGTAAAATTTTATTTAAAATATAAATTTTAAAATTCTTTATAATTTATAATTTATAAAAATAAAGATCTATAGGGTCTTCTCGTCTTTTAATTAAATTTTAGCTTTTTAACTAAAAAATAAAGTTCTATATAAATTTTAAAAAAACAGTATATATCTCATTCAACCATTCATACCAGCCTTCAATTAAAAGACTATTGATTATGCTACCTTCGCACGGTCAAAATACCGCGGCCCTTTAAAACTCAGTGGGCAGGCTAGACTTTAAATAAAATACAAAAAGACATGTTTTTGTTAAACAGGTGAATATATTTAATTTGCCGAATTCTTCATTAAAACCTATCAAATTAATTACTTTATATAAATTTATATACTAATTTTATCATAATTACTAAATTTTTATTATTAAAATTTAAATTTTAATAAATAATTTAATTTAAATTAAATAATTTTTTATAAAAAATAAATTATAACAAATTTATTAATAATAGCTATTTTTAAGCTTATATTTATTTAAAAATTATAAAAAATATAAAATTTTATTTTAAAGCTCATCCCTTAAAATATTACTTTATTTAATTATTAAATTAAAAAATTAACTTAATAAAATAAATAAGCTAAATTAAATTCATTTCTTAAAAAACTAGATATATTTTAAAACGATTAACATTTCATTTCTAATTACATATTTAAAATAGTTATTCCACAATAACTTTTATATATAATTAAATCTTTAAAATTCGAGAAAAATTATTATAATAATTTATTATTTAATAAACCCTGATACACAAGGTACAATAAATTAAATTTTCTTAAAAATTAAAAATTTTTCAAATTATTTCAATATTCTTTTAAAATACTAATACACTATAATTAAAATTATTATTTCATTATAAATTACTAAAACTATAAAAAATAAAATTATTTTTATTAATAATTATAA-ATAA---AAAAAAATAATTAATAAATAATTATTATCAATTTAAATTGATTTGCACAAATTTCTTTTCAATGTAAATGAAATACTTTACTAATTAAGCTTTAAATTGTCATTCTAGATACACTTTCCAGTACATCTACTATGTTACGACTTATCTCATTTTAAAAATGAGAGCGACGGGCGATGTGTGCATGTTTTAGAGCTATAATCATATAAATAATCTATTTTATATTACTATTAAATCCACCTTCAAATTTTTATTTCAAAAAATTATCCGTATAAATATATTTATTGTAATCCATTTCTACTTAACCATAAACTGCACCTTGACCTGACATATTATTTAATGAAATATCAAGAAAATTATTAATCTTATAATATATTCTGATGACGGCGATATACAAATTGAAAACAAAATTAAGTGAGGTCCAACGTGGATTATCAATTACAGAACAGATTCCTCTANNNNNNNNNNNNNNNNNNNNNNNNNNNNNNNNNNNNNNNNNNNNNNNNNNNNNNNNNNNNNNNNNNNNNNNNNNNNNNNNNNNNNNNNNNNNNNNNNNNNNNNNNNNNNNNNNNNNNNNNNNNNNNNNNNNNNNNNNNNNNNNNNNNNNNNNNNNNNNNNNNNNNNNNNNNNNNNNNNNNNNNNNNNNNNNNNNNNNNNNNNNNNNNNNNNNNNNNNNNNNNNNNNNNNNNNNNNNNNNNNNNNNNNNNNNNNNNNNNNNNNNNNNNNNNNNNNNNNNNNNNNNNNNNNNNNNNNNNNNNNNNNNNNNNNNNNNNNNNNNNNNNNNNNNNNNNNNNNNNNNNNNNNNNNNNNNNNNNNNNNNNNNNNNNNNNNNNNNNNNNNNNNNNNNNNNNNNNNNNNNNNNNNNNNNNNNNNNNNNNNNNNNNNNNNNNNNNNNNNNNNNNNNNNNNNNNNNNNNNNNNNNNNNNNNNNNNNNNNNNNNNNNNNNNNNNNNNNNNNNNNNNNNNNNNNNNNNNNNNNNNNNNNNNNNNNNNNNNNNNNNNNNNNNNNNNNNNNNNNNNNNNNNNNNNNNNNNNNNNNNNNNNNNNNNNNNNNNNNNNNNNNNNNNNNNNNNNNNNNNNNNNNNNNNNNNNNNNNNNNNNNNNNNNNNNNNNNNNNNNNNNNNNNNNNNNNNNNNNNNNNNNNNNNNNNNNNNNNNNNNNNNNNNNNNNNNNNNNNNNNNNNNNNNNNNNNNNNNNNNNNNNNNNNNNNNNNNNNNNNNNNNNNNNNNNNNNNNNNNNNNNNNNNNNNNNNNNNNNNNNNNNNNNNNNNNNNNNNNNNNNNNNNNNNNNNNNNNNNNNNNNNNNNNNNNNNNNNNNNNNNNNNNNNNNNNNNNNNNNNNNNNNNNNNNNNNNNNNNNNNNNNNNNNNNNNNNNNNNNNNNNNNNNNNNNNNNNNNNNNNNNNNNNNNNNNNNNNNNNNNNNNNNNNNNNNNNNN
>12MINE105 [organism=Anopheles arabiensis]
NNNNNNNNNNNTGATAAAAAGGATTACCTTGATAGGGTAAATCATGAAATTTAACGTTTCATTCATTATATTTAACAGAATTAAACTGTTTCTAAAAGAATCAAAATCTTTTGTGCATCATACACCAAAATATAAAAAGATAAGCTAATTAAGCTATTGGGTTCATACCCCACTTATAAAGGTTATAATCCTTTTCTTTTTAATCAAAAAAATTTCTAATAATATTTTTTTAATTATATTAATTTTTGGAACTTTAGTGACAATTTCCTCAAATTCTTGATTGGGAGCTTGAATAGGTTTAGAAATTAATTTATTATCATTTATCCCCCTAATAAATGATAATAAAAAAAATTTATTAACCTCAGAAAGATCACTAAAATATTTTTTAACTCAAGCATTTGCTTCTTCAATTTTATTATTTGCAATTATTATATTAATATTTTTATATAACAATAATTTATCTTTATATAATTCATTTAATGAAATTTTAATTTTATCTACACTATTACTAAAAAGAGGCGCAGCCCCTTTTCATTTTTGATTTCCAGAAGTTATAGAAGGATTATCTTGAGTTAATGGATTAATTTTAATAACATGACAAAAAATTGCTCCATTAATATTAATTTCTTATAATTTTATTTACAATTTTTTTATAATTTCTATTATTTTATCTATATTAATTGGATCTTTAGGAGGATTGAATCAAACTTCAATTCGAAAATTAATAGCTTTTTCATCAATTAATCATTTAGGATGAATATTGTTAGCAATAATAAATAATGAAATATTATGAATAACATATTTTTTAATATACTCATTACTATCTTTTTCAATTGTTTTAATATTCAATAATTTTAAATTATTTTATTTTAATCAAATTTTTAATCTATCAATAATAAATCCTATTGTTAAATTATTAATTTTTTTAAATTTGTTATCATTAGGAGGATTACCCCCATTTTTAGGATTTTTACCAAAATGACTTGTTATTCAAAATTTAACAGCAATAAACCAATTATTTATTTTAACAATTAGAGTATGTTTAACTTTAATTACATTATATTTTTATCTTCGATTATCTTATAGAATTTTTATATTAAATTATCAAAAAAACTCATGAATATTAAAAAATAATTTTAATAATAAAATATCATCTATTAGACTAATTTTTAATTTTATTTCAATTGGGGGATTAGTAATAATTTCAATAATTTATATTATTATATAAGAATTTAAGTTAATTAAACTAATAGCCTTCAAAGCTGAAAATATTTGTATTAATCTTTTAATTCTTAAGCTTTAATAAATTAAATTATTCCTTTAGAATTGCAGTCTAATATCATTATTGACTATAAAGCCTGATTAAAGAGAAAAATTCCCATAAATAAATTTACAATTTATCGCCTAAACTTCAGCCATTTAATCGCGACAATGATTATTTTCAACAAATCATAAGGATATTGGAACTTTATATTTTATTTTCGGAGCTTGAGCTGGAATAGTAGGGACATCTTTAAGAATCCTAATTCGAGCTGAACTAGGACACCCTGGAGCATTTATTGGAGACGATCAAATTTATAATGTAATCGTTACTGCTCATGCTTTTATTATAATTTTCTTTATAGTTATACCTATTATAATTGGAGGGTTTGGAAACTGATTAGTTCCTTTAATATTAGGAGCACCTGATATAGCTTTTCCTCGAATAAATAATATAAGATTTTGAATGCTTCCTCCTTCATTAACACTTTTAATTTCTAGTAGTATAGTAGAAAACGGGGCTGGAACAGGATGAACTGTTTATCCTCCTCTATCTTCTGGAATTGCTCATGCTGGAGCTTCAGTAGATTTAGCAATTTTTTCTCTTCATTTAGCAGGAATTTCTTCTATTTTAGGAGCAGTAAATTTTATTACAACAGTAATTAATATACGGTCTCCAGGAATTACATTAGATCGAATACCATTATTTGTCTGATCGGTAGTTATTACAGCAGTATTATTATTATTATCATTACCAGTATTAGCAGGAGCTATTACTATATTATTAACTGATCGAAATTTAAATACATCTTTCTTTGATCCAGCAGGAGGAGGTGATCCAATTTTATATCAACACTTATTCTGATTTTTTGGTCATCCAGAAGTATATATTTTAATTTTACCTGGATTCGGAATAATTTCGCATATTATTACTCAAGAAAGTGGAAAGAAGGAAACATTTGGAAACTTAGGAATAATCTATGCTATACTAGCAATTGGTTTACTTGGATTTATTGTTTGAGCTCATCATATATTTACAGTTGGAATAGACGTTGATACTCGAGCTTACTTTACATCAGCAACTATAATTATTGCTGTGCCAACTGGAATTAAGATTTTTAGTTGATTAGCTACATTACACGGAACACAATTAACTTATAGCCCAGCTATATTGTGAGCATTTGGATTCGTTTTCTTATTTACAGTTGGTGGTCTAACAGGAGTTGTACTAGCTAATTCATCTATTGATATTGTTCTTCACGATACTTATTATGTTGTTGCTCATTTCCATTATGTATTATCAATAGGAGCAGTATTTGCTATTATAGCAGGATTTGTACATTGATATCCATTATTAACTGGATTAACAATAAATCCAACTTGATTAAAAATTCAATTTTCTATTATATTTGTAGGAGTAAATTTAACATTTTTTCCTCAACATTTTTTAGGTTTAGCCGGAATACCTCGACGATATTCAGACTTTCCAGATAGCTATTTAACATGAAATGTAGTTTCTTCTTTAGGTAGTACAATCTCATTATTCGCTATTTTATACTTTTTATTTATTATTTGAGAAAGTATAATCACTCAACGAACTCCAGCTTTCCCTATACAATTATCATCATCAATTGAATGATACCATACCCTTCCTCCTGCAGAACATACTTATGCAGAGCTTCCTCTATTAACTAATAACTTCTAATATGGCAGATTAGTGCAATGAATTTAAGCTTCATATATAAAGATTTTATCTTTTGTTAGAATTTAAATGGCAACATGAGCAAATTTAGGATTACAAGATAGTTCTTCTCCTTTAATAGAACAATTAAACTTTTTTCATGATCATACACTTCTTATTTTAACAATAATTACTATTTTAGTAGGATATATTATAGGAATACTAAGTTTTAATAAATTTACTAATCGATTTTTATTACATGGACAAACAATTGAAATTATTTGAACAGTATTACCTGCAATTATTTTAATATTTATTGCATTTCCTTCTTTACGACTATTATACTTAATAGACGAAATTAATACACCATCAATTACATTAAAGTCAATTGGCCATCAATGATACTGAAGTTATGAATATTCAGATTTTTTAAATCTAGAATTCGACTCATATATAGTACCAACTAATGAACTAGAAACAAACGGATTCCGATTATTAGATGTAGATAACCGAGTAGTTCTACCAATAAATAATCAAATTCGAATTTTAGTTACAGCTACTGATGTACTCCACTCATGAACAGTTCCTTCATTAGGAGTTAAGGTAGATGCTACTCCAGGACGATTAAACCAATTAAATTTTTTAATTAATCGACCAGGATTATTTTTTGGTCAATGTTCAGAAATTTGTGGAGCAAATCATAGTTTTATACCTATTGTAATTGAAAGCATTCCTATAAATTACTTTATTAAATGAATTACTTCAATAACTAACTCATTAGATGACTGAAAGCAAGTAATGATCTCTTAAATCATATTATAGTAAATTAGCGCTTACTTCTAATGATTATTATAACTAAAAAATTAGTTTTATATAAAACCTTAGTATGTCAAACTGAAAAAATTAGTTAAATCTAATATTTTTTAATTCCACAAATAGCCCCTATTAATTGGTTAATTTTATTTATTGTATTTTCAATTACATTAGTAGTTTTTAATATTTTAAACTACTTTTGTTTTTTTTATACTCCACTTAAAACATCTCA--ATCTTTAAATATTAAATTTAATAAATTAAATTGAAAATGATAACAAACTTGTTTTCTGTTTTTGACCCTTCAACAACAATTTTAAATTTATCATTAAATTGATTAAGAACATTCTTAGGATTATTCCTGATTCCAGTTTCTTATTGATTAATACCTAATCGATTCCAAGTAATTTGAAATAATATTTTATTAACACTTCATAAGGAATTCAAAACTTTACTAGGACCTTCAGGACATAATGGTAGAACATTAATGTTTATTTCATTATTCTCATTAATTATATTTAATAATTTTTTAGGTTTATTCCCTTATATTTTTACTAGTACTAGTCATTTAACTTTAACATTAGCTTTAGCTTTCCCTTTATGACTTAGTTTTATATTATACGGATGAATTAATCATACTCAACATATATTTGCTCATTTAGTTCCTCAAGGAACTCCTCCTGTTTTAATACCTTTTATGGTATGCATTGAAACAATTAGTAATGTTATTCGACCTGGAACTTTAGCTGTTCGATTAACAGCTAATATAATTGCTGGACATTTACTGTTAACTTTATTAGGTAATACAGGTCCTATAGCATCAAATTATTTAATTTTATCATTAATTTTAACTACTCAAATTGCTTTATTAGTATTAGAATCAGCCGTAGCAATTATTCAATCATATGTATTTGCTGTATTAAGAACTCTTTATTCAAGAGAAGTAAATTAATGTCAACACATGCAAATCACCCATTTCACTTAGTAGATTATAGCCCATGACCCTTAACTGGAGCAATTGGAGCAATAACTACTGTTTCAGGATTAGTACAATGATTTCATCAATATACTATAACATTATTTATTTTAGGTAATGTTATTACTATTTTAACTATGTATCAATGATGACGAGATATTTCTCGAGAAGGAACTTTTCAAGGACTTCATACTTTTCCAGTAACTATTGGATTACGATGAGGAATAATTTTATTTATTGTCTCTGAAGTATTTTTTTTTATTTCTTTTTTCTGAGCATTTTTCCATAGTAGTTTATCTCCTACAATTGAATTAGGAATAACATGACCTCCTGTAGG---AATTGCCGCATTTAATCCCTTCCAAATTCCTCTTTTAAATACTGCTATTTTATTAGCTTCTGGAGTAACTGTCACTTGAGCTCATCAT-GCTCTAATAGAAGGTAATCATTCACAAGCCACACAAGGATTATTTTTTACAATTGTATTAGGAGTATATTTTACTATTTTACAAGCTTATGAATATATTGAAGCTCCTTTTACTATTGCAGATGCTGTTTATGGATCAACTTTTTATATAGCAACAGGATTCCACGGATTACATGTACTAATTGGAACAACTTTTTTATTAATTTGCTTTTTACGTCATATTAATTATCATTTTTCTAAAAATCATCATTTTGGTTTTGAAGCTGCAGCTTGATACTGACACTTTGTAGATGTTGTATGATTATTTTTATATATTACAATTTATTGATGAGGTAGATATTTATAAAGTATATATTTGTATATGTGACTTCCAATCACAAGGACTAAACAATTTTAGTATAAATAATATTAATACTATCAACAATAACATTAATTATTTTTATTATTACAATTGTAGTAATAATATTAGCCACTTTATTATCAAAAAAAACTTTATTAGATCGAGAAAAATGTTCTCCATTTGAATGTGGGTTTGATCCAATAAATTCCTCACGATTACCTTTTTCATTACGATTTTTTTTAATTGCTATTATTTTTTTAATTTTCGATGTAGAAATTGCTCTTTTATTACCTATAATTATAATTATTAAAACATCAAATTTAATAAATTGAACTATTACTAGATTATTTTTTATTTTCATTTTATTAATTGGCTTATATCATGAATGAAACCAAGGAGCTTTAGAATGAAATGAATAAATATGAAGCGATAAATTGCAATTAGTTTCGGCCTAATCTTAGGTGAAATTCACCCATATTTTAGGGTAATAGTTAACTATAACATTTAATTTGCATTTAAAAAGTATTGAATTTTTCAATTTACCTTATTAATTGAAACCAAAGAGAGGTATATCACTGTTAATGATAAAATTGAATTTTTATAATTCCAATTAAAGAAATATAAATGGAATTAAACCATTAAAGAGAAAAGTTAGCAGCTTTTTCTTGATCAACATATTTCATTTATATAGTTTAACAAAAACATTACATTTTCAATGTAAAAATAAAAATTTA-TTTTTTATAAATATTTAAAGATTAAAATAATCACCCTAACATCTTCAGTGTCATGCTCTAAATGTAAGCTATTTAAATTTAATTTACTAATACAACTAATATTAATAAAATAATAAATCACAATATATAACTTAATAAATAAATTTTTAAACTATTACTTTGAAATTCTTGAAGATATAAAGAATAATTTTTTAACTGAGAATATACTATTTGCCCCCCAAAAAATTCTCTTCAACCTTGGTCGAAACTTTTATAAGAATATAATCCTAACTTTAATGGATAATTAATTACACCTAATGTAGAAATAACAGGTATAAATCATATAGACCCAACAAAATTAGTAAAGTTATAAAAGTATAAAGCCTTATTAGTAAAAAATAATTTTACATCTCTGATTAAATATCCTATTAAGCCTCCAACAATACAAACAAATAAAGTCAATAACTTTATTTCTAAAGGTAAACAAATTATTGCAGGATTTAAAAACATTAATCATCTTAATATACTTCCACCAATTACTGCTATAACAGTTAAAAAACAAATTCTAAATAATATAGTTCAACCTGAATCATTTAAAGGATGTAATCTTCTACTATTAAAATCACCAGTTATTGAATAATAAACTAACCGAAATGAATAACATACAGTTAATCCTGTACTAAAAAAAAAAAGAAAAAACGAAAAAACATTTACATAAGATAACATAACTATTTCTAAAATAAGATCCTTAGAATAAAATCCAGCTAAAAAAGGTATACCACATAAAGCTAAATTAGCTACATTAAAACAACTACAAGTTAACGGTATTCTTATTCTTAAACTTCCTATTATTCGAATATCTTGAGAATTTTTTATATTATGAATAATAGAACCTGCACATATAAATAATAATGCCTTAAATAAAGCATGAGTTAATAAATGAAAAAAAGCTAATTTATAAAATCCTATAGATAAAATACTTATTATTAAACCTAATTGTCTTAAAGTTGATAAAGCAATAATTTTCTTTAAATCAAATTCAAAATTTGCACCTAATCCTGCTATAAATATAGTTAATCCTGAAACTAATAATAAAAATTGAGCTATTCATCAATTTATTAAAACATCATTAAATCGAATTAATAAATAAACCCCCGCTGTTACTAAAGTTGAAGAGTGAACTAAAGCAGAAACAGGAGTAGGAGCAGCTATTGCTGCTGGTAATCAAGAAGAAAAAGGAATTTGGGCACTTTTAGTTATAGCAGCTAATATAACTAACCCTCCAATAATTATTATTTCAATATTATTTTTTATTATATCTAAATAAAAAATATAATTTCAACTTCCATAATTTAATATTCAAGCAATAGCTAATAATAAAGCCACATCCCCAATTCGATTGGATAAAGCAGTTAATATACCGGCATTATAAGACTTTACATTTTGAAAATAAATAACTAAACAATAAGAAACTAAACCTAAGCCATCTCATCCTAATAAAATTCTAATTAAATTTGGTCTAATAATTAACATTATTATAGATATTACAAATATTAATACTAATAAAATAAACCGATTAATATTATAATCTTCTTCTATATATTGATTTCTATAAAAAATTACTAAAGAAGAAATTAACAAAACAAAAGATATAAATATTAAGCTTATTCAATCAAATAAAAATGTTATAACAATAGATATAGATTGTAATCTTAAAATTTCTCATTCAATAAAATATACTAAATCTGTTAATAAAAACTTTAATCTAATTAAAAATAATCTTAATCTAATTGATATTAAAAAATAAAATCTAATTTTACAATAATTAATTAAATAATTCACGATCTAAAATGAATAATTTCATATCATTGACACCACAAATCAATATTTTTTTTTAAACTATTTAAATAAATTCATAACATACAAAAATTACTTTTTAAAATTAATAAATTTAAAGGTAATCAATGTAATATTAATAATAAAAATTCTCGAGTAGTTCCTACAGAAAAAAAATAAACTCCAGAATAAATTTTTCCATGTTGACTATATGCAAATAAATATAAAGAATAAGCTGCTCTAAAAAAAGATAAAAAAGATAGTATAATCATAGTAATTCAAGACCAACTAACAATTCTATTCAATAAAGAAATTTCTCCTAATAAATTTAACGTTGGAGGAGCAGCTATATTACCAGAACATAATAAAAATCATCATAAACTTAGTGTTGGTATAAAATTTAATAATCCCTTATTAATTAATAAACTTCGGCTTCCTATTCGTTCATAAGAAATATTAGCTAAACAAAATAAGCCAGAAGAACATAAACCATGAGCAATTATTAAAGCATAAGACCCTGTTAACCCTCAATAAGTTATTGTTAATAATCCTCTTAAAACAATACCCATATGAGCTACAGAAGAATAAGCAATTAAAGCCTTTAAATCTGTTTGTCGTAAACATACTAAACTAATTAAAACCCCTCCAACTAAACTAATACTAATTCATCAATAATTATATTTTACACCAGAAATTTGTAGTAAGGAAAATATTCGTAATAAACCGTATCCTCCTAATTTTAATAAAATACCAGCTAAAATTATAGATCCAGAAACTGGGGCTTCAACATGAGCCTTAGGTAATCATAAATGAACCAAAAATATAGGTATTTTTACTAAAAAAGCAAAAACTAGAGAAAGATACAATAAA-TTAAAGTTAGAAAATCTGTAATTTAATAATAAAGTAAAAGATAATGTATTTTTTGAATTTAAAATATAAAAAATACCAATTAATAGAGGTAAAGAAGCTAAAAGAGTATAAAATAATAAATAAACCCCTGCTTGCAATCGTTCAGGTTGATACCCTCAACCTAAAATTAAAAATAATGTAGGAATTAAACTAGCTTCAAAAAATAAATAAAATATAAAAACTCTTATTGATCTAAATGTTAATACTAACATAAAAAGTAAAAATAAAATTATAAAAACAAATAACTTTTCATAATTATTTGTTGAAAATACTTTTTCACTTGCTATCAATATTAGCCCACAAATTCAAAAACTTAATAAAATTAATCCGTAAGAAACTATATCTAACCCAAAATAATAAGAAATATAATTAAAATAATTTAAAGATCTTAAATTAATTATAAACATAAAAGTTAATAAAAAAATCAAATTTTGAACCGTTCAATAAAAATTTTTTAAAAAAGAAAGAGGAAATATAAATATTAATATAAAAATAAACTTTAACATTGTAAAATAGAAAAACTTTGAAAATAATCATTACCATGAGTACGAATTATAGAAACCAAAATTGATAAACCTAAAACCCCTTCACATACACAAAAAGTTAAAAAAAATATACTAAAATAAGTTTCATAATTTATAAAATTTAAATAAAAAAATAAAAAAATAAATAAACTTAATACTATATATTCAAGTCTTAATAAAGTTGATAATAAATGCTTTCGATTAGAAACAAATACTATACAACCAAATAAAAACATAATTATTGATAAATAAAATATTAAAAATATATTTGCCATTAATATAAGTTTAAATAGTTTAACAAAAACATCAGTCTTGTAAACTGGAAATAAGAATTTCTCTTTTTAAACTTCAAGAAAAAAGAAATCTCTTTTTCACTAACTCCCAAAGTTAATATTTTAAATAAACTATTTCTTGAAATTACAAAATTAATTATTATAATAATATGCTTAATTATAAGATTTATTTTTATACAAATAAAACATCCTTTATCAATAGGTTTAATACTATTAATTCAAACATTTTTAACATGTTTAATTACAGGAATTTATGTTAAATCTTTTTGATTTTCTTATGTATTATTTTTAATTTTTTTAGGAGGAATACTAATTTTATTTATTTATGTTACTTCATTATCATCAAATGAAATATTTACTATATCTTTTAAATTAACAATATTTAGATTAGTTTTATTTTCTCTTAGTATGGTAATTTTTTTTATTTTAGATAAAACTTTGATTGAACAATTTATTATTAATATAGAAATAGAAAAATTTTCAATAACAAATAATTTAATTAACGAAAATATTTTATCATTAAATAAAATATACAATTTTCCTACAAATTTAATTACATTACTACTAATTAATTATTTATTTCTTACTTTATTAGTAACAGTAAAAATTACAAAAAAATTTTATGGACCATTACGGCCAATAAATTAATGTTTAAACCAATTCGAAAAACCCACCCTTTAATTAGAATCGCTAATAATGCATTAGTAGATTTACCTGCACCATCTAATATTTCCGCCTGATGAAATTTTGGTTCTTTATTAGGATTATGCTTAATACTACAAATTTTAACTGGATTATTCCTAGCTATACACTATGCCGCAGATATTGAAACAGCTTTTAATAGAGTAAATCATATTTGTCGAGATGTAAATAATGGATGATTTTTACGAATTTGTCACGCTAACGGAGCTTCTTTTTTTTTTGCTTGTTTATTTATTCATGTAGGACGAGGAGTATATTATGAATCTTACTTATATCATATAACTTGAAATACTGGAGTTATTATTTTATTTTTAACAATAGCAACAGGATTTTTAGGATATGTATTACCATGAGGACAAATATCATTTTGAGGAGCAACAGTTATTACTAATTTATTATCAGCAGTACCTTACCTAGGAATGGATCTAGTCCAATGAATTTGAGGGGGATTTGCAGTTGATAACGCCACTTTAACTCGATTTTTTACATTTCATTTTATTTTTCCATTTATTATTTTAGCTTTAATAATGATTCATTTATTATTTTTACACCAAACAGGATCTAATAATCCTCTTGGATTAAATAGAAACGTAGATAAAATTCCATTTCATCCTTATTTTATTTATAAGGATATTTTTGGATTTATTGTATTTTTATGAATTTTAGTAACATTTATTTGAAAATTTAATTACTTACTAATAGATCCAGAAAACTTTATTCCTGCTAATCCTTTAGTTACTCCAGTACATATTCAACCAGAATGATACTTTTTATTTGCTTACGCTATTTTACGATCAATTCCTAATAAGCTAGGAGGAGTAATTGCTTTAGTATTATCAATTGCTATTTTATTAATTTTACCTTTCACACACTCTAGCAAGTTTCGAGGATTACAATTTTACCCATTAAATCAAATTTTATTCTGAAATATAGTAATTGTAGCTTCGTTATTAACTTGAATTGGAGCTCGACCAGTAGAAGATCCATATATTTTAACAGGTCAAATTTTAACTGTATTATATTTCTCTTACTTTATTATTAATCCTTTATTAGCAAAGTTTTGAGATAAGCTATTAAATTAATTAATAAGCTTTTATAGCATATGTCTTGAAAACATAAGAAAGAAGTAAAGTCTTCTATTAA-TTTATACTAAATTTTATTCATTAAAATAATAAAGAAATAAAAAAAATCTTTAATCCTACAAAGAAAAATAAATAATTTAAAGATAAAGGTAAAAAACTTTTTCAAGCTAAATACATTAGTTTATCATAACGAAATCGAGGTAAAGTCCCTCGAACTCAAATAAAAATAAAAGAAATAAAAGATAATTTTAAAAAAAATATAAATCTATAAATATCACTACCTAAAAAAATAACTACAAATAATATACTTATAAATAAAATACTAGAATATTCAGCTAAAAAAATTAAAGCAAATCCCCCACTTCTATATTCAACATTAAATCCAGAAACTAATTCTGATTCCCCTTCAGCAAAATCAAAAGGAGTACGATTAGTTTCCGCTAAACAAGAAGCTAGCCAGACTAAACCTAATGGAAAACAAAAAAAGATAAATCAAACATAATCTTGATAAAAATAAAAACTTAAAAAATTATAATTACCTACTAAAAAAATAAAACTTAATAAAATTAATGCTAAACTAACTTCATAAGAAATAGTTTGAGCTACAGCCCGTAACCCTCCCAATAAAGCATAATTAGAATTAGAAGATCAACCTGCAATCATTACAGTATAAACTCCTAATCTAGTACAACATAAAAAAAACAAAACACCTAAATTAAAAGAATATAACTTAATTAAATAAGGAATACATATTCAAATTAATAAAGATAAAAATAAAGAAAAAACAGGAGAAAAATAATAAGAAATATAATTAGATAATAATGGATATGTTTGTTCCTTAGTAAACAATTTTACAGCATCACTAAATGGTTGTAATAATCCATTAAATCCAACTTTATTTGGTCCTTTACGAATTTGAATGTAACCTAAAACCTTACGCTCTAATAAAGTCAAAAAAGCTACACCAACTATTACACAAATTACTAATAATAAACTTCCAATTAAAGGTATAATACCATCAAATATAAACAATACTATTTATAATTAAAAAT--TATATATATAAATTCTAAATTTATTGCACTAGTCTGCCAAAATAGTAAATTATTTTAATAATTTTCATTTAAATAAAATTATATTTTTTATATTAGGTCCTTTCGTACTACAATATAATAATTTATTAAAGATAGAAACCAACCTGGCTTACGCCGGTTTGAACTCAGATCATGTAAGAATTCAAAGGTCGAACAGACCTAAACTTTAAACTTCTACACCTAAAAATAACTCTTAATCCAACATCGAGGTCGCAATCTTTTTTATCGATATGAACTCTCTAAAAAAATTACGCTGTTATCCCTAAGGTAACTTAAATTTTTAATCCATAAAACAGGATCTTTTATTCATAAATCAATGTAAATAAATAATAAAAGTTTATTTAATTTTAATACCACCCCAGTAAAATTTTATTTAAAATATAAATTTTAAAATTCTTTATAATTTATAATTTATAAAAATAAAGATCTATAGGGTCTTCTCGTCTTTTAATTAAATTTTAGCTTTTTAACTAAAAAATAAAGTTCTATATAAATTTTAAAAAAACAGTATATATCTCATTCAACCATTCATACCAGCCTTCAATTAAAAGACTATTGATTATGCTACCTTCGCACGGTCAAAATACCGCGGCCCTTTAAAACTCAGTGGGCAGGCTAGACTTTAAATAAAATACAAAAAGACATGTTTTTGTTAAACAGGTGAATATATTTAATTTGCCGAATTCTTCATTAAAACCTATCAAATTAATTACTTTATATAAATTTATATACTAATTTTATCATAATTACTAAATTTTTATTATTAAAATTTAAATTTTAATAAATAATTTAATTTAAATTAAATAATTTTTTATAAAAAATAAATTATAACAAATTTATTAATAATAGCTATTTTTAAGCTTATATTTATTTAAAAATTATAAAAAATATAAAATTTTATTTTAAAGCTCATCCCTTAAAATATTACTTTATTTAATTATTAAATTAAAAAATTAACTTAATAAAATAAATAAGCTAAATTAAATTCATTTCTTAAAAAACTAGATATATTTTAAAACGATTAACATTTCATTTCTAATTACATATTTAAAATAGTTATTCCACAATAACTTTTATATATAATTAAATCTTTAAAATTCGAGAAAAATTATTATAATAATTTATTATTTAATAAACCCTGATACACAAGGTACAATAAATTAAATTTTCTTAAAAATTAAAAATTTTTCAAATTATTTCAATATTCTTTTAAAATACTAATACACTATAATTAAAATTATTATTTCATTATAAATTACTAAAACTATAAAAAATAAAATTATTTTTATTAATAATTATA????AA---AAAAAAATAATTAATAAATAATTATTATCAATTTAAATTGATTTGCACAAATTTCTTTTCAATGTAAATGAAATACTTTACTAATTAAGCTTTAAATTGTCATTCTAGATACACTTTCCAGTACATCTACTATGTTACGACTTATCTCATTTTAAAAATGAGAGCGACGGGCGATGTGTGCATGTTTTAGAGCTATAATCATATAAATAATCTATTTTATATTACTATTAAATCCACCTTCAAATTTTTATTTCAAAAAATTATCCGTATAAATATATTTATTGTAATCCATTTCTACTTAACCATAAACTGCACCTTGACCTGACATATTATTTAATGAAATATCAAGAAAATTATTAATCTTATAATATATTCTGATGACGGCGATATACAAATTGAAAACAAAATTAAGTGAGGTCCAACGTGGATTATCAATTACAGAACAGATTCCTCTANNNNNNNNNNNNNNNNNNNNNNNNNNNNNNNNNNNNNNNNNNNNNNNNNNNNNNNNNNNNNNNNNNNNNNNNNNNNNNNNNNNNNNNNNNNNNNNNNNNNNNNNNNNNNNNNNNNNNNNNNNNNNNNNNNNNNNNNNNNNNNNNNNNNNNNNNNNNNNNNNNNNNNNNNNNNNNNNNNNNNNNNNNNNNNNNNNNNNNNNNNNNNNNNNNNNNNNNNNNNNNNNNNNNNNNNNNNNNNNNNNNNNNNNNNNNNNNNNNNNNNNNNNNNNNNNNNNNNNNNNNNNNNNNNNNNNNNNNNNNNNNNNNNNNNNNNNNNNNNNNNNNNNNNNNNNNNNNNNNNNNNNNNNNNNNNNNNNNNNNNNNNNNNNNNNNNNNNNNNNNNNNNNNNNNNNNNNNNNNNNNNNNNNNNNNNNNNNNNNNNNNNNNNNNNNNNNNNNNNNNNNNNNNNNNNNNNNNNNNNNNNNNNNNNNNNNNNNNNNNNNNNNNNNNNNNNNNNNNNNNNNNNNNNNNNNNNNNNNNNNNNNNNNNNNNNNNNNNNNNNNNNNNNNNNNNNNNNNNNNNNNNNNNNNNNNNNNNNNNNNNNNNNNNNNNNNNNNNNNNNNNNNNNNNNNNNNNNNNNNNNNNNNNNNNNNNNNNNNNNNNNNNNNNNNNNNNNNNNNNNNNNNNNNNNNNNNNNNNNNNNNNNNNNNNNNNNNNNNNNNNNNNNNNNNNNNNNNNNNNNNNNNNNNNNNNNNNNNNNNNNNNNNNNNNNNNNNNNNNNNNNNNNNNNNNNNNNNNNNNNNNNNNNNNNNNNNNNNNNNNNNNNNNNNNNNNNNNNNNNNNNNNNNNNNNNNNNNNNNNNNNNNNNNNNNNNNNNNNNNNNNNNNNNNNNNNNNNNNNNNNNNNNNNNNNNNNNNNNNNNNNNNNNNNNNNNNNNNNNNNNNNNNNNNNNNNNNNNNNNNNNNNNNNNNNNNNNNNNNNNNNNNNNNNNNNNNNN
>12MINE111 [organism=Anopheles arabiensis]
NNNNNNNNNNNTGATAAAAAGGATTACCTTGATAGGGTAAATCATGAAATTTAATGTTTCATTCATTATATTTAACAGAATTAAACTGTTTCTAAAAGAATCAAAATCTTTTGTGCATCATACACCAAAATATAAAAAGATAAGCTAATTAAGCTATTGGGTTCATACCCCACTTATAAAGGTTATAATCCTTTTCTTTTTAATCAAAAAAATTTCTAATAATATTTTTTTAATTATATTAATTTTTGGAACTTTAGTGACAATTTCCTCAAATTCTTGATTGGGAGCTTGAATAGGTTTAGAAATTAATTTATTATCATTTATCCCCCTAATAAATGATAATAAAAAAAATTTATTAACCTCAGAAAGATCACTAAAATATTTTTTAACTCAAGCATTTGCTTCTTCAATTTTATTATTTGCAATTATTATATTAATATTTTTATATAACAATAATTTATCTTTATATAATTCATTTAATGAAATTTTAATTTTATCTACACTATTACTAAAAAGAGGTGCAGCCCCTTTTCATTTTTGATTTCCAGAAGTTATAGAAGGATTATCTTGAGTTAATGGATTAATTTTAATAACATGACAAAAAATTGCTCCATTAATATTAATTTCTTATAATTTTATTTACAATTTTTTTATAATTTCTATTATTTTATCTATATTAATTGGATCTTTAGGAGGATTGAATCAAACTTCAATTCGAAAATTAATAGCTTTTTCATCAATTAATCATTTAGGATGAATATTGTTAGCAATAATAAATAATGAAATATTATGAATAACATATTTTTTAATATACTCATTACTATCTTTTTCAATTGTTTTAATATTCAATAATTTTAAATTATTTTATTTTAATCAAATTTTTAATCTATCAATAATAAATCCTATTGTTAAATTATTAATTTTTTTAAATTTGTTATCATTAGGAGGATTACCCCCATTTTTAGGATTTTTACCAAAATGACTTGTTATTCAAAATTTAACAGCAATAAACCAATTATTTATTTTAACAATTAGAGTATGTTTAACTTTAATTACATTATATTTTTATCTTCGATTATCTTATAGAATTTTTATATTAAATTATCAAAAAAACTCATGAATATTAAAAAATAATTTTAATAATAAAATATCATCTATTAGACTAATTTTTAATTTTATTTCAATTGGGGGATTAGTAATAATTTCAATAATTTATATTATTATATAAGAATTTAAGTTAATTAAACTAATAGCCTTCAAAGCTGAAAATATTTGTATTAATCTTTTAATTCTTAAGCTTTAATAAATTAAATTATTCCTTTAGAATTGCAGTCTAATATCATTATTGACTATAAAGCCTGATTAAAGAGAAAAATTCCCATAAATAAATTTACAATTTATCGCCTAAACTTCAGCCATTTAATCGCGACAATGATTATTTTCAACAAATCATAAGGATATTGGAACTTTATATTTTATTTTCGGAGCTTGAGCTGGAATAGTAGGGACATCTTTAAGAATCCTAATTCGAGCTGAACTAGGACACCCTGGAGCATTTATTGGAGACGATCAAATTTATAATGTAATCGTTACTGCTCATGCTTTTATTATAATTTTCTTTATAGTTATACCTATTATAATTGGAGGGTTTGGAAACTGATTAGTTCCTTTAATATTAGGAGCACCTGATATAGCTTTTCCTCGAATAAATAATATAAGATTTTGAATGCTTCCTCCTTCATTAACACTTTTAATTTCTAGTAGTATAGTAGAAAACGGGGCTGGAACAGGATGAACTGTTTATCCTCCTCTATCTTCTGGAATTGCTCATGCTGGAGCTTCAGTAGATTTAGCAATTTTTTCTCTTCATTTAGCAGGAATTTCTTCTATTTTAGGAGCAGTAAATTTTATTACAACAGTAATTAATATACGGTCTCCAGGAATTACATTAGATCGAATACCATTATTTGTTTGATCGGTAGTTATTACAGCAGTATTATTATTATTATCATTACCAGTATTAGCAGGAGCTATTACTATATTATTAACTGATCGAAATTTAAATACATCTTTCTTTGATCCAGCAGGAGGAGGTGATCCAATTTTATATCAACACTTATTCTGATTTTTTGGTCATCCAGAAGTATATATTTTAATTTTACCTGGATTCGGAATAATTTCGCATATTATTACTCAAGAAAGTGGAAAAAAGGAAACATTTGGAAACTTAGGAATAATCTATGCTATACTAGCAATTGGTTTACTTGGATTTATTGTTTGAGCTCATCATATATTTACAGTTGGAATAGACGTTGATACTCGAGCTTACTTTACATCAGCAACTATAATTATTGCTGTGCCAACTGGAATTAAGATTTTTAGTTGATTAGCTACATTACACGGAACACAATTAACTTATAGCCCAGCTATATTGTGAGCATTTGGATTCGTTTTCTTATTTACAGTTGGTGGTCTAACAGGGGTTGTACTAGCTAATTCATCTATTGATATTGTTCTTCACGATACTTATTATGTTGTTGCTCATTTCCATTATGTATTATCAATAGGAGCAGTATTTGCTATTATAGCAGGATTTGTACATTGATATCCATTATTAACTGGATTAACAATAAATCCAACTTGATTAAAAATTCAATTTTCTATTATATTTGTAGGAGTAAATTTAACATTTTTTCCTCAACATTTTTTAGGTTTAGCCGGAATACCTCGACGATATTCAGACTTTCCAGATAGCTATTTAACATGAAATGTAGTTTCTTCTTTAGGTAGTACAATCTCATTATTCGCTATTTTATACTTTTTATTTATTATTTGAGAAAGTATAATCACTCAACGAACTCCAGCTTTCCCTATACAATTATCATCATCAATTGAATGATACCATACCCTTCCTCCTGCAGAACATACTTATGCAGAGCTTCCTCTATTAACTAATAACTTCTAATATGGCAGATTAGTGCAATGAATTTAAGCTTCATATATAAAGATTTTATCTTTTGTTAGAATTTAAATGGCAACATGAGCAAATTTAGGATTACAAGATAGTTCTTCTCCTTTAATAGAACAATTAAACTTTTTTCATGATCATACACTTCTTATTTTAACAATAATTACTATTTTAGTAGGATATATTATAGGAATACTAAGTTTTAATAAATTTACTAATCGATTTTTATTACATGGACAAACAATTGAAATTATTTGAACAGTATTACCTGCAATTATTTTAATATTTATTGCATTTCCTTCTTTACGACTATTATACTTAATAGACGAAATTAATACACCATCAATTACATTAAAGTCAATTGGTCATCAATGATACTGAAGTTATGAATATTCAGATTTTTTAAATCTAGAATTCGACTCATATATAGTACCAACTAATGAACTAGAAACAAACGGATTCCGATTATTAGATGTAGATAACCGAGTAGTTCTACCAATAAATAATCAAATTCGAATTTTAGTTACAGCTACTGATGTACTCCACTCATGAACAGTTCCTTCATTAGGAGTTAAGGTAGATGCTACTCCAGGACGATTAAACCAATTAAATTTTTTAATTAATCGACCAGGATTATTTTTTGGTCAATGTTCAGAAATTTGTGGAGCAAATCATAGTTTTATGCCTATTGTAATTGAAAGCATTCCTATAAATTACTTTATTAAATGAATTACTTCAATAACTAACTCATTAGATGACTGAAAGCAAGTAATGATCTCTTAAATCATATTATAGTAAATTAGCACTTACTTCTAATGATTATTATAACTAAAAAATTAGTTTTATATAAAACCTTAGTATGTCAAACTGAAAAAATTAGTTAAATCTAATATTTTTTAATTCCACAAATAGCCCCTATTAATTGGTTAATTTTATTTATTGTATTTTCAATTACATTAGTAGTTTTTAATATTTTAAACTACTTTTGTTTTTTTTATACTCCACTTAAAACATCTCA--ATCTTTAAATATTAAATTTAATAAATTAAATTGAAAATGATAACAAACTTGTTTTCTGTTTTTGACCCTTCAACAACAATTTTAAATTTATCATTAAATTGATTAAGAACATTCTTAGGATTATTCCTGATTCCAGTTTCTTATTGATTAATACCTAATCGATTCCAAGTAATTTGAAATAATATTTTATTAACACTTCATAAGGAATTCAAAACTTTACTAGGACCTTCAGGACATAATGGTAGAACATTAATGTTTATTTCATTATTCTCATTAATTATATTTAATAATTTTTTAGGTTTATTCCCTTATATTTTTACTAGTACTAGTCATTTAACTTTAACATTAGCTTTAGCTTTCCCTTTATGACTTAGTTTTATATTATATGGATGAATTAATCATACTCAACATATATTTGCTCATTTAGTTCCTCAAGGAACTCCTCCTGTTTTAATACCTTTTATGGTATGCATTGAAACAATTAGTAATGTTATTCGTCCTGGAACTTTAGCTGTTCGATTAACAGCTAATATAATTGCTGGACATTTACTGTTAACTTTATTAGGTAATACAGGTCCTATAGCATCAAATTATTTAATTTTATCATTAATTTTAACTACTCAAATTGCTTTATTAGTATTAGAATCAGCCGTAGCAATTATTCAATCATATGTATTTGCTGTATTAAGAACTCTTTATTCAAGAGAAGTAAATTAATGTCAACACATGCAAATCACCCATTTCACTTAGTAGATTATAGCCCATGACCCTTAACTGGAGCAATTGGAGCAATAACTACTGTTTCAGGATTAGTACAATGATTTCATCAATATACTATAACATTATTTATTTTAGGTAATATTATTACTATTTTAACTATGTATCAATGATGACGAGATATTTCTCGAGAAGGAACTTTTCAAGGACTTCATACTTTTCCAGTAACTATTGGATTACGATGAGGAATAATTTTATTTATTGTCTCTGAAGTATTTTTTTTTATTTCTTTTTTCTGAGCATTTTTCCATAGTAGTTTATCTCCTACAATTGAATTAGGAATAACATGACCTCCTGTAGG---AATTGCCGCATTTAATCCCTTCCAAATTCCTCTTTTAAATACTGCTATTTTATTAGCTTCTGGAGTAACTGTCACTTGAGCTCATCAT-GCTCTAATAGAAGGTAATCATTCACAAGCCACACAAGGATTATTTTTTACAATTGTATTAGGAGTATATTTTACTATTTTACAAGCTTATGAATATATTGAAGCTCCTTTTACTATTGCAGATGCTGTTTATGGGTCAACTTTTTATATAGCAACAGGATTCCACGGATTACATGTACTAATTGGAACAACTTTTTTATTAATTTGCTTTTTACGTCATATTAATTATCATTTTTCTAAAAATCATCATTTTGGTTTTGAAGCTGCAGCTTGATACTGACACTTTGTAGATGTTGTATGATTATTTTTATATATTACAATTTATTGATGAGGTAGATATTTATAAAGTATATATTTGTATATGTGACTTCCAATCACAAGGACTAAACAATTTTAGTATAAATAATATTAATACTATCAACAATAACATTAATTATTTTTATTATTACAATTGTAGTAATAATATTAGCCACTTTATTATCAAAAAAAACTTTATTAGATCGAGAAAAGTGTTCTCCATTTGAATGTGGGTTTGATCCAATAAATTCCTCACGATTACCTTTTTCATTACGATTTTTTTTAATTGCTATTATTTTTTTAATTTTCGATGTAGAAATTGCTCTTTTATTACCTATAATTATAATTATTAAAACATCAAATTTAATAAATTGAACTATTACTAGATTATTTTTTATTTTCATTTTATTAATTGGCTTATATCATGAATGAAACCAAGGAGCTTTAGAATGAAATGAATAAATATGAAGCGATAAATTGCAATTAGTTTCGGCCTAATCTTAGGTGAAATTCACCCATATTTTAGGGTAATAGTTAACTATAACATTTAATTTGCATTTAAAAAGTATTGAATTTTTCAATTTACCTTATTAATTGAAACCAAAGAGAGGTATATCACTGTTAATGATAAAATTGAATTTTTATAATTCCAATTAAAGAAATATAAATGGAATTAAACCATTAAAGAGAAAAGTTAGCAGCTTTTTCTTGATCAACATATTTCATTTATATAGTTTAACAAAAACATTACATTTTCAATGTAAAAATAAAAATTTA-TTTTTTATAAATATTTAAAGATTAAAATAATCACCCTAACATCTTCAGTGTCATGCTCTAAATGTAAGCTATTTAAATTTAATTTACTAATACAACTAATATTAATAAAATAATAAATCACAATATATAACTTAATAAATAAATTTTTAAACTATTACTTTGAAATTCTTGAAGATATAAAGAATAATTTTTTAACTGAGAATATACTATTTGCCCCCCAAAAAATTCTCTTCAACCTTGGTCGAAACTTTTATAAGAATATAATCCTAACTTTAATGGATAATTAATTACACCTAATGTAGAAATAACAGGTATAAATCATATAGACCCAACAAAATTAGTAAAGTTATAAAAGTATAAAGCCTTATTAGTAAAAAATAATTTTACATCTCTAATTAAATATCCTATTAAGCCTCCAACAATACAAACAAATAAAGTCAATAACTTTATTTCTAAAGGTAAACAAATTATTGCAGGATTTAAAAACATTAATCATCTTAATATACTTCCACCAATTACTGCTATAATAGTTAAAAAACAAATTCTAAATAATATAGTTCAACCTGAATCATTTAAAGGATGTAATCTTCTACTATTAAAATCACCAGTTATTGAATAATAAACTAACCGAAATGAATAACATACAGTTAATCCTGTACTAAAAAAAAAAAGAAAAAACGAAAAAACATTTACATAAGATAACATAACTATTTCTAAAATAAGATCCTTAGAATAAAATCCAGCTAAAAAAGGTATACCACATAAAGCTAAATTAGCTACATTAAAACAACTACAAGTTAACGGTATTCTTATTCTTAAACTTCCTATTATTCGAATATCTTGAGAATTTTTTATATTATGAATAATAGAACCTGCACATATAAATAATAATGCCTTAAATAAAGCATGAGTTAATAAATGAAAAAAAGCTAATTTATAAAATCCTATAGATAAAATACTTATTATTAAACCTAATTGTCTTAAAGTTGATAAAGCAATAATTTTCTTTAAATCAAATTCAAAATTTGCGCCTAATCCTGCTATAAATATAGTTAATCCTGAAACTAATAATAAAAATTGAGCTATTCATCAATTTATTAAAACATCATTAAATCGAATTAATAAATAAACCCCCGCTGTTACTAAAGTTGAAGAGTGAACTAAAGCAGAAACAGGAGTAGGAGCAGCTATTGCTGCTGGTAATCAAGAAGAAAAAGGAATTTGGGCACTTTTAGTTATAGCAGCTAATATAACTAACCCTCCAATAATTATTATTTCAATATTATTTTTTATTATATCTAAATAAAAAATATAATTTCAACTTCCATAATTTAATATTCAAGCAATAGCTAATAATAAAGCCACATCCCCAATTCGATTGGATAAAGCAGTTAATATACCGGCATTATAAGACTTTACATTTTGAAAATAAATAACTAAACAATAAGAAACTAAACCTAAGCCATCTCATCCTAATAAAATTCTAATTAAATTTGGTCTAATAATTAACATTATTATAGATATTACAAATATTAATACTAATAAAATAAACCGATTAATATTATAATCTTCTTCTATATATTGATTTCTATAAAAAATTACTAAAGAAGAAATTAACAAAACAAAAGATATAAATATTAAGCTTATTCAATCAAATAAAAATGTTATAACAATAGATATAGATTGTAATCTTAAAATTTCTCATTCAATAAAATATACTAAATCTGTTAATAAAAACTTTAATCTAATTAAAAATAATCTTAATCTAATTGATATTAAAAAATAAAATCTAATTTTACAATAATTAATTAAATAATTCACGATCTAAAATGAATAATTTCATATCATTGACACCACAAATCAATA-TTTTTTTTAAACTATTTAAATAAATTCATAACATACAAAAATTACTTTTTAAAATTAATAAATTTAAAGGTAATCAATGTAATATTAATAATAAAAATTCTCGAGTAGTTCCTACAGAAAAAAAATAAACTCCAGAATAAATTTTTCCATGTTGACTATATGCAAATAAATATAAAGAATAAGCTGCTCTAAAAAAAGATAAAAAAGATAGTATAATCATAGTAATTCAAGACCAACTAACAATTCTATTCAATAAAGAAATTTCTCCTAATAAATTTAACGTTGGAGGAGCAGCTATATTACCAGAACATAATAAAAATCATCATAAACTTAATGTTGGTATAAAATTTAATAATCCCTTATTAATTAATAAACTTCGGCTTCCTATTCGTTCATAAGAAATATTAGCTAAACAAAATAAACCAGAAGAACATAAACCATGAGCAATTATTAAAGCATAAGACCCTGTTAACCCTCAATAAGTTATTGTTAATAATCCTCTTAAAACAATACCCATATGAGCTACAGAAGAATAAGCAATTAAAGCCTTTAAATCTGTTTGTCGTAAACATACTAAACTAATTAAAACCCCTCCAACTAAACTAATACTAATTCATCAATAATTATATTTTACACCAGAAATTTGTAGTAAGGAAAATATTCGTAATAAACCGTATCCTCCTAATTTTAATAAAATACCAGCTAAAATTATAGATCCAGAAACTGGGGCTTCAACATGAGCCTTAGGTAATCATAAATGAACCAAAAATATAGGTATTTTTACTAAAAAAGCAAAAACTAGAGAAAGATACAATAAA-TTAAAGTTAGAAAATCTGTAATTTAATAATAAAGTAAAAGATAATGTATTTTTTGAATTTAAAATATAAAAAATACCAATTAATAAAGGTAAAGAAGCTAAAAGAGTATAAAATAATAAATAAACCCCTGCTTGCAATCGTTCAGGTTGATACCCTCAACCTAAAATTAAAAATAATGTAGGAATTAAACTAGCTTCAAAAAATAAATAAAATATAAAAACTCTTATTGATCTAAATGTTAATACTAACATAAAAAGTAAAAATAAAATTATAAAAACAAATAACTTTTCATAATTATTTGTTGAAAATACTTTTTCACTTGCTATCAATATTAGCCCACAAATTCAAAAACTTAATAAAATTAATCCGTAAGAAACTATATCTAACCCAAAATAATAAGAAATATAATTAAAATAATTTAAAGATCTTAAATTAATTATAAACATAAAAGTTAATAAAAAAATCAAATTTTGAACCGTTCAATAAAAATTTTTTAAAAAAGAAAGAGGAAATATAAATATTAATATAAAAATAAACTTTAACATTGTAAAATAGAAAAACTTTGAAAATAATCATTACCATGAGTACGAATTATAGAAACCAAAATTGATAAACCTAAAACCCCTTCACATACACAAAAAGTTAAAAAAAATATACTAAAATAAGTTTCATAGTTTATAAAATTTAAATAAAAAAATAAAAAAATAAATAAACTTAATACTATATATTCAAGTCTTAATAAAGTTGATAATAAATGCTTTCGATTAGAAACAAATACTATACAACCAAATAAAAACATAATTATTGATAAATAAAATATTAAAAATATATTTGCCATTAATATAAGTTTAAATAGTTTAACAAAAACATCAGTCTTGTAAACTGAAAATAAGAATTTCTCTTTTTAAACTTCAAGAAAAAAGAAATCTCTTTTTCACTAACTCCCAAAGTTAATATTTTAAATAAACTATTTCTTGAAATTACAAAATTAATTATTATAATAATATGCTTAATTATAAGATTTATTTTTATACAAATAAAACATCCTTTATCAATAGGTTTAATACTATTAATTCAAACATTTTTAACATGTTTAATTACAGGAATTTATGTTAAATCTTTTTGATTTTCTTATGTATTATTTTTAATTTTTTTAGGAGGAATACTAATTTTATTTATTTATGTTACTTCATTATCATCAAATGAAATATTTACTATATCTTTTAAATTAACAATATTTAGATTAGTTTTATTTTCTCTTAGTATGGTAATTTTTTTTATTTTAGATAAAACTTTGATTGAACAATTTATTATTAATATAGAAATAGAAAAATTTTCAATAACAAATAATTTAATTAACGAAAATATTTTATCATTAAATAAAATATACAATTTTCCTACAAATTTAATTACATTACTACTAATTAATTATTTATTTCTTACTTTATTAGTAACAGTAAAAATTACAAAAAAATTTTATGGACCATTACGGCCAATAAATTAATGTTTAAACCAATTCGAAAAACCCACCCTTTAATTAGAATCGCTAATAATGCATTAGTAGATTTACCTGCACCATCTAATATTTCCGCCTGATGAAATTTTGGTTCTTTATTAGGATTATGCTTAATACTACAAATTTTAACTGGATTATTCCTAGCTATACACTATGCCGCAGATATTGAAACAGCTTTTAATAGAGTAAATCATATTTGTCGAGATGTAAATAATGGATGATTTTTACGAATTTGTCACGCTAACGGAGCTTCTTTTTTTTTTGCTTGTTTATTTATTCATGTAGGACGAGGAGTATATTATGAATCTTACTTATATCATATAACTTGAAATACTGGAGTTATTATTTTATTTTTAACAATAGCAACAGGATTTTTAGGATATGTATTACCATGAGGACAAATATCATTTTGAGGAGCAACAGTTATTACTAATTTATTATCAGCAGTACCTTACCTAGGAATGGATCTAGTCCAATGAATTTGGGGGGGATTTGCAGTTGATAACGCCACTTTAACTCGATTTTTTACATTTCATTTTATTTTTCCATTTATTATTTTAGCTTTAATAATGATTCATTTATTATTTTTACACCAAACAGGATCTAATAATCCTCTTGGATTAAATAGAAACGTAGATAAAATTCCATTTCATCCTTATTTTATTTATAAGGATATTTTTGGATTTATTGTATTTTTATGAATTTTAGTAACATTTATTTGAAAATTTAATTACTTACTAATAGATCCAGAAAACTTTATTCCTGCTAATCCTTTAGTTACTCCAGTACATATTCAACCAGAATGATACTTTTTATTTGCTTACGCTATTTTACGATCAATTCCTAATAAGCTAGGAGGAGTAATTGCTTTAGTATTATCAATTGCTATTTTATTAATTTTACCTTTCACACACTCTAGCAAGTTTCGAGGATTACAATTTTACCCATTAAATCAAATTTTATTCTGAAATATAGTAATTGTAGCTTCGTTATTAACTTGAATTGGAGCTCGACCAGTAGAAGATCCATATATTTTAACAGGTCAAATTTTAACTGTATTATATTTCTCTTACTTTATTATTAATCCTTTATTAGCAAAGTTTTGAGATAAGCTATTAAATTAATTAATAAGCTTTTATAGCATATGTCTTGAAAACATAAGAAAGAAGTAAAGTCTTCTATTAA-TTTATACTAAATTTTATTCATTAAAATAATAAAGAAATAAAAAAAATCTTTAATCCTACAAAGAAAAATAAATAATTTAAAGATAAAGGTAAAAAACTTTTTCAAGCTAAATACATTAGTTTATCATAACGAAATCGAGGTAAAGTCCCTCGGACTCAAATAAAAATAAAAGAAATAAAAGATAATTTTAAAAAAAATATAAATCTATAAATATCACTACCTAAAAAAATAACTACAAATAATATACTTATAAATAAAATACTAGAATATTCAGCTAAAAAAATTAAAGCAAATCCCCCACTTCTGTATTCAACATTAAATCCAGAAACTAATTCTGATTCCCCTTCAGCAAAATCAAAAGGAGTACGATTAGTTTCCGCTAAACAAGAAGCTAGCCAGACTAAACCTAATGGAAAACAAAAAAAGATAAATCAAACATAATCTTGATAAAAATAAAAACTTAAAAAATTATAATTACCTACTAAAAAAATAAAACTTAATAAAATTAATGCTAAACTAACTTCATAAGAAATAGTTTGAGCTACAGCCCGTAAACCCCCCAATAAAGCATAATTAGAATTAGAAGATCAACCTGCAATCATTACAGTATAAACTCCTAATCTAGTACAACATAAAAAAAACAAAACACCTAAATTAAAAGAATATAACTTAATTAAATAAGGAATACATATTCAAATTAATAAAGATAAAAATAAAGAAAAAACAGGAGAAAAATAATAAGAAATATAATTAGATAATAATGGATATGTTTGTTCCTTAGTAAACAATTTTACAGCATCACTAAATGGTTGTAATAATCCATTAAATCCAACTTTATTTGGTCCTTTACGAATTTGAATGTAACCTAAAACCTTACGCTCTAATAAAGTCAAAAAAGCTACACCAACTATTACACAAATTACTAATAATAAACTTCCAATTAAAGGTATAATACCATCAAATATAAACAATACTATTTATAATTAAAAAT--TATATATATAAATTCTAAATTTATTGCACTAGTCTGCCAAAATAGTAAATTATTTTAATAATTTTCATTTAAATAAAATTATATTTTTTATATTAGGTCCTTTCGTACTACAATATAATAATTTATTAAAGATAGAAACCAACCTGGCTTACGCCGGTTTGAACTCAGATCATGTAAGAATTCAAAGGTCGAACAGACCTAAACTTTAAACTTCTACACCTAAAAATAACTCTTAATCCAACATCGAGGTCGCAATCTTTTTTATCGATATGAACTCTCTAAAAAAATTACGCTGTTATCCCTAAGGTAACTTAAATTTTTAATCCATAAAACAGGATCTTTTATTCATAAATCAATGTAAATAAATAATAAAAGTTTATTTAATTTTAATACCACCCCAGTAAAATTTTATTTAAAATATAAATTTTAAAATTCTTTATAATTTATAATTTATAAAAATAAAGATCTATAGGGTCTTCTCGTCTTTTAATTAAATTTTAGCTTTTTAACTAAAAAATAAAGTTCTATATAAATTTTAAAAAAACAGTATATATCTCATTCAACCATTCATACCAGCCTTCAATTAAAAGACTATTGATTATGCTACCTTCGCACGGTCAAAATACCGCGGCCCTTTAAAACTCAGTGGGCAGGCTAGACTTTAAATAAAATACAAAAAGACATGTTTTTGTTAAACAGGTGAATATATTTAATTTGCCGAATTCTTCATTAAAACCTATCAAATTAATTACTTTATATAAATTTATATACTAATTTTATCATAATTACTAAATTTTTATTATTAAAATTTAAATTTTAATAAATAATTTAATTTAAATTAAATAATTTTTTATAAAAAATAAATTATAACAAATTTATTAATAATAGCTATTTTTAAGCTTATATTTATTTAAAAATTATAAAAAATATAAAATTTTATTTTAAAGCTCATCCCTTAAAATATTACTTTATTTAATTATTAAATTAAAAAATTAACTTAATAAAATAAATAAGCTAAATTAAATTCATTTCTTAAAAAACTAGATATATTTTAAAACGATTAACATTTCATTTCTAATTACATATTTAAAATAGTTATTCCACAATAACTTTTATATATAATTAAATCTTTAAAATTCGAGAAAAATTATTATAATAATTTATTATTTAATAAACCCTGATACACAAGGTACAATAAATTAAATTTTCTTAAAAATTAAAAATTTTTCAAATTATTTCAATATTCTTTTAAAATACTAATACACTATAATTAAAATTATTATTTCATTATAAATTACTAAAACTATAAAAAATAAAATTATTTTTATTAATAATTATAA-ATAA---AAAAAAATAATTAATAAATAATTATTATCAATTTAAATTGATTTGCACAAATTTCTTTTCAATGTAAATGAAATACTTTACTAATTAAGCTTTAAATTGTCATTCTAGATACACTTTCCAGTACATCTACTATGTTACGACTTATCTCATTTTAAAAATGAGAGCGACGGGCGATGTGTGCATGTTTTAGAGCTATAATCATATAAATAATCTATTTTATATTACTATTAAATCCACCTTCAAATTTTTATTTCAAAAAATTATCCGTATAAATATATTTATTGTAATCCATTTCTACTTAACCATAAACTGCACCTTGACCTGACATATTATTTAATGAAATATTAAGAAAATTATTAATCTTATAATATATTCTGATGACGGCGATATACAAATTGAAAACAAAATTAAGTGAGGTCCAACGTGGATTATCAATTACAGAACAGATTCCTCTANNNNNNNNNNNNNNNNNNNNNNNNNNNNNNNNNNNNNNNNNNNNNNNNNNNNNNNNNNNNNNNNNNNNNNNNNNNNNNNNNNNNNNNNNNNNNNNNNNNNNNNNNNNNNNNNNNNNNNNNNNNNNNNNNNNNNNNNNNNNNNNNNNNNNNNNNNNNNNNNNNNNNNNNNNNNNNNNNNNNNNNNNNNNNNNNNNNNNNNNNNNNNNNNNNNNNNNNNNNNNNNNNNNNNNNNNNNNNNNNNNNNNNNNNNNNNNNNNNNNNNNNNNNNNNNNNNNNNNNNNNNNNNNNNNNNNNNNNNNNNNNNNNNNNNNNNNNNNNNNNNNNNNNNNNNNNNNNNNNNNNNNNNNNNNNNNNNNNNNNNNNNNNNNNNNNNNNNNNNNNNNNNNNNNNNNNNNNNNNNNNNNNNNNNNNNNNNNNNNNNNNNNNNNNNNNNNNNNNNNNNNNNNNNNNNNNNNNNNNNNNNNNNNNNNNNNNNNNNNNNNNNNNNNNNNNNNNNNNNNNNNNNNNNNNNNNNNNNNNNNNNNNNNNNNNNNNNNNNNNNNNNNNNNNNNNNNNNNNNNNNNNNNNNNNNNNNNNNNNNNNNNNNNNNNNNNNNNNNNNNNNNNNNNNNNNNNNNNNNNNNNNNNNNNNNNNNNNNNNNNNNNNNNNNNNNNNNNNNNNNNNNNNNNNNNNNNNNNNNNNNNNNNNNNNNNNNNNNNNNNNNNNNNNNNNNNNNNNNNNNNNNNNNNNNNNNNNNNNNNNNNNNNNNNNNNNNNNNNNNNNNNNNNNNNNNNNNNNNNNNNNNNNNNNNNNNNNNNNNNNNNNNNNNNNNNNNNNNNNNNNNNNNNNNNNNNNNNNNNNNNNNNNNNNNNNNNNNNNNNNNNNNNNNNNNNNNNNNNNNNNNNNNNNNNNNNNNNNNNNNNNNNNNNNNNNNNNNNNNNNNNNNNNNNNNNNNNNNNNNNNNNNNNNNNNNNNNNNNNNNNNNNNNNNNNNNNNN
>12OKJ017 [organism=Anopheles arabiensis]
NNNNNNNNNNNTGATAAAAAGGATTACCTTGATAGGGTAAATCATGAAATTTAACGTTTCATTCATTATATTTAACAGAATTAAACTGTTTCTAAAAGAATCAAAATCTTTTGTGCGTCATACACCAAAATATAAAAAGATAAGCTAATTAAGCTATTGGGTTCATACCCCACTTATAAAGGTTATAATCCTTTTCTTTTTAATCAAAAAAATTTCTAATAATATTTTTTTAATTATATTAATTTTTGGAACTTTAGTGACAATTTCCTCAAATTCTTGATTGGGAGCTTGAATAGGTTTAGAAATTAATTTATTATCATTTATCCCCCTAATAAATGATAATAAAAAAAATTTATTAACCTCAGAAAGATCACTAAAATATTTTTTAACTCAAGCATTTGCTTCTTCAATTTTATTATTTGCAATTATTATATTAATATTTTTATATAACAATAATTTATCTTTATATAATTCATTTAATGAAATTTTAATTTTATCTACACTATTACTAAAAAGAGGTGCAGCCCCTTTTCATTTTTGATTTCCAGAAGTTATAGAAGGATTATCTTGAGTTAATGGATTAATTTTAATAACATGACAAAAAATTGCTCCATTAATATTAATTTCTTATAATTTTATTTACAATTTTTTTATAATTTCTATTATTTTATCTATATTAATTGGATCTTTAGGAGGATTGAATCAAACTTCAATTCGAAAATTAATAGCTTTTTCATCAATTAATCATTTAGGATGAATATTGTTAGCAATAATAAATAATGAAATATTATGAATAACATATTTTTTAATATACTCATTACTATCTTTTTCAATTGTTTTAATATTCAATAATTTTAAATTATTTTATTTTAATCAAATTTTTAATTTATCAATAATAAATCCTATTATTAAATTATTAATTTTTTTAAATTTGTTATCATTAGGAGGATTACCCCCATTTTTAGGATTTTTACCAAAATGACTTGTTATTCAAAATTTAACAGCAATAAACCAATTATTTATTTTAACAATTAGAGTATGTTTAACTTTAATTACATTATATTTTTATCTTCGATTATCTTATAGAATTTTTATATTAAATTATCAAAAAAACTCATGAATATTAAAAAATAATTTTAATAATAAAATATCATCTATTAGACTAATTTTTAATTTTATTTCAATTGGGGGATTAGTAATAATTTCAATAATTTATATTATTATATAAGAATTTAAGTTAATTAAACTAATAGCCTTCAAAGCTGAAAATATTTGTATTAATCTTTTAATTCTTAAGCTTTAATAAATTAAATTATTCCTTTAGAATTGCAGTCTAATATCATTATTGACTATAAAGCCTGATTAAAGAGAAAAATTCCCATAAATAAATTTACAATTTATCGCCTAAACTTCAGCCATTTAATCGCGACAATGATTATTTTCAACAAATCATAAGGATATTGGAACTTTATATTTTATTTTCGGAGCTTGAGCTGGAATAGTAGGAACATCTTTAAGAATCCTAATTCGAGCTGAACTAGGACATCCTGGAGCATTTATTGGAGACGATCAAATTTATAATGTAATCGTTACTGCTCATGCTTTTATTATAATTTTCTTTATAGTTATACCTATTATAATTGGAGGGTTTGGAAACTGATTAGTTCCTTTAATATTAGGAGCACCTGATATAGCTTTTCCTCGAATAAATAATATAAGATTTTGAATGCTTCCTCCTTCATTAACACTTTTAATTTCTAGTAGTATAGTAGAAAACGGGGCTGGAACAGGATGAACTGTTTATCCTCCTCTATCTTCTGGAATTGCTCATGCTGGAGCTTCAGTAGATTTAGCAATTTTTTCTCTTCATTTAGCAGGAATTTCTTCTATTTTAGGAGCAGTAAATTTTATTACAACAGTAATTAATATACGGTCTCCAGGAATTACATTAGATCGAATACCATTATTTGTTTGATCGGTAGTTATTACAGCAGTATTATTATTATTATCATTACCAGTATTAGCAGGAGCTATTACTATATTATTAACTGATCGAAATTTAAATACATCCTTCTTTGATCCAGCAGGAGGAGGTGATCCAATTTTATATCAACACTTATTCTGATTTTTTGGTCATCCAGAAGTATATATTTTAATTTTACCTGGATTCGGAATAATTTCACATATTATTACTCAAGAAAGTGGAAAGAAGGAAACATTTGGAAACTTAGGAATAATCTATGCTATACTAGCAATTGGTTTACTTGGATTTATTGTTTGAGCTCATCATATATTTACAGTTGGAATAGACGTTGATACTCGAGCTTACTTTACATCAGCAACTATAATTATTGCTGTGCCAACTGGAATTAAGATTTTTAGTTGATTAGCTACATTACACGGAACACAATTAACTTATAGCCCAGCTATATTATGAGCATTTGGATTCGTTTTCTTATTTACAGTTGGTGGTCTAACAGGAGTTGTACTAGCTAATTCATCTATTGATATTGTTCTTCACGATACTTATTATGTTGTTGCTCATTTCCATTATGTATTATCAATAGGAGCAGTATTTGCTATTATAGCAGGATTTGTACATTGATATCCATTATTAACTGGATTAACAATAAATCCAACTTGATTAAAAATTCAATTTTCTATTATATTTGTAGGAGTAAATTTAACATTTTTTCCTCAACATTTTTTAGGTTTAGCCGGAATACCTCGACGATATTCAGACTTTCCAGATAGCTATTTAACATGAAATGTAGTTTCTTCTTTAGGTAGTACAATCTCATTATTCGCTATTTTATACTTTTTATTTATTATTTGAGAAAGTATAATCACTCAACGAACTCCAGCTTTCCCTATACAATTATCATCATCAATTGAATGATACCATACCCTTCCTCCTGCAGAACATACTTATGCAGAGCTTCCTCTATTAACTAATAACTTCTAATATGGCAGATTAGTGCAATGAATTTAAGCTTCATATATAAAGATTTTATCTTTTGTTAGAATTTAAATGGCAACATGAGCAAATTTAGGATTACAAGATAGTTCTTCTCCTTTAATAGAACAATTAAACTTTTTTCATGATCATACACTTCTTATTTTAACAATAATTACTATTTTAGTAGGATATATTATAGGAATACTAAGTTTTAATAAATTTACTAATCGATTTTTATTACACGGACAAACAATTGAAATTATTTGAACAGTATTACCTGCAATTATTTTAATATTTATTGCATTTCCTTCTTTACGACTATTATACTTAATAGACGAAATTAATACACCATCAATTACATTAAAGTCAATCGGTCATCAATGATACTGAAGTTATGAATATTCAGATTTTTTAAATCTAGAATTCGACTCATATATAGTACCAACTAATGAACTAGAAACAAACGGATTCCGATTATTAGATGTAGATAACCGAGTGGTTCTACCAATAAATAATCAAATTCGAATTTTAGTTACAGCTACTGATGTACTTCACTCATGAACAGTTCCTTCATTAGGAGTTAAGGTAGATGCTACTCCAGGACGATTAAACCAATTAAATTTTTTAATTAATCGACCAGGATTATTTTTTGGTCAATGTTCAGAAATTTGTGGAGCAAATCATAGTTTTATGCCTATTGTAATTGAAAGCATTCCTATAAATTACTTTATTAAATGAATTACTTCAATAACTAACTCATTAGATGACTGAAAGCAAGTAATGATCTCTTAAATCATATTATAGTAAATTAGCACTTACTTCTAATGATTATTATAACTAAAAAATTAGTTTTATATAAAACCTTAGTATGTCAAACTGAAAAAATTAGTTAAATCTAATATTTTTTAATTCCACAAATAGCCCCTATTAATTGGTTAATTTTATTTATTGTATTTTCAATTACATTAGTAGTTTTTAATATTTTAAACTACTTTTGTTTTTTTTATACTCCACTTAAAACATCTCA--ATCTTTAAATATTAAATTTAATAAATTAAATTGAAAATGATAACAAACTTGTTTTCTGTTTTTGACCCTTCAACAACAATTTTAAATTTATCATTAAATTGATTAAGAACATTCTTAGGATTATTCCTGATTCCAGTTTCTTATTGATTAATACCTAATCGATTCCAAGTAATTTGAAATAATATTTTATTAACACTTCATAAGGAATTCAAAACTTTACTAGGACCATCAGGACATAATGGTAGAACATTAATGTTTATTTCATTATTCTCATTAATTATATTTAATAATTTTTTAGGTTTATTCCCTTATATTTTTACTAGTACTAGTCATTTAACTTTAACATTAGCTTTAGCTTTCCCTTTATGACTTAGTTTTATATTATATGGATGAATTAATCATACTCAACATATATTTGCTCATTTAGTTCCTCAAGGAACTCCTCCTGTTTTAATACCTTTTATGGTATGCATTGAAACAATTAGTAATGTTATTCGACCTGGAACTTTAGCTGTTCGATTAACAGCTAATATAATTGCTGGACATTTACTGTTAACTTTATTAGGTAATACAGGTCCTATAGCATCAAATTATTTAATTTTATCATTAATTTTAACTACTCAAATTGCTTTATTAGTATTAGAATCAGCTGTAGCAATTATTCAATCATATGTATTTGCTGTATTAAGAACTCTTTATTCAAGAGAAGTAAATTAATGTCAACACATGCAAATCACCCATTTCACTTAGTAGATTATAGCCCATGACCCTTAACTGGAGCAATTGGAGCAATAACTACTGTTTCAGGATTAGTACAATGATTTCATCAATATACTATAACATTATTTATTTTAGGTAATGTTATTACTATTTTAACTATGTATCAATGATGACGAGACATTTCTCGAGAAGGAACTTTTCAAGGACTTCATACTTTTCCAGTAACTATTGGATTACGATGAGGAATAATTTTATTTATTGTATCTGAAGTATTTTTTTTTATTTCTTTTTTCTGAGCATTTTTCCATAGTAGTTTATCTCCTACAATTGAATTAGGAATAACATGACCTCCTGTAGG---AATTGCCGCATTTAATCCCTTCCAAATTCCTCTTTTAAATACTGCTATTTTATTAGCTTCTGGAGTAACTGTCACTTGAGCTCATCAT-GCTCTAATAGAAGGAAATCATTCACAAGCCACACAAGGATTATTTTTTACAATTGTATTAGGAGTATATTTTACTATTTTACAAGCTTATGAATATATTGAAGCTCCTTTTACTATTGCAGATGCTGTTTATGGATCAACTTTTTATATAGCAACAGGATTCCACGGATTACATGTACTAATTGGAACAACTTTTTTATTAATTTGCTTTTTACGTCATATTAATTATCATTTTTCTAAAAATCATCATTTTGGTTTTGAAGCTGCAGCTTGATACTGACACTTTGTAGATGTTGTATGATTATTTTTATATATTACAATTTATTGATGAGGTAGATATTTATAAAGTATATATTTGTATATGTGACTTCCAATCACAAGGACTAAACAATTTTAGTATAAATAATATTAATACTATCAACAATAACATTAATTATTTTTATTATTACAATTGTAGTAATAATATTAGCCACTTTATTATCAAAAAAAACTTTATTAGATCGAGAAAAATGTTCTCCATTTGAATGTGGGTTTGATCCAATAAATTCCTCACGATTACCTTTTTCATTACGATTTTTTTTAATTGCTATTATTTTTTTAATTTTCGATGTAGAAATTGCTCTTTTATTACCTATAATTATAATTATTAAAACATCAAATTTAATAAATTGAACTATTACTAGATTATTTTTTATTTTCATTTTATTAATTGGCTTATACCATGAATGAAACCAAGGAGCTTTAGAATGAAATGAATAAATATGAAGCGATAAATTGCAATTAGTTTCGGCCTAATCTTAGGTGAAATTCACCCATATTTTAGGGTAATAGTTAACTATAACATTTAATTTGCATTTAAAAAGTATTGAATTTTTCAATTTACCTTATTAATTGAAACCAAAGAGAGGTATATCACTGTTAATGATAAAATTGAATTTTTATAATTCCAATTAAAGAAATATAAATGGAATTAAACCATTAAAGAGAAAAGTTAGCAGCTTTTTCTTGATCAACATATTTCATTTATATAGTTTAACAAAAACATTACATTTTCAATGTAAAAATAAAAATTTA-TTTTTTATAAATATTTAAAGATTAAAATAATCACCCTAACATCTTCAGTGTCATGCTCTAAATGTAAGCTATTTAAATTTAATTTACTAATACAACTAATATTAATAAAATAATAAATCACAATATATAACTTAATAAATAAATTTTTAAACTATTACTTTGAAATTCTTGAAGATATAAAGAATAATTTTTTAACTGAGAATATACTATTTGCCCCCCAAAAAATTCTCTTCAACCTTGATCGAAACTTTTATAAGAATATAATCCTAACTTTAATGGATAATTAATTACACCTAATGTAGAAATAACAGGTATAAATCATATAGACCCAACAAAATTAGTAAAGTTATAAAAGTATAAAGCCTTATTAGTAAAAAATAATTTTACATCTCTGATTAAATATCCAATTAAACCTCCAACAATACAAACAAATAAAGTCAATAACTTTATTTCTAAAGGTAAACAAATTATTGCAGGATTTAAAAACATTAATCATCTTAATATACTTCCACCAATTACTGCTATAACAGTTAAAAAACAAATTCTAAATAATATAGTTCAACCTGAATCATTTAAAGGATGTAATCTTCTACTATTAAAATCACCAGTTATTGAATAATAAACTAACCGAAATGAATAACATACAGTTAATCCTGTACTAAAAAAAAAAAGAAAAAACGAAAAAACATTTACATAAGATAACATAACTATTTCTAAAATAAGATCCTTAGAATAAAATCCAGCTAAAAAAGGTATACCACATAAAGCTAAATTAGCTACATTAAAACAACTACAAGTTAACGGTATTCTTATTCTTAAGCTTCCTATTATTCGAATATCTTGAGAATTTTTTATATTATGAATAATAGAACCTGCACATATAAATAATAATGCCTTAAATAAAGCATGAGTTAATAAATGAAAAAAAGCTAATTTATAAAATCCTATAGATAAAATACTTATTATTAAACCTAATTGTCTTAAAGTTGATAAAGCAATAATTTTCTTTAAATCAAATTCAAAATTTGCACCTAATCCTGCTATAAATATAGTTAATCCTGAAACTAATAATAAAAATTGAGCTATTCATCAATTTATTAAAACATCATTAAATCGAATTAATAAATAAACCCCCGCTGTTACTAAAGTTGAAGAGTGAACTAAAGCAGAAACAGGAGTAGGAGCAGCTATTGCTGCTGGTAATCAAGAAGAAAAAGGAATTTGGGCACTTTTAGTTATAGCAGCTAATATAACTAACCCTCCAATAATTATTATTTCAATATTATTTTTTATTATATCTAAATAAAAAATATAATTTCAACTTCCATAATTTAATATTCAAGCAATAGCTAATAATAAAGCCACATCCCCAATTCGATTGGATAAAGCAGTTAATATACCAGCATTATAAGACTTTACATTTTGAAAATAAATAACTAAACAATAAGAAACTAAACCTAAGCCATCTCATCCTAATAAAATTCTAATTAAATTTGGTCTAATAATTAACATTATTATAGATATTACAAATATTAATACTAATAAAATAAACCGATTAATATTATAATCTTCTTCTATATATTGATTTCTATAAAAAATTACTAAAGAAGAAATTAACAAAACAAAAGATATAAATATTAAGCTTATTCAATCAAATAAAAATGTTATAACAATAGATATAGATTGTAATCTTAAAATTTCTCATTCAATAAAATATACTAAATCTGTTAATAAAAACTTTAATCTAATTAAAAATAATCTTAATCTAATTGATATTAAAAAATAAAATCTAATTTTACAATAATTAACTAAATAATTCACGATCTAAAATGAATAATTTCATATCATTGACACCACAAATCAATA-TTTTTTTTAAACTATTTAAATAAATTCATAACATACAAAAATTACTTTTTAAAATTAATAAATTTAAAGGTAATCAATGTAATATTAATAATAAAAATTCTCGAATAGTTCCTACAGAAAAAAAATAAACTCCAGAATAAATTTTTCCATGTTGACTATATGCAAATAAATATAAAGAATAAGCTGCTCTAAAAAAAGATAAAAAAGATAGTATAATCATAGTAATTCAAGACCAACTAACAATTCTATTCAATAAAGAAATTTCTCCTAATAAATTTAACGTTGGAGGAGCAGCTATATTACCAGAACATAATAAAAATCATCATAAACTTAATGTTGGTATAAAATTTAATAATCCCTTATTAATTAATAAACTTCGGCTTCCTATTCGTTCATAAGAAATATTAGCTAAACAAAATAAACCAGAAGAACATAAACCATGAGCAATTATTAAAGCATAAGACCCTGTTAACCCTCAATAAGTTATTGTTAATAATCCTCTTAAAACAATACCCATATGAGCTACAGAAGAATAAGCAATTAAAGCCTTTAAATCTGTTTGTCGTAAACATACTAAACTAATTAAAACCCCTCCAACTAAACTAATACTAATTCATCAATAATTATATTTTACACCAGAAATTTGTAGTAAGGAAAATATTCGTAATAAACCATATCCTCCTAATTTTAATAAAATACCAGCTAAAATTATAGACCCAGAAACTGGGGCTTCAACATGAGCCTTAGGTAATCATAAATGAACCAAAAATATAGGTATTTTTACTAAAAAAGCAAAAACTAGAGAAAGATACAATAAA-TTAAAGTTAGAAAATCTGTAATTTAATAATAAAGTAAAAGATAATGTATTTTTTGAATTTAAAATATAAAAAATACCAATTAATAAAGGTAAAGAAGCTAAAAGAGTATAAAATAATAAATAAACCCCTGCTTGCAATCGTTCAGGTTGATAGCCTCAACCTAAAATTAAAAATAATGTAGGAATTAAACTAGCTTCAAAAAATAAATAAAATATAAAAACTCTTATTGATCTAAATGTTAATACTAACATAAAAAGTAAAAATAAAATTATAAAAACAAATAACTTTTCATAATTATTTGTTGAAAATACTTTTTCACTTGCTATCAATATTAGCCCACAAATTCAAAAACTTAATAAAATTAATCCGTAAGAAACTATATCTAACCCAAAATAATAAGAAATATAATTAAAATAATTTAAAGATCTTAAATTAATTATAAACATAAAAGTTAATAAAAAAATCAAATTTTGAACCGTTCAATAAAAATTTTTTAAAAAAGAAAGAGGAAATATAAATATTAATATAAAAATAAACTTTAACATTGTAAAATAGAAAAACTTTGAAAATAATCATTACCATGAGTACGAATTATAGAAACCAAAATTGATAAACCTAAAACCCCTTCACATACACAAAAAGTTAAAAAAAATATACTAAAATAAGTTTCATAATTTATAAAATTTAAATAAAAAAATAAAAAAATAAATAAACTTAATACTATATATTCAAGTCTTAATAAAGTTGATAATAAATGCTTTCGATTAGAAACAAATACTATACAACCAAATAAAAACATAATTATTGATAAATAAAATATTAAAAATATATTTGCCATTAATATAAGTTTAAATAGTTTAACAAAAACATCAGTCTTGTAAACTGGAAATAAGAATTTCTCTTTTTAAACTTCAAGAAAAAAGAAATCTCTTTTTCACTAACTCCCAAAGTTAATATTTTAAATAAACTATTTCTTGAAATTACAAAATTAATTATTATAATAATATGCTTAATTATAAGATTTATTTTTATACAAATAAAACATCCTTTATCAATAGGTTTAATACTATTAATTCAAACATTTTTAACATGTTTAATTACAGGAATTTATGTTAAATCTTTTTGATTTTCTTATGTATTATTTTTAATTTTTTTAGGAGGAATACTAATTTTATTTATTTATGTTACTTCATTATCATCAAATGAAATATTTACTATATCTTTTAAATTAACAATATTTAGATTAGTTTTATTTTCTCTTAGTATGGTAATTTTCTTTATTTTAGATAAAACTTTGATTGAACAATTTATTATTAATATAGAAATAGAAAAATTTTCAATAATAAATAATTTAATTAACGAAAATATTTTATCATTAAATAAAATATACAATTTTCCTACAAATTTAATTACATTACTACTAATTAATTATTTATTTCTTACTTTATTAGTAACAGTAAAAATTACAAAAAAATTTTATGGACCATTACGGCCAATAAATTAATGTTTAAACCTATTCGAAAAACCCACCCTTTAATTAGAATCGCTAATAATGCATTAGTAGATTTACCTGCACCATCTAATATTTCCGCCTGATGAAATTTTGGTTCTTTATTAGGATTATGCTTAATACTACAAATTTTAACTGGATTATTCTTAGCTATACACTATGCCGCAGATATTGAAACAGCTTTTAATAGAGTAAATCATATTTGTCGAGATGTAAATAATGGATGATTTTTACGAATTTGTCACGCTAACGGAGCTTCTTTTTTTTTTGCTTGTTTATTTATTCATGTAGGACGAGGAGTATACTACGAATCTTACTTATATCATATAACTTGAAATACTGGAGTTATTATTTTATTTTTAACAATAGCAACAGGATTTTTAGGATATGTATTACCATGAGGACAAATATCATTTTGAGGAGCAACAGTTATTACTAATTTATTATCAGCAGTACCTTACCTAGGAATAGATCTAGTCCAATGAATTTGAGGGGGATTTGCAGTTGATAACGCCACTTTAACTCGATTTTTTACATTTCATTTTATTTTTCCATTTATTATTTTAGCTTTAATAATGATTCATTTATTATTTTTACACCAAACAGGATCTAATAATCCTCTTGGATTAAATAGAAACGTAGATAAAATTCCATTTCATCCTTATTTTATTTATAAGGATATTTTTGGATTTATTGTATTTTTATGAATTTTAGTAACATTTATTTGAAAATTTAATTATTTACTAATAGATCCAGAAAACTTTATTCCTGCTAATCCTTTAGTTACTCCAGTACATATTCAACCAGAATGATACTTTTTATTTGCTTACGCTATTTTACGATCAATTCCTAATAAGCTAGGAGGAGTAATTGCTTTAGTATTATCAATTGCTATTTTATTAATTTTACCTTTCACACACTCTAGCAAGTTTCGAGGATTACAATTTTACCCATTAAATCAAATTTTATTCTGAAATATAGTAATTGTAGCTTCGTTATTAACTTGAATTGGAGCTCGACCAGTAGAAGACCCATATATTTTAACAGGTCAAATTTTAACTGTATTATATTTCTCTTACTTTATTATTAATCCTTTATTAGCAAAGTTTTGAGATAAGCTATTAAATTAATTAATAAGCTTTTATAGCATATGTCTTGAAAACATAAGAAAGAAGTAAAGTCTTCTATTAA-TTTATACTAAATTTTATTCATTAAAATAATAAAGAAATAAAAAAAATCTTTAATCCTACAAAGAAAAATAAATAATTTAAAGATAAAGGTAAAAAACTTTTTCAAGCTAAATACATTAGTTTATCATAACGAAATCGAGGTAAAGTCCCTCGAACTCAAATAAAAATAAAAGAAATAAAAGATAATTTTAAAAAAAATATAAATCTATAAATATCACTACCTAAAAAAATAACTACAAATAATATACTTATAAATAAAATACTAGAATATTCAGCTAAAAAAATTAAAGCAAATCCCCCACTTCTGTATTCAACATTAAATCCAGAAACTAATTCTGATTCCCCTTCAGCAAAATCAAAAGGAGTACGATTAGTTTCCGCTAAACAAGAAGCTAGCCAGACTAAACCTAATGGAAAACAAAAAAAGATGAATCAAACATAATCTTGATAAAAATAAAAACTTAAAAAATTATAATTACCTACTAAAAAAATAAAACTTAATAAAATTAATGCTAAACTAACTTCATAAGAAATAGTTTGAGCTACAGCCCGTAACCCCCCCAATAAAGCATAATTAGAATTAGAAGATCAACCTGCAATCATTACAGTATAAACTCCTAATCTAGTACAACATAAAAAAAACAAAACACCTAAATTAAAAGAATATAACTTAATTAAATAAGGAATACATATTCAAATTAATAAAGATAAAAATAAAGAAAAAACAGGAGAAAAATAATAAGAAATATAATTAGATAATAATGGATATGTTTGTTCCTTAGTAAACAATTTTACAGCATCACTAAATGGTTGTAATAATCCATTAAATCCAACTTTATTTGGTCCTTTACGAATTTGAATATAACCTAAAACCTTACGCTCTAATAAAGTCAAAAAAGCTACACCAACTATTACACAAATTACTAATAATAAACTTCCAATTAAAGGTATAATACCATCAAATATAAACAATACTATTTATAATTAAAAAT--TATATATATAAATTCTAAATTTATTGCACTAGTCTGCCAAAATAGTAAATTATTTTAATAATTTTCATTTAAATAAAATTATATTTTTTATATTAGGTCCTTTCGTACTACAATATAATAATTTATTAAAGATAGAAACCAACCTGGCTTACGCCGGTTTGAACTCAGATCATGTAAGAATTCAAAGGTCGAACAGACCTAAACTTTAAACTTCTACACCTAAAAATAACTCTTAATCCAACATCGAGGTCGCAATCTTTTTTATCGATATGAACTCTCTAAAAAAATTACGCTGTTATCCCTAAGGTAACTTAAATTTTTAATCCATAAAACAGGATCTTTTATTCATAAATCAATGTAAAGAAATAATAAAAGTTTATTTAATTTTAATACCACCCCAGTAAAATTTTATTTAAAATATAAATTTTAAAATTCTTTATAATTTATAATTTATAAAAATAAAGATCTATAGGGTCTTCTCGTCTTTTAATTAAATTTTAGCTTTTTAACTAAAAAATAAAGTTCTATATAAATTTTAAAAAAACAGTATATATCTCATTCAACCATTCATACCAGCCTTCAATTAAAAGACTATTGATTATGCTACCTTCGCACGGTCAAAATACCGCGGCCCTTTAAAACTCAGTGGGCAGGCTAGACTTTAAATAAAATACAAAAAGACATGTTTTTGTTAAACAGGTGAATATATTTAATTTGCCGAATTCTTCATTAAAACCTATCAAATTAATTACTTTATATAAATTTATATACTAATTTTATCATAATTACTAAATTTTTATTATTAAAATTTAAATTTTAATAAATAATTTAATTTAAATTAAATAATTTTTTATAAAAAATAAATTATAACAAATTTATTAATAATAGCTATTTTTAAGCTTATATTTATTTAAAAATTATAAAAAATATAAAATTTTATTTTAAAGCTCATCCCTTAAAATATTACTTTATTTAATTATTAAATTAAAAAATTAACTTAATAAAATAAATAAGCTAAATTAAATTCATTTCTTAAAAAACTAGATATATTTTAAAACGATTAACATTTCATTTCTAATTACATATTTAAAATAGTTATTCCACAATAACTTTTATATATAATTAAATCTTTAAAATTCGAGAAAAATTATTATAATAATTTATTATTTAATAAACCCTGATACACAAGGTACAATAAATTAAATTTTCTTAAAAATTAAAAATTTTTCAAATTATTTCAATATTCTTTTAAAATACTAATACACTATAATTAAAATTATTATTTCATTATAAATTACTAAAACTATAAAAAATAAAATTATTTTTATTAATAATTATAA-ATAA---AAAAAAATAATTAATAAATAATTATTATCAATTTAAATTGATTTGCACAAATTTCTTTTCAATGTAAATGAAATACTTTACTAATTAAGCTTTAAATTGTCATTCTAGATACACTTTCCAGTACATCTACTATGTTACGACTTATCTCATTTTAAAAATGAGAGCGACGGGCGATGTGTGCATGTTTTAGAGCTATAATCATATAAATAATCTATTTTATATTACTATTAAATCCACCTTCAAATTTTTATTTCAAAAAATTATCCGTATAAATATATTTATTGTAATCCATTTCTACTTAACCATAAACTGCACCTTGACCTGACATATTATTTAATGAAATATCAAGAAAATTATTAATCTTATAATATATTCTGATGACGGCGATATACAAATTGAAAACAAAATTAAGTGAGGTCCAACGTGGATTATCAATTACAGAACAGATTCCTCTANNNNNNNNNNNNNNNNNNNNNNNNNNNNNNNNNNNNNNNNNNNNNNNNNNNNNNNNNNNNNNNNNNNNNNNNNNNNNNNNNNNNNNNNNNNNNNNNNNNNNNNNNNNNNNNNNNNNNNNNNNNNNNNNNNNNNNNNNNNNNNNNNNNNNNNNNNNNNNNNNNNNNNNNNNNNNNNNNNNNNNNNNNNNNNNNNNNNNNNNNNNNNNNNNNNNNNNNNNNNNNNNNNNNNNNNNNNNNNNNNNNNNNNNNNNNNNNNNNNNNNNNNNNNNNNNNNNNNNNNNNNNNNNNNNNNNNNNNNNNNNNNNNNNNNNNNNNNNNNNNNNNNNNNNNNNNNNNNNNNNNNNNNNNNNNNNNNNNNNNNNNNNNNNNNNNNNNNNNNNNNNNNNNNNNNNNNNNNNNNNNNNNNNNNNNNNNNNNNNNNNNNNNNNNNNNNNNNNNNNNNNNNNNNNNNNNNNNNNNNNNNNNNNNNNNNNNNNNNNNNNNNNNNNNNNNNNNNNNNNNNNNNNNNNNNNNNNNNNNNNNNNNNNNNNNNNNNNNNNNNNNNNNNNNNNNNNNNNNNNNNNNNNNNNNNNNNNNNNNNNNNNNNNNNNNNNNNNNNNNNNNNNNNNNNNNNNNNNNNNNNNNNNNNNNNNNNNNNNNNNNNNNNNNNNNNNNNNNNNNNNNNNNNNNNNNNNNNNNNNNNNNNNNNNNNNNNNNNNNNNNNNNNNNNNNNNNNNNNNNNNNNNNNNNNNNNNNNNNNNNNNNNNNNNNNNNNNNNNNNNNNNNNNNNNNNNNNNNNNNNNNNNNNNNNNNNNNNNNNNNNNNNNNNNNNNNNNNNNNNNNNNNNNNNNNNNNNNNNNNNNNNNNNNNNNNNNNNNNNNNNNNNNNNNNNNNNNNNNNNNNNNNNNNNNNNNNNNNNNNNNNNNNNNNNNNNNNNNNNNNNNNNNNNNNNNNNNNNNNNNNNNNNNNNNNNNNNNNNNNNNNNNNNNNNNNNNNN
>12OKJ042 [organism=Anopheles arabiensis]
[truncated: 695,786 more chars]
