# Supplementary material for: Mitochondrial genomes of Anopheles arabiensis, An. gambiae and An. coluzzii show no clear species division
Source: F1000Res. 2019 Mar 15;7:347. Originally published 2018 Mar 21. [Version 2] doi: 10.12688/f1000research.13807.2 (PMC6489993; doi:10.12688/f1000research.13807.2)
Supplement: Supplementary file 2 [file f1000research-7-20094-s0001.tgz]

Archive with 1 entries (1 files):
- 0e81620b-0cbe-40fc-b01f-551ad5ad16c2_Supplementary_Table_S1.xlsx
